# Supplementary material for: The Influenza B Virus Victoria and Yamagata Lineages Display Distinct Cell Tropism and Infection-Induced Host Gene Expression in Human Nasal Epithelial Cell Cultures
Source: Viruses. 2023 Sep 20;15(9):1956. doi: 10.3390/v15091956 (PMC10537232; doi:10.3390/v15091956)
Supplement: Supplementary file 1 [file viruses-15-01956-s001.zip]

Archive with 8 entries (8 files):
- Sup Figure 1.pdf
- Sup Figure 2.pdf
- Supp Table 1 DESeq2_All_Comparisons_ann.xlsx
- Supp Table 2 GO.xlsx
- Supp Table 3 2022-06-06_ibv run 3 procartaplex may 22 2022.xls
- Supp Table 4 gisaid_epiflu_isolates_vicyam_md_meta.xls
- Supp Table 5 post_alignment_qaqc.txt
- Supp Table 6 post_alignment_qaqc_ann.txt
