# Supplementary material for: The Influenza B Virus Victoria and Yamagata Lineages Display Distinct Cell Tropism and Infection-Induced Host Gene Expression in Human Nasal Epithelial Cell Cultures
Source: Viruses. 2023 Sep 20;15(9):1956. doi: 10.3390/v15091956 (PMC10537232; doi:10.3390/v15091956)
Supplement: Supplementary file 1 [file viruses-15-01956-s001.zip › Supp Table 1 DESeq2_All_Comparisons_ann.xlsx]

## Sheet: VicvsYam_Comparison_ann
Column1	baseMean	log2FoldChange	lfcSE	stat	pvalue	padj	symbol
ENSG00000000003	8903.62	-0.107482	0.0715066	-1.5031	0.132812	0.734399	TSPAN6
ENSG00000000419	2305.65	-0.0994871	0.0969645	-1.02602	0.304884	0.846048	DPM1
ENSG00000000457	1536.27	-0.0767021	0.0743911	-1.03107	0.30251	0.845075	SCYL3
ENSG00000000460	370.152	0.0687442	0.145704	0.471807	0.637065	0.934167	C1orf112
ENSG00000000938	7.93673	-0.0377486	0.840245	-0.0449257	0.964167	NA	FGR
ENSG00000278915	5.3524	5.96255	1.55727	3.82885	0.000128743	NA	NA
ENSG00000001036	1951.38	0.00535694	0.057311	0.0934713	0.925529	0.985862	FUCA2
ENSG00000001084	8893.29	-0.0736017	0.0427661	-1.72103	0.0852457	0.692662	GCLC
ENSG00000001167	1229.83	-0.0706531	0.0733857	-0.962763	0.335667	0.855836	NFYA
ENSG00000001460	2561.53	0.0305886	0.0606917	0.503999	0.614262	0.931465	STPG1
ENSG00000001461	3344.53	-0.0284579	0.05026	-0.566215	0.571248	0.921674	NIPAL3
ENSG00000001497	2338.84	0.00165022	0.0575296	0.0286846	0.977116	0.995635	LAS1L
ENSG00000001561	5127.68	-0.120467	0.0737766	-1.63287	0.102497	0.719586	ENPP4
ENSG00000001617	1617.23	0.0844381	0.102949	0.820193	0.412106	0.883462	SEMA3F
ENSG00000001626	1036.25	-0.0765126	0.0802163	-0.953829	0.34017	0.855836	CFTR
ENSG00000001629	4100.16	0.0370559	0.049893	0.742707	0.457659	0.896883	ANKIB1
ENSG00000260244	5.87916	5.43992	1.65064	3.29565	0.00098194	NA	NA
ENSG00000001631	2233.08	-0.0391475	0.0659507	-0.593588	0.552788	0.918065	KRIT1
ENSG00000002016	322.244	0.0261819	0.119333	0.219403	0.826336	0.970028	RAD52
ENSG00000002079	14.8237	0.173248	0.606422	0.285689	0.775116	NA	NA
ENSG00000275185	3.38625	5.3125	1.91985	2.76714	0.00565507	NA	NA
ENSG00000270096	4.91122	5.24066	1.7291	3.03086	0.00243858	NA	NA
ENSG00000002586	2389.61	0.0148646	0.0798958	0.18605	0.852406	0.975062	CD99
ENSG00000100053	3.1541	5.1881	1.85225	2.80097	0.00509494	NA	CRYBB3
ENSG00000002745	10.7427	-0.144674	0.826163	-0.175115	0.860989	NA	WNT16
ENSG00000226521	3.56766	5.18035	1.52131	3.4052	0.000661153	NA	NA
ENSG00000002822	1007.01	0.0994478	0.106173	0.936655	0.348936	0.85935	MAD1L1
ENSG00000002834	9143.59	0.0202083	0.0476599	0.424011	0.671558	0.94072	LASP1
ENSG00000002919	765.378	0.0469663	0.0948692	0.495064	0.620555	0.932951	SNX11
ENSG00000002933	5.10156	0.38699	1.04058	0.371899	0.709968	NA	TMEM176A
ENSG00000003056	4229.38	-0.0192934	0.0546821	-0.352829	0.724217	0.952516	M6PR
ENSG00000003096	1858.4	-0.13479	0.103511	-1.30218	0.192855	0.786289	KLHL13
ENSG00000003147	676.268	-0.055085	0.0864237	-0.637383	0.523875	0.913633	ICA1
ENSG00000003249	651.516	0.0791229	0.0913475	0.866176	0.386394	0.874633	DBNDD1
ENSG00000003393	3211.65	-0.00847045	0.0515718	-0.164246	0.869538	0.977229	ALS2
ENSG00000003400	1114.16	0.143938	0.0880925	1.63394	0.102271	0.719586	CASP10
ENSG00000258973	3.82481	5.15883	1.92742	2.67655	0.00743853	NA	NA
ENSG00000003436	543.71	-0.0313935	0.116461	-0.269564	0.787496	0.965237	TFPI
ENSG00000003509	530.296	-0.0845601	0.0961617	-0.879353	0.37921	0.871188	NDUFAF7
ENSG00000003756	5516.8	0.0190078	0.0707032	0.26884	0.788053	0.965237	RBM5
ENSG00000003987	205.66	-0.0382627	0.132423	-0.288943	0.772625	0.961267	MTMR7
ENSG00000003989	10263.4	0.0792621	0.052904	1.49823	0.134075	0.736835	SLC7A2
ENSG00000004059	4576.96	-0.0819841	0.0638504	-1.284	0.199141	0.788033	ARF5
ENSG00000266644	3.7045	5.09671	1.69774	3.00206	0.00268162	NA	NA
ENSG00000004142	3070.56	0.0864532	0.0667216	1.29573	0.195068	0.78677	POLDIP2
ENSG00000287944	3.00962	4.99624	1.88772	2.6467	0.00812814	NA	NA
ENSG00000004455	4255.72	-0.0301227	0.047764	-0.630657	0.528265	0.914457	AK2
ENSG00000253235	2.85991	4.93298	1.7963	2.7462	0.00602909	NA	NA
ENSG00000004478	2114.07	0.0687656	0.0526366	1.30642	0.191409	0.786289	FKBP4
ENSG00000004487	5343.48	0.0275678	0.047262	0.583298	0.559693	0.918601	KDM1A
ENSG00000004534	2535.11	-0.0263327	0.0799086	-0.329535	0.741751	0.955961	RBM6
ENSG00000004660	197.562	-0.0310889	0.20548	-0.151299	0.87974	0.979328	CAMKK1
ENSG00000004700	2003.8	-0.0999838	0.08745	-1.14333	0.252904	0.826007	RECQL
ENSG00000230549	2.53262	4.90515	1.7905	2.73954	0.00615259	NA	USP17L1
ENSG00000004776	8.34936	0.112495	0.959319	0.117265	0.90665	NA	HSPB6
ENSG00000004777	205.416	0.0354336	0.13832	0.256171	0.797819	0.966759	ARHGAP33
ENSG00000004779	3366.6	-0.0713446	0.193143	-0.369387	0.711839	0.950547	NDUFAB1
ENSG00000004799	2639.05	0.0976056	0.0853827	1.14315	0.252975	0.826007	PDK4
ENSG00000004809	56.848	-0.285005	0.322958	-0.882483	0.377516	NA	SLC22A16
ENSG00000004838	15707.7	-0.0401156	0.058804	-0.682191	0.495118	0.908196	ZMYND10
ENSG00000004846	6.84869	0.0769353	1.14312	0.0673029	0.946341	NA	ABCB5
ENSG00000004848	73.5721	0.147312	0.310097	0.475052	0.63475	0.933875	ARX
ENSG00000004864	1025.23	-0.0496103	0.0871586	-0.569195	0.569224	0.921075	SLC25A13
ENSG00000004866	766.713	-0.133721	0.0939901	-1.42272	0.154818	0.757728	ST7
ENSG00000004897	3227.37	-0.0893541	0.0738055	-1.21067	0.226022	0.804216	CDC27
ENSG00000004961	1339.06	-0.0277207	0.061035	-0.454177	0.649702	0.936972	HCCS
ENSG00000004975	1266.73	-0.0293475	0.104994	-0.279516	0.779849	0.963414	DVL2
ENSG00000005001	1571.33	0.0780949	0.0697411	1.11978	0.262806	0.826949	PRSS22
ENSG00000248705	2.42647	4.83392	2.2739	2.12583	0.0335173	NA	NA
ENSG00000005020	670.278	0.0294197	0.0969114	0.303573	0.761453	0.95866	SKAP2
ENSG00000005022	13563.3	-0.0584778	0.0557896	-1.04819	0.294553	0.839122	SLC25A5
ENSG00000005059	371.873	0.012666	0.147971	0.0855981	0.931786	0.986822	MCUB
ENSG00000005075	2009.6	-0.0769479	0.123229	-0.624431	0.532345	0.915762	POLR2J
ENSG00000005100	1049.41	0.0213674	0.0718869	0.297236	0.766286	0.959862	DHX33
ENSG00000005102	4.59844	0.569027	1.08855	0.522739	0.601156	NA	MEOX1
ENSG00000005108	32.6973	0.551544	0.401933	1.37223	0.169992	NA	THSD7A
ENSG00000005156	2391.69	0.118625	0.0819781	1.44704	0.147886	0.747816	LIG3
ENSG00000005175	2902.4	-0.132978	0.0913052	-1.45642	0.145278	0.745804	RPAP3
ENSG00000005187	107.094	-0.222178	0.208746	-1.06435	0.287171	0.838126	ACSM3
ENSG00000005189	1008.43	-0.0856745	0.0788092	-1.08711	0.276987	0.832607	REXO5
ENSG00000005194	773.29	-0.0437556	0.103531	-0.422631	0.672565	0.94072	CIAPIN1
ENSG00000005206	3482.42	0.112506	0.0709652	1.58536	0.112884	0.722929	SPPL2B
ENSG00000005238	721.082	0.0823612	0.0977773	0.842335	0.399601	0.876844	FAM214B
ENSG00000005243	214.187	0.0115031	0.187542	0.0613365	0.951091	0.98927	COPZ2
ENSG00000005249	578.074	-0.00892741	0.109702	-0.0813785	0.935141	0.987075	PRKAR2B
ENSG00000005302	2685.83	0.0452941	0.0577431	0.784406	0.432802	0.887947	MSL3
ENSG00000005339	5942.62	0.132739	0.0943204	1.40732	0.159331	0.762443	CREBBP
ENSG00000005379	2509.46	-0.0124851	0.0672825	-0.185563	0.852788	0.975062	TSPOAP1
ENSG00000005421	2.34634	0.108087	1.51154	0.0715077	0.942994	NA	PON1
ENSG00000005436	1307.94	-0.0736666	0.0836592	-0.880556	0.378558	0.870967	GCFC2
ENSG00000005448	5339.45	-0.023824	0.0540063	-0.441133	0.659117	0.939462	WDR54
ENSG00000005469	1435.68	-0.076151	0.0764471	-0.996127	0.319188	0.848091	CROT
ENSG00000005471	9.83656	-0.483162	0.73547	-0.656942	0.511218	NA	ABCB4
ENSG00000005483	5819.06	0.0644728	0.103497	0.622942	0.533323	0.915976	KMT2E
ENSG00000005486	10947.6	0.0539208	0.0547045	0.985675	0.324293	0.849632	RHBDD2
ENSG00000005513	2.8348	-0.506627	1.53329	-0.330419	0.741084	NA	SOX8
ENSG00000005700	4084.14	-0.0381352	0.0579186	-0.658427	0.510264	0.91196	IBTK
ENSG00000005801	915.327	-0.153388	0.0937974	-1.63531	0.101984	0.718705	ZNF195
ENSG00000005810	7957.62	0.0699029	0.0570438	1.22542	0.220415	0.803372	MYCBP2
ENSG00000005812	3845.37	-0.113928	0.0660275	-1.72546	0.084445	0.691611	FBXL3
ENSG00000005844	227.706	0.30306	0.166047	1.82515	0.0679787	0.676212	ITGAL
ENSG00000005882	1368.93	-0.0386834	0.107476	-0.359925	0.718903	0.951799	PDK2
ENSG00000259125	3.63765	4.80738	1.58521	3.03265	0.00242415	NA	LRP1-AS
ENSG00000005889	3291.35	0.0538764	0.0560119	0.961875	0.336112	0.855836	ZFX
ENSG00000005893	5189.23	-0.0233835	0.0440771	-0.530513	0.595756	0.927877	LAMP2
ENSG00000005961	3.78909	0.570656	1.43963	0.396392	0.691816	NA	ITGA2B
ENSG00000005981	26.5288	-0.463614	0.404898	-1.14501	0.252203	NA	ASB4
ENSG00000006007	6739.8	0.00813391	0.0472548	0.172129	0.863336	0.975964	GDE1
ENSG00000006015	1220.19	-0.131845	0.0840685	-1.56831	0.11681	0.727262	REX1BD
ENSG00000006016	212.286	0.0231405	0.170538	0.135692	0.892065	0.981339	CRLF1
ENSG00000006025	476.732	0.055419	0.104523	0.530207	0.595968	0.927877	OSBPL7
ENSG00000006042	1398.41	0.00924577	0.0819127	0.112874	0.910131	0.983355	TMEM98
ENSG00000006047	91.3749	0.200129	0.244314	0.819148	0.412702	0.883462	YBX2
ENSG00000006062	294.771	0.0167852	0.162142	0.103522	0.917549	0.984515	MAP3K14
ENSG00000006118	1266.07	0.165404	0.115893	1.42721	0.153519	0.755582	TMEM132A
ENSG00000006125	13873.5	0.101563	0.0782195	1.29843	0.19414	0.786289	AP2B1
ENSG00000006194	1587.51	-0.0184297	0.0856877	-0.21508	0.829705	0.971256	ZNF263
ENSG00000271382	2.54886	4.75971	1.93957	2.454	0.0141279	NA	NA
ENSG00000006282	2909.96	-0.0706193	0.0581129	-1.21521	0.224287	0.803938	SPATA20
ENSG00000006327	984.15	0.117297	0.142093	0.825496	0.40909	0.88121	TNFRSF12A
ENSG00000006377	33.8685	-0.0980152	0.46497	-0.210799	0.833044	NA	DLX6
ENSG00000006432	1331.63	0.169237	0.0993981	1.70262	0.088639	0.699493	MAP3K9
ENSG00000006451	2475	-0.0638815	0.0697149	-0.916325	0.359497	0.862495	RALA
ENSG00000006453	7893.27	0.0698768	0.060012	1.16438	0.24427	0.819843	BAIAP2L1
ENSG00000006459	5014.58	0.0243687	0.0481666	0.505924	0.61291	0.930996	KDM7A
ENSG00000265962	3.08976	4.70968	1.92177	2.4507	0.0142578	NA	GACAT2
ENSG00000006530	1476.25	-0.104158	0.0811055	-1.28423	0.19906	0.788033	AGK
ENSG00000006534	28489.7	-0.0555752	0.0614658	-0.904166	0.365908	0.866421	ALDH3B1
ENSG00000006555	2062.83	0.0867725	0.0825797	1.05077	0.293363	0.839122	TTC22
ENSG00000006576	843.752	0.0258958	0.109436	0.236629	0.812945	0.968237	PHTF2
ENSG00000006606	21.9405	-0.4264	0.438389	-0.972652	0.330726	NA	CCL26
ENSG00000006607	2624.16	0.0449588	0.0737587	0.609539	0.542168	0.916426	FARP2
ENSG00000006611	230.294	-0.0223909	0.170372	-0.131423	0.89544	0.98177	USH1C
ENSG00000006625	1978.64	-0.105651	0.0900657	-1.17304	0.24078	0.816518	GGCT
ENSG00000006634	714.651	0.0532217	0.0788397	0.675062	0.499636	0.908695	DBF4
ENSG00000006638	0.875001	-2.37578	3.41119	-0.696467	0.486137	NA	TBXA2R
ENSG00000006652	821.949	-0.0774084	0.0911908	-0.848862	0.395958	0.87639	IFRD1
ENSG00000006695	729.29	0.0337983	0.108084	0.312704	0.754506	0.957513	COX10
ENSG00000006704	2264.6	0.10854	0.0651235	1.66668	0.095578	0.710821	GTF2IRD1
ENSG00000006712	3771.09	0.0146871	0.104857	0.140068	0.888606	0.980959	PAF1
ENSG00000006715	2801.87	-0.0359738	0.0646425	-0.556504	0.577866	0.922921	VPS41
ENSG00000006740	714.573	0.101821	0.0981139	1.03778	0.299372	0.843	ARHGAP44
ENSG00000006744	2623.57	0.000145138	0.059381	0.00244418	0.99805	0.999291	ELAC2
ENSG00000006747	2210.25	0.00607466	0.0654531	0.0928094	0.926055	0.985946	SCIN
ENSG00000006756	4765.41	0.0840638	0.0578056	1.45425	0.145877	0.745804	ARSD
ENSG00000006757	2173.43	-0.0583275	0.0794972	-0.733705	0.463129	0.899424	PNPLA4
ENSG00000006831	2308.79	0.0112677	0.0558317	0.201816	0.84006	0.973585	ADIPOR2
ENSG00000006837	130.974	-0.18611	0.207244	-0.898021	0.369174	0.867937	CDKL3
ENSG00000007001	6.76147	-0.426844	0.97561	-0.437515	0.661738	NA	UPP2
ENSG00000007038	10.7502	1.11695	0.613922	1.81936	0.0688558	NA	PRSS21
ENSG00000007047	1406	0.0756686	0.070342	1.07572	0.28205	0.83545	MARK4
ENSG00000007062	21490.5	-0.0509642	0.0438688	-1.16174	0.24534	0.821194	PROM1
ENSG00000007080	1712.92	-0.0166816	0.0584174	-0.285558	0.775217	0.961735	CCDC124
ENSG00000007168	7753.38	0.00789613	0.0462316	0.170795	0.864385	0.975993	PAFAH1B1
ENSG00000007171	2470.17	0.211967	0.197108	1.07539	0.282202	0.83545	NOS2
ENSG00000007174	16045.9	0.0303261	0.0430872	0.703831	0.481538	0.904533	DNAH9
ENSG00000007202	12021.3	0.0348112	0.0459573	0.757469	0.448769	0.894623	KIAA0100
ENSG00000007216	156.447	0.319497	0.241484	1.32305	0.185817	0.78371	SLC13A2
ENSG00000007237	1623.26	0.101999	0.0904177	1.12809	0.259282	0.826949	GAS7
ENSG00000007255	898.42	-0.151742	0.0890695	-1.70363	0.0884502	0.699095	TRAPPC6A
ENSG00000007264	1.88385	-0.26509	2.04569	-0.129585	0.896895	NA	MATK
ENSG00000007306	47.3785	0.421349	0.325235	1.29552	0.19514	NA	CEACAM7
ENSG00000007314	2.04357	0.264883	1.78091	0.148735	0.881763	NA	SCN4A
ENSG00000007341	642.035	-0.068282	0.100494	-0.679463	0.496844	0.908196	ST7L
ENSG00000007372	474.281	-0.228979	0.118839	-1.92679	0.0540054	0.645785	PAX6
ENSG00000007376	792.968	-0.0166236	0.0937184	-0.177378	0.859211	0.975509	RPUSD1
ENSG00000007384	678.725	0.0630597	0.114441	0.551022	0.581619	0.924072	RHBDF1
ENSG00000007392	1565.94	0.00958517	0.0951626	0.100724	0.919769	0.984563	LUC7L
ENSG00000007402	37.0895	-0.177756	0.342296	-0.519306	0.603547	NA	CACNA2D2
ENSG00000007516	4773.11	0.0478082	0.0620652	0.770291	0.441127	0.89176	BAIAP3
ENSG00000007520	2096.08	-0.0455684	0.110151	-0.413692	0.6791	0.940905	TSR3
ENSG00000007541	2421.6	0.103307	0.076755	1.34594	0.178323	0.781426	PIGQ
ENSG00000235448	2.96966	4.62867	1.4981	3.08969	0.00200365	NA	LURAP1L-AS1
ENSG00000007866	1443.75	0.147533	0.0854917	1.72571	0.0844004	0.691611	TEAD3
ENSG00000007923	2192.08	0.0931599	0.0918693	1.01405	0.31056	0.846048	DNAJC11
ENSG00000007933	1187.95	-0.137826	0.0938201	-1.46904	0.141821	0.741598	FMO3
ENSG00000007944	1361.02	0.0622424	0.0800291	0.777748	0.436718	0.890492	MYLIP
ENSG00000007952	17.7317	-0.350067	0.558665	-0.626613	0.530913	NA	NOX1
ENSG00000007968	172.334	0.156801	0.170533	0.919473	0.357848	0.862317	E2F2
ENSG00000008018	6943.82	-0.115333	0.0832681	-1.38508	0.166027	0.768469	PSMB1
ENSG00000008056	26.5796	0.687369	0.506334	1.35754	0.17461	NA	SYN1
ENSG00000008083	1110.51	-0.0695287	0.0954613	-0.728344	0.466403	0.900139	JARID2
ENSG00000008086	1138.38	0.162601	0.0858298	1.89446	0.0581636	0.662311	CDKL5
ENSG00000226235	3.3576	4.58785	1.68163	2.72821	0.0063679	NA	LEMD1-AS1
ENSG00000207191	2.44792	4.5725	1.86676	2.44943	0.0143083	NA	SNORD116-5
ENSG00000008226	4550.64	0.147787	0.0816942	1.80903	0.0704468	0.676771	DLEC1
ENSG00000008256	911.242	-0.0165538	0.0832161	-0.198926	0.842321	0.973659	CYTH3
ENSG00000008277	196.236	-0.245071	0.151248	-1.62033	0.105162	0.719586	ADAM22
ENSG00000008282	5385.74	-0.0698706	0.0543258	-1.28614	0.198394	0.788033	SYPL1
ENSG00000008283	7790.67	0.0859113	0.081053	1.05994	0.289172	0.838126	CYB561
ENSG00000008294	5550.19	0.00010523	0.0545985	0.00192735	0.998462	0.999401	SPAG9
ENSG00000008300	111.335	0.056396	0.216281	0.260753	0.794283	0.966617	CELSR3
ENSG00000008311	317.856	0.183342	0.139412	1.3151	0.188475	0.785287	AASS
ENSG00000008323	760.521	0.053728	0.0972677	0.552373	0.580693	0.923751	PLEKHG6
ENSG00000008324	451.784	0.0733176	0.152911	0.47948	0.631597	0.933875	SS18L2
ENSG00000008382	469.68	0.0568897	0.133752	0.425336	0.670592	0.94072	MPND
ENSG00000008394	5780.95	-0.00640448	0.0913422	-0.0701152	0.944102	0.987819	MGST1
ENSG00000008405	1441.65	0.0121769	0.0580521	0.209758	0.833856	0.971781	CRY1
ENSG00000008438	1.14833	0.121007	2.47348	0.048922	0.960981	NA	PGLYRP1
ENSG00000008441	4372.84	0.110098	0.0980494	1.12288	0.261489	0.826949	NFIX
ENSG00000249359	2.25155	4.57064	2.03551	2.24545	0.0247392	NA	NA
ENSG00000008516	48.3093	-0.441276	0.375132	-1.17632	0.239466	NA	MMP25
ENSG00000008517	170.71	0.208651	0.214172	0.97422	0.329947	0.852713	IL32
ENSG00000008710	7419.5	0.084237	0.0752347	1.11966	0.262861	0.826949	PKD1
ENSG00000176716	4.09715	4.55252	1.61136	2.82526	0.00472421	NA	NA
ENSG00000008838	4612.31	0.066572	0.0535867	1.24232	0.214117	0.801856	MED24
ENSG00000008853	580.567	0.105163	0.0968389	1.08596	0.277496	0.832963	RHOBTB2
ENSG00000008869	4855.46	-0.0809144	0.0571607	-1.41556	0.156904	0.759927	HEATR5B
ENSG00000008952	7858.01	-0.0917424	0.0870833	-1.0535	0.292111	0.839122	SEC62
ENSG00000008988	33645.3	-0.139208	0.0959249	-1.45122	0.14672	0.745804	RPS20
ENSG00000009307	29964.4	-0.0724233	0.052464	-1.38044	0.167451	0.769529	CSDE1
ENSG00000009335	3779.39	0.0981124	0.0608635	1.61201	0.10696	0.719586	UBE3C
ENSG00000009413	4940.82	0.0689443	0.0561393	1.22809	0.219412	0.802969	REV3L
ENSG00000009709	121.611	0.00296402	0.26554	0.0111623	0.991094	0.997002	PAX7
ENSG00000009724	68.2138	-0.275591	0.263786	-1.04476	0.296136	0.840033	MASP2
ENSG00000009765	555.477	0.00606839	0.0986621	0.0615068	0.950956	0.98927	IYD
ENSG00000009780	1037.67	0.0359808	0.0890443	0.404077	0.686156	0.942808	FAM76A
ENSG00000009790	12.0831	-0.194075	0.698755	-0.277744	0.781209	NA	TRAF3IP3
ENSG00000009830	1603.67	0.0439781	0.0671591	0.654834	0.512574	0.91238	POMT2
ENSG00000009844	3902.54	-0.129871	0.0841404	-1.5435	0.122709	0.729697	VTA1
ENSG00000009950	5.16014	-1.09985	1.13263	-0.971059	0.331519	NA	MLXIPL
ENSG00000009954	4974.39	0.0811176	0.0706268	1.14854	0.250746	0.82394	BAZ1B
ENSG00000010017	3167.83	-0.0546694	0.054819	-0.99727	0.318633	0.848091	RANBP9
ENSG00000224688	2.52696	4.50424	2.2378	2.0128	0.0441355	NA	NA
ENSG00000010072	1397.98	-0.0905316	0.0766752	-1.18071	0.237716	0.814613	SPRTN
ENSG00000010165	1155.86	-0.120971	0.0913178	-1.32473	0.185261	0.783619	METTL13
ENSG00000010219	548.357	-0.0755954	0.136018	-0.555773	0.578366	0.922921	DYRK4
ENSG00000010244	8373	-0.0388635	0.0588518	-0.660361	0.509022	0.91196	ZNF207
ENSG00000010256	7607.48	0.0203324	0.0560442	0.362792	0.71676	0.951279	UQCRC1
ENSG00000010270	758.137	-0.0854614	0.126271	-0.676808	0.498528	0.908679	STARD3NL
ENSG00000010278	32817.1	-0.120912	0.0912687	-1.3248	0.185238	0.783619	CD9
ENSG00000010282	29.4729	0.152572	0.367997	0.414601	0.678434	NA	HHATL
ENSG00000010292	1427.07	0.0421177	0.0989966	0.425446	0.670512	0.94072	NCAPD2
ENSG00000010295	56.1074	-0.13175	0.300326	-0.43869	0.660886	NA	IFFO1
ENSG00000010310	1415.94	0.0225143	0.0863655	0.260686	0.794335	0.966617	GIPR
ENSG00000010318	935.07	-0.0578746	0.0817626	-0.707838	0.479046	0.903832	PHF7
ENSG00000010319	5.4111	0.534811	1.15149	0.46445	0.642326	NA	SEMA3G
ENSG00000010322	2889.01	0.0518911	0.0609062	0.851984	0.394223	0.87624	NISCH
ENSG00000010327	1.32896	0.122594	2.58738	0.0473816	0.962209	NA	STAB1
ENSG00000010361	1899.84	-0.0446876	0.0672481	-0.664519	0.506358	0.910995	FUZ
ENSG00000010379	39.2475	-0.403924	0.370392	-1.09053	0.275479	NA	SLC6A13
ENSG00000010404	6445.46	-0.00446282	0.0705141	-0.0632897	0.949536	0.989057	IDS
ENSG00000010438	75.2075	-0.0360118	0.281149	-0.128088	0.898079	0.981985	PRSS3
ENSG00000010539	522.93	-0.0774474	0.0981248	-0.789274	0.429952	0.886697	ZNF200
ENSG00000010610	790.998	-0.0940267	0.112335	-0.837019	0.402582	0.878518	CD4
ENSG00000010626	14376	-0.0511963	0.0501609	-1.02064	0.307424	0.846048	LRRC23
ENSG00000010671	5.61249	-0.155681	1.01164	-0.153891	0.877696	NA	BTK
ENSG00000010704	586.822	-0.0370874	0.127357	-0.291208	0.770892	0.960938	HFE
ENSG00000010803	850.821	0.0749409	0.0999087	0.750094	0.453198	0.895743	SCMH1
ENSG00000010810	115.598	0.0316306	0.190358	0.166163	0.868029	0.977229	FYN
ENSG00000010818	2490.53	0.129449	0.0831374	1.55705	0.119459	0.72802	HIVEP2
ENSG00000010932	21.7373	0.113247	0.46663	0.242692	0.808244	NA	FMO1
ENSG00000011007	2774.62	0.020969	0.0635875	0.329766	0.741576	0.955961	ELOA
ENSG00000011009	2422.1	-0.051125	0.0593277	-0.86174	0.388831	0.875369	LYPLA2
ENSG00000011021	656.489	-0.0427295	0.119978	-0.356143	0.721733	0.951826	CLCN6
ENSG00000011028	467.682	-0.0365144	0.148416	-0.246028	0.805661	0.967992	MRC2
ENSG00000011052	24.4685	-0.108228	1.18729	-0.0911555	0.927369	NA	NME1-NME2
ENSG00000168454	1.96844	4.44789	2.22215	2.00162	0.0453257	NA	TXNDC2
ENSG00000011114	3500.61	0.0152928	0.0559788	0.273189	0.784708	0.964049	BTBD7
ENSG00000011132	395.205	0.0863603	0.0998143	0.86521	0.386924	0.87484	APBA3
ENSG00000011143	3001.44	-0.0211965	0.0661886	-0.320245	0.748783	0.956484	MKS1
ENSG00000011198	2467.61	0.00722476	0.0541548	0.133409	0.89387	0.98177	ABHD5
ENSG00000011201	280.48	0.130972	0.163126	0.802891	0.422038	0.88542	ANOS1
ENSG00000011243	3680.26	0.0477139	0.0798134	0.597818	0.549961	0.91785	AKAP8L
ENSG00000011258	1016.49	-0.058921	0.095386	-0.617712	0.536765	0.916426	MBTD1
ENSG00000011260	1422.62	-0.0803943	0.0812791	-0.989113	0.322608	0.849091	UTP18
ENSG00000011275	2243.65	0.0862754	0.0610587	1.41299	0.157659	0.759927	RNF216
ENSG00000011295	1757.27	0.0410578	0.118986	0.345064	0.730046	0.953657	TTC19
ENSG00000011304	12212.1	0.0569608	0.0546135	1.04298	0.296957	0.840766	PTBP1
ENSG00000011332	27.9897	0.0623492	0.358395	0.173968	0.861891	NA	DPF1
ENSG00000011347	377.062	0.222888	0.187155	1.19093	0.233681	0.810235	SYT7
ENSG00000011376	983.714	0.00294985	0.0932681	0.0316277	0.974769	0.995074	LARS2
ENSG00000011405	4228.83	-0.0359505	0.0572075	-0.628423	0.529727	0.914457	PIK3C2A
ENSG00000011422	126.654	0.298354	0.27413	1.08837	0.276434	0.832607	PLAUR
ENSG00000011426	3185.47	-0.158919	0.0841214	-1.88917	0.0588694	0.666181	ANLN
ENSG00000011451	2022.05	0.0468484	0.0674913	0.694139	0.487595	0.907431	WIZ
ENSG00000011454	3260.99	-0.0444558	0.0499284	-0.890392	0.373256	0.868122	RABGAP1
ENSG00000011478	295.189	-0.00741636	0.16607	-0.044658	0.96438	0.993483	QPCTL
ENSG00000011485	3531.88	0.0776695	0.07219	1.0759	0.28197	0.83545	PPP5C
ENSG00000011523	1383.31	0.0343768	0.0725019	0.47415	0.635393	0.933875	CEP68
ENSG00000011566	1867.3	0.0183695	0.074719	0.245848	0.8058	0.967992	MAP4K3
ENSG00000011590	38.5189	0.380995	0.303584	1.25499	0.209482	NA	ZBTB32
ENSG00000011638	1580.33	0.127805	0.0692874	1.84456	0.0651014	0.675556	LDAF1
ENSG00000011677	82.8607	0.226199	0.259609	0.871307	0.383587	0.872564	GABRA3
ENSG00000012048	1041.12	0.0698319	0.101538	0.687744	0.491614	0.908196	BRCA1
ENSG00000012061	5303.71	0.00600954	0.0619817	0.0969566	0.922761	0.985298	ERCC1
ENSG00000012171	128.104	0.113891	0.302549	0.37644	0.70659	0.948293	SEMA3B
ENSG00000012174	812.359	-0.0114045	0.110134	-0.103552	0.917525	0.984515	MBTPS2
ENSG00000012211	548.231	0.187383	0.12446	1.50557	0.132177	0.734399	PRICKLE3
ENSG00000012223	8.84684	-0.944538	0.898445	-1.0513	0.293119	NA	LTF
ENSG00000240309	2.42247	4.44069	1.88117	2.36059	0.0182457	NA	MTCO1P6
ENSG00000012660	5189.11	-0.104512	0.072046	-1.45062	0.146885	0.745804	ELOVL5
ENSG00000012779	243.187	0.209243	0.155148	1.34866	0.177445	0.781232	ALOX5
ENSG00000012822	5121.32	-0.0302471	0.0519263	-0.582501	0.56023	0.919022	CALCOCO1
ENSG00000012963	1811.18	-0.00893788	0.0709067	-0.126051	0.899691	0.981985	UBR7
ENSG00000012983	2022.87	-0.0876643	0.085251	-1.02831	0.303805	0.846048	MAP4K5
ENSG00000013016	227.232	-0.0810821	0.164673	-0.492383	0.622448	0.932964	EHD3
ENSG00000013275	3666.48	-0.00991226	0.0506248	-0.195799	0.844768	0.973808	PSMC4
ENSG00000013288	3080.91	0.0134082	0.0816388	0.164238	0.869543	0.977229	MAN2B2
ENSG00000013297	2.60576	-0.296189	1.46632	-0.201995	0.83992	NA	CLDN11
ENSG00000013306	2840.61	0.0691699	0.0743957	0.929757	0.352497	0.860084	SLC25A39
ENSG00000013364	16082.1	0.0890404	0.0538692	1.6529	0.0983512	0.711644	MVP
ENSG00000070808	2.12875	4.43962	2.0686	2.14619	0.0318577	NA	CAMK2A
ENSG00000013375	1907.57	-0.12155	0.0806489	-1.50714	0.131774	0.734399	PGM3
ENSG00000013392	347.507	-0.104719	0.134777	-0.776979	0.437171	0.89068	RWDD2A
ENSG00000285732	2.28934	4.42459	1.86872	2.36772	0.0178983	NA	NA
ENSG00000013503	871.538	-0.0511373	0.083526	-0.612232	0.540384	0.916426	POLR3B
ENSG00000013523	726.247	0.0305063	0.110483	0.276116	0.782459	0.963735	ANGEL1
ENSG00000013561	1950.92	-0.104505	0.0938447	-1.11359	0.265455	0.827609	RNF14
ENSG00000013563	1197.53	-0.0960125	0.0889627	-1.07924	0.280479	0.833853	DNASE1L1
ENSG00000013573	468.306	0.0367027	0.101306	0.362294	0.717132	0.951279	DDX11
ENSG00000013583	470.274	0.194516	0.114872	1.69333	0.0903921	0.703069	HEBP1
ENSG00000253315	2.98833	4.40375	1.44411	3.04946	0.00229253	NA	LINC01932
ENSG00000013619	78.1935	0.530019	0.283979	1.8664	0.0619849	0.672515	MAMLD1
ENSG00000013725	200.233	0.25858	0.146332	1.76708	0.0772141	0.686806	CD6
ENSG00000013810	625.167	0.0366187	0.0966711	0.378797	0.704839	0.947456	TACC3
ENSG00000014123	4173.88	-0.117165	0.0676516	-1.73189	0.0832929	0.691611	UFL1
ENSG00000014138	450.4	0.0348895	0.141648	0.246311	0.805441	0.967992	POLA2
ENSG00000014164	1076.45	-0.000209474	0.0966541	-0.00216725	0.998271	0.999291	ZC3H3
ENSG00000014216	13888.1	0.0935653	0.0552936	1.69216	0.0906164	0.703109	CAPN1
ENSG00000014257	460.098	-0.0239644	0.128324	-0.186749	0.851857	0.975062	ACP3
ENSG00000014641	6190.4	-0.111824	0.0770836	-1.45069	0.146867	0.745804	MDH1
ENSG00000264273	2.68035	4.38787	1.65392	2.65302	0.00797746	NA	NA
ENSG00000014914	242.931	0.143543	0.135564	1.05886	0.289664	0.838616	MTMR11
ENSG00000014919	1733.19	0.0866969	0.0778609	1.11348	0.2655	0.827609	COX15
ENSG00000015133	16657.1	0.0771094	0.0585894	1.3161	0.188142	0.785287	CCDC88C
ENSG00000015153	463.119	-0.0696672	0.115344	-0.603994	0.545848	0.916991	YAF2
ENSG00000015171	3179.15	-0.00450204	0.0695528	-0.0647283	0.94839	0.988912	ZMYND11
ENSG00000015285	42.831	0.44764	0.292421	1.53081	0.125817	NA	WAS
ENSG00000015413	2.54089	0.619684	1.73413	0.357346	0.720832	NA	DPEP1
ENSG00000015475	1383.19	-0.131729	0.0891483	-1.47764	0.139504	0.741325	BID
ENSG00000015479	12944.7	-0.0464046	0.0551754	-0.841038	0.400326	0.877056	MATR3
ENSG00000015520	45.9894	0.492488	0.308751	1.5951	0.11069	NA	NPC1L1
ENSG00000015532	2267.89	-0.108142	0.0690899	-1.56524	0.117527	0.727907	XYLT2
ENSG00000015568	1835.84	-0.210154	0.124053	-1.69406	0.090253	0.702681	RGPD5
ENSG00000123338	2.02156	4.29766	2.12739	2.02015	0.0433673	NA	NCKAP1L
ENSG00000016082	284.394	0.116568	0.148386	0.785572	0.432118	0.887892	ISL1
ENSG00000016391	161.371	-0.168932	0.191961	-0.880035	0.37884	0.870967	CHDH
ENSG00000016402	2344.44	-0.0382156	0.0601903	-0.634913	0.525485	0.913726	IL20RA
ENSG00000016602	1535.97	0.0416708	0.111585	0.373443	0.708818	0.949848	CLCA4
ENSG00000016864	3890.67	-0.0639586	0.0748973	-0.853951	0.393132	0.8757	GLT8D1
ENSG00000017260	4127.37	-0.0707251	0.0728255	-0.971158	0.331469	0.853021	ATP2C1
ENSG00000017427	96.2736	0.147263	0.262665	0.560648	0.575037	0.92256	IGF1
ENSG00000017483	176.921	0.195878	0.202098	0.969227	0.332432	0.85347	SLC38A5
ENSG00000017797	6202.86	-0.0162789	0.0747705	-0.217718	0.827649	0.970188	RALBP1
ENSG00000018189	2293.5	0.0127583	0.0637256	0.200208	0.841318	0.973659	RUFY3
ENSG00000018236	1083.89	-0.0415806	0.0719621	-0.577812	0.563391	0.919662	CNTN1
ENSG00000018280	51.7117	-0.112972	0.336509	-0.335717	0.737085	NA	SLC11A1
ENSG00000018408	2277.14	0.092341	0.0729073	1.26655	0.205315	0.793517	WWTR1
ENSG00000262703	2.84055	4.24361	1.88811	2.24755	0.0246051	NA	NA
ENSG00000018607	0.88709	2.61461	3.4226	0.763924	0.444912	NA	ZNF806
ENSG00000018610	1050.99	-0.0335683	0.0861005	-0.389873	0.696631	0.94524	STEEP1
ENSG00000018699	1023.5	-0.0542128	0.0846041	-0.640783	0.521664	0.913068	TTC27
ENSG00000018869	124.577	-0.321362	0.180345	-1.78193	0.0747603	0.682122	ZNF582
ENSG00000019102	1925.25	0.00698764	0.0847091	0.0824899	0.934257	0.987075	VSIG2
ENSG00000019144	450.794	0.0463946	0.130006	0.356864	0.721193	0.951826	PHLDB1
ENSG00000019186	95.1419	0.227903	0.238565	0.955308	0.339422	0.855836	CYP24A1
ENSG00000019485	829.425	0.0757286	0.0880785	0.859785	0.389908	0.875523	PRDM11
ENSG00000019505	31.5937	0.449743	0.473054	0.950721	0.341746	NA	SYT13
ENSG00000019549	372.49	0.135425	0.190573	0.710617	0.477322	0.903832	SNAI2
ENSG00000223863	3.24279	4.22128	1.54636	2.72982	0.00633682	NA	LINC01805
ENSG00000019991	6.43367	0.182241	0.950899	0.191652	0.848015	NA	HGF
ENSG00000019995	1706.51	-0.128727	0.0752768	-1.71005	0.087256	0.696115	ZRANB1
ENSG00000020129	1025.76	0.178491	0.10141	1.7601	0.0783902	0.686806	NCDN
ENSG00000020181	30.1539	-0.38779	0.479328	-0.809029	0.418499	NA	ADGRA2
ENSG00000020219	4.88476	0.577095	1.28317	0.449743	0.652896	NA	CCT8L1P
ENSG00000020256	961.941	0.0747135	0.0937374	0.797052	0.425421	0.885654	ZFP64
ENSG00000020426	2701.06	-0.146555	0.0846456	-1.73139	0.0833819	0.691611	MNAT1
ENSG00000020577	345.349	0.224954	0.157963	1.42409	0.15442	0.756915	SAMD4A
ENSG00000020633	447.326	0.181448	0.159561	1.13717	0.255466	0.826007	RUNX3
ENSG00000284309	1.87152	4.20755	1.79255	2.34724	0.018913	NA	NA
ENSG00000021300	3600.25	-0.0645191	0.069507	-0.928238	0.353284	0.860264	PLEKHB1
ENSG00000021355	6451.88	0.0194161	0.068422	0.283769	0.776587	0.962246	SERPINB1
ENSG00000021488	6.02804	1.14353	1.05752	1.08134	0.279546	NA	SLC7A9
ENSG00000021574	1337.79	-0.109899	0.0754905	-1.4558	0.145448	0.745804	SPAST
ENSG00000021645	153.577	-0.120481	0.199342	-0.604395	0.545581	0.916991	NRXN3
ENSG00000021762	1487.32	-0.0458415	0.079767	-0.574692	0.5655	0.920016	OSBPL5
ENSG00000021776	3073.16	-0.000961067	0.0602675	-0.0159467	0.987277	0.996452	AQR
ENSG00000021826	31.7782	0.230096	0.486005	0.473445	0.635896	NA	CPS1
ENSG00000021852	1.8641	-0.669671	1.82704	-0.366533	0.713967	NA	C8B
ENSG00000022267	153.635	-0.193381	0.213279	-0.906704	0.364563	0.865289	FHL1
ENSG00000022277	2547.27	0.00171453	0.0729759	0.0234945	0.981256	0.995635	RTF2
ENSG00000022556	1688.7	0.116944	0.0656764	1.78061	0.074977	0.682994	NLRP2
ENSG00000022567	4899.52	-0.015229	0.0474832	-0.320724	0.748419	0.956484	SLC45A4
ENSG00000022840	3858.61	0.0982703	0.0531451	1.84909	0.0644442	0.675161	RNF10
ENSG00000022976	735.014	0.0456563	0.0994943	0.458883	0.646318	0.936606	ZNF839
ENSG00000023041	902.677	0.0347494	0.0826713	0.420332	0.674243	0.94072	ZDHHC6
ENSG00000023171	122.459	-0.164268	0.183716	-0.894143	0.371246	0.868122	GRAMD1B
ENSG00000023191	6380.37	0.0676227	0.0549231	1.23122	0.218239	0.801931	RNH1
ENSG00000023228	6102.83	-0.102817	0.0566158	-1.81605	0.069363	0.676212	NDUFS1
ENSG00000223525	1.80015	4.18639	1.95991	2.13601	0.0326784	NA	NA
ENSG00000023318	1946.52	0.0123928	0.0593365	0.208856	0.834561	0.971918	ERP44
ENSG00000023330	3679.04	-0.01608	0.0637293	-0.252317	0.800796	0.967399	ALAS1
ENSG00000167281	3.41529	4.16418	1.619	2.57208	0.0101091	NA	RBFOX3
ENSG00000023516	4736.31	0.0201465	0.0471681	0.427121	0.669291	0.94072	AKAP11
ENSG00000023572	687.771	0.0257426	0.0826005	0.311652	0.755305	0.957513	GLRX2
ENSG00000023608	1063.29	-0.109287	0.092289	-1.18418	0.236341	0.813104	SNAPC1
ENSG00000023697	1514.12	-0.0448421	0.0694564	-0.645615	0.518529	0.912839	DERA
ENSG00000023734	3535.42	-0.073488	0.0655792	-1.1206	0.262459	0.826949	STRAP
ENSG00000023839	265.903	-0.0018704	0.148723	-0.0125764	0.989966	0.996678	ABCC2
ENSG00000023892	1004.67	0.0560171	0.110673	0.50615	0.612751	0.930996	DEF6
ENSG00000023902	111.805	0.227203	0.233113	0.974648	0.329735	0.852713	PLEKHO1
ENSG00000023909	6414.44	-0.0162109	0.0894466	-0.181236	0.856182	0.975509	GCLM
ENSG00000024048	3775.19	0.00304902	0.060114	0.0507206	0.959548	0.991574	UBR2
ENSG00000024422	883.6	0.175232	0.151982	1.15298	0.248919	0.82394	EHD2
ENSG00000024526	494.301	0.00274452	0.112098	0.0244833	0.980467	0.995635	DEPDC1
ENSG00000024862	2166.79	-0.0760958	0.0803074	-0.947557	0.343355	0.857905	CCDC28A
ENSG00000025039	1584.35	0.0106976	0.0789816	0.135444	0.892261	0.981339	RRAGD
ENSG00000025156	1542.01	-0.109663	0.0719143	-1.52492	0.12728	0.731185	HSF2
ENSG00000025293	1999.56	-0.0254902	0.0797968	-0.319439	0.749394	0.956484	PHF20
ENSG00000025423	14.424	0.0727658	0.69946	0.104031	0.917144	NA	HSD17B6
ENSG00000025434	254.889	-0.098577	0.119848	-0.822518	0.410782	0.882789	NR1H3
ENSG00000231977	2.44548	4.15864	1.90033	2.18838	0.0286418	NA	NA
ENSG00000025770	1181.23	0.0573997	0.0798765	0.718605	0.472384	0.902297	NCAPH2
ENSG00000025772	3700.21	-0.0111622	0.0803826	-0.138864	0.889558	0.981193	TOMM34
ENSG00000025796	4605.56	-0.051026	0.0679315	-0.75114	0.452568	0.895531	SEC63
ENSG00000025800	6958.83	0.00876642	0.0494183	0.177392	0.8592	0.975509	KPNA6
ENSG00000026025	732.842	-0.149429	0.126585	-1.18046	0.237816	0.814613	VIM
ENSG00000026036	192.852	0.246422	0.238191	1.03456	0.300876	0.843041	RTEL1-TNFRSF6B
ENSG00000026103	837.259	0.0434616	0.0987668	0.440042	0.659907	0.939462	FAS
ENSG00000026297	1070.41	-0.0592508	0.0692439	-0.855683	0.392173	0.8757	RNASET2
ENSG00000026508	4107	0.165265	0.0894784	1.84699	0.0647489	0.675161	CD44
ENSG00000026559	31.1222	-0.368844	0.41418	-0.890541	0.373176	NA	KCNG1
ENSG00000026652	1141.31	-0.0703845	0.0830381	-0.847616	0.396652	0.87639	AGPAT4
ENSG00000026751	40.4067	0.683329	0.392975	1.73886	0.082059	NA	SLAMF7
ENSG00000026950	502.736	-0.0587089	0.134435	-0.43671	0.662322	0.939462	BTN3A1
ENSG00000027001	4602.53	-0.0547355	0.0641128	-0.853737	0.393251	0.875726	MIPEP
ENSG00000027075	1895.21	-0.0370264	0.063639	-0.581819	0.560688	0.919092	PRKCH
ENSG00000027697	3512.75	-0.0697207	0.0605268	-1.1519	0.249363	0.82394	IFNGR1
ENSG00000027847	744.05	0.040091	0.0905487	0.442757	0.657942	0.938929	B4GALT7
ENSG00000027869	2.97424	-1.04345	1.53103	-0.681531	0.495536	NA	SH2D2A
ENSG00000028116	2038.88	-0.0676594	0.0763551	-0.886115	0.375556	0.86984	VRK2
ENSG00000196664	2.49722	4.15671	2.0475	2.03014	0.0423423	NA	TLR7
ENSG00000028277	43.3064	0.169762	0.298573	0.568577	0.569643	NA	POU2F2
ENSG00000028310	1470.79	0.0152853	0.0722986	0.211419	0.832561	0.971665	BRD9
ENSG00000028528	4123.63	0.0218638	0.0597338	0.36602	0.71435	0.951197	SNX1
ENSG00000028839	870.441	-0.163398	0.117505	-1.39056	0.164358	0.766877	TBPL1
ENSG00000029153	2024.08	0.0181688	0.0873997	0.207882	0.835321	0.971918	ARNTL2
ENSG00000029363	13959.7	-0.0522245	0.0517807	-1.00857	0.313181	0.846569	BCLAF1
ENSG00000029364	7048.05	-0.0539981	0.0557457	-0.968652	0.332719	0.853762	SLC39A9
ENSG00000029534	72.6332	0.159762	0.284586	0.561382	0.574537	0.92256	ANK1
ENSG00000029559	1.91727	0.0752127	1.88785	0.0398404	0.96822	NA	IBSP
ENSG00000261970	3.78946	4.12421	1.33705	3.08457	0.00203847	NA	NA
ENSG00000029725	2980.7	0.0429456	0.0662065	0.648662	0.516557	0.912471	RABEP1
ENSG00000029993	2722.53	-0.041657	0.0559452	-0.744603	0.456512	0.896629	HMGB3
ENSG00000030066	2597.28	-0.0172812	0.0528264	-0.327133	0.743568	0.955961	NUP160
ENSG00000030110	858.975	0.0803946	0.118721	0.677171	0.498298	0.908679	BAK1
ENSG00000030304	4.50482	0.180542	1.35079	0.133657	0.893674	NA	MUSK
ENSG00000030419	6940.45	0.0244104	0.0520921	0.468601	0.639355	0.935121	IKZF2
ENSG00000214856	5.34486	4.11923	1.27659	3.22675	0.00125206	NA	NA
ENSG00000031003	2369.24	0.024225	0.0591094	0.409834	0.681928	0.941451	FAM13B
ENSG00000031081	205.034	-0.0993804	0.13365	-0.743587	0.457127	0.896883	ARHGAP31
ENSG00000031691	346.096	-0.265104	0.172395	-1.53777	0.124105	0.729697	CENPQ
ENSG00000031698	4151.17	-0.046761	0.0714341	-0.654603	0.512724	0.91238	SARS1
ENSG00000031823	1930.32	-0.0159492	0.0639054	-0.249576	0.802916	0.96794	RANBP3
ENSG00000032219	1492.45	-0.0328079	0.0973984	-0.336842	0.736236	0.954097	ARID4A
ENSG00000032389	2017.4	-0.039974	0.0765352	-0.522295	0.601465	0.92902	EIPR1
ENSG00000032444	1579.18	-0.0318162	0.0929258	-0.342383	0.732063	0.953742	PNPLA6
ENSG00000032742	3430.9	-0.10389	0.0659697	-1.57481	0.1153	0.725458	IFT88
ENSG00000033011	1000.13	-0.188137	0.106933	-1.7594	0.0785102	0.686806	ALG1
ENSG00000033030	1306.35	-0.0620809	0.0827548	-0.750178	0.453147	0.895743	ZCCHC8
ENSG00000033050	1618.35	0.107361	0.0914871	1.17351	0.240591	0.816518	ABCF2
ENSG00000033100	1897.78	0.0820341	0.0672938	1.21904	0.222827	0.803547	CHPF2
ENSG00000033122	4.88394	-0.275341	1.13209	-0.243214	0.807839	NA	LRRC7
ENSG00000033170	1464.82	-0.0945942	0.0845091	-1.11934	0.262996	0.826949	FUT8
ENSG00000033178	3409.94	-0.0100742	0.0624191	-0.161397	0.871781	0.978248	UBA6
ENSG00000033327	994.701	0.0722807	0.0918612	0.786847	0.431371	0.887176	GAB2
ENSG00000033627	1088.19	0.0992701	0.0762207	1.3024	0.192778	0.786289	ATP6V0A1
ENSG00000033800	3408.28	0.000168033	0.0727601	0.00230941	0.998157	0.999291	PIAS1
ENSG00000033867	1113.05	-0.0574066	0.0815527	-0.70392	0.481482	0.904533	SLC4A7
ENSG00000034053	11.057	-0.0433198	0.7245	-0.0597927	0.952321	NA	APBA2
ENSG00000034152	1861.84	0.0429212	0.0805562	0.532811	0.594165	0.927877	MAP2K3
ENSG00000034239	12814.7	-0.0801926	0.0475894	-1.68509	0.0919706	0.703688	EFCAB1
ENSG00000225125	2.13612	4.11911	1.96469	2.09657	0.036032	NA	NA
ENSG00000034533	472.074	0.145379	0.117347	1.23888	0.215391	0.801856	ASTE1
ENSG00000034677	3284.29	0.0243357	0.0600628	0.405171	0.685352	0.942552	RNF19A
ENSG00000285238	12.1116	4.09107	1.62709	2.51435	0.0119253	NA	NA
ENSG00000034713	4168.58	-0.0892087	0.110933	-0.804167	0.4213	0.885309	GABARAPL2
ENSG00000035115	3458.04	-0.0675154	0.0561661	-1.20207	0.229338	0.807314	SH3YL1
ENSG00000035141	2266.01	-0.0965882	0.0669294	-1.44314	0.148982	0.747875	FAM136A
ENSG00000256463	3.50757	4.03604	1.68588	2.39403	0.0166643	NA	SALL3
ENSG00000035499	102.941	-0.215216	0.259808	-0.828366	0.407463	0.880689	DEPDC1B
ENSG00000035664	181.57	-0.149215	0.18368	-0.812361	0.416585	0.884971	DAPK2
ENSG00000035681	1046.72	-0.0695472	0.0853712	-0.814644	0.415276	0.883886	NSMAF
ENSG00000221836	2.5651	4.03359	1.87057	2.15635	0.0310567	NA	OR2A5
ENSG00000035720	104.39	-0.111126	0.261918	-0.424279	0.671362	0.94072	STAP1
ENSG00000216475	1.85221	4.00236	2.01598	1.98532	0.0471091	NA	NA
ENSG00000035928	2800.74	-0.026843	0.0690544	-0.388722	0.697482	0.94524	RFC1
ENSG00000036054	1913.37	-0.0496856	0.0693252	-0.716703	0.473557	0.902664	TBC1D23
ENSG00000036257	3831.5	-0.0300756	0.0506217	-0.594126	0.552428	0.918065	CUL3
ENSG00000036448	41.4202	0.0778733	0.353094	0.220545	0.825446	NA	MYOM2
ENSG00000036530	49.0994	-0.204835	0.406087	-0.504411	0.613972	NA	CYP46A1
ENSG00000036549	2180.76	-0.0173458	0.0588897	-0.294548	0.768339	0.959958	ZZZ3
ENSG00000036672	4465.78	0.0901085	0.0578466	1.55771	0.119301	0.72802	USP2
ENSG00000036828	4.46966	0.988411	1.2307	0.803131	0.421899	NA	CASR
ENSG00000037042	296.951	-0.0465952	0.137936	-0.337803	0.735512	0.95401	TUBG2
ENSG00000037241	1241.18	-0.168086	0.0875123	-1.92071	0.0547681	0.647835	RPL26L1
ENSG00000037474	2021.45	0.0636147	0.0568698	1.1186	0.263311	0.826949	NSUN2
ENSG00000037637	1657.7	0.0919578	0.0708158	1.29855	0.194099	0.786289	FBXO42
ENSG00000037749	1481.59	0.0163284	0.0696833	0.234323	0.814734	0.968237	MFAP3
ENSG00000037757	1590.38	0.00322077	0.089419	0.0360189	0.971267	0.994667	MRI1
ENSG00000037897	149.886	0.249093	0.161268	1.54459	0.122445	0.729697	METTL1
ENSG00000038002	1163.2	-0.0240738	0.0797848	-0.301735	0.762854	0.958995	AGA
ENSG00000038210	1784.09	-0.0594156	0.0760757	-0.781007	0.434799	0.889122	PI4K2B
ENSG00000038219	5444.36	0.0125095	0.0674743	0.185396	0.852918	0.975062	BOD1L1
ENSG00000038274	4472.82	-0.0824294	0.0666125	-1.23745	0.215922	0.801856	MAT2B
ENSG00000038295	29.3866	-0.493298	0.41245	-1.19602	0.23169	NA	TLL1
ENSG00000038358	2472.08	0.0145277	0.0760025	0.191148	0.84841	0.974769	EDC4
ENSG00000038382	3068.3	0.118702	0.0635886	1.86671	0.0619416	0.672515	TRIO
ENSG00000038427	1676.98	-0.100727	0.0735853	-1.36885	0.171046	0.771283	VCAN
ENSG00000286078	3.7464	3.98831	1.94842	2.04694	0.040664	NA	NA
ENSG00000039068	21394.4	0.0542957	0.0433895	1.25136	0.210804	0.797871	CDH1
ENSG00000115596	4.40397	3.96573	1.23324	3.21569	0.0013013	NA	WNT6
ENSG00000039139	41109	0.0388218	0.0460091	0.843785	0.398789	0.87639	DNAH5
ENSG00000039319	5081.96	-0.118593	0.0637992	-1.85884	0.0630496	0.674527	ZFYVE16
ENSG00000039523	1328.84	0.140356	0.120535	1.16444	0.244245	0.819843	RIPOR1
ENSG00000039537	12.2894	0.35774	0.656805	0.544666	0.585983	NA	C6
ENSG00000039560	3521.73	0.100481	0.0647611	1.55157	0.120765	0.729115	RAI14
ENSG00000039600	10.8078	-1.00601	0.797902	-1.26082	0.207374	NA	SOX30
ENSG00000039650	1349.64	0.0159423	0.0809743	0.196881	0.843921	0.973659	PNKP
ENSG00000039987	38.5889	0.129529	0.359465	0.360338	0.718595	NA	BEST2
ENSG00000171587	3.15672	3.89943	1.38816	2.80906	0.00496859	NA	DSCAM
ENSG00000040275	783.712	-0.142617	0.108608	-1.31314	0.189137	0.785456	SPDL1
ENSG00000040341	2418.06	-0.0399156	0.0736422	-0.542021	0.587804	0.926293	STAU2
ENSG00000040487	368.182	-0.0954292	0.128859	-0.740569	0.458955	0.897658	SLC66A1
ENSG00000040531	911.715	0.0532525	0.0771866	0.689919	0.490245	0.908196	CTNS
ENSG00000040608	83.5642	-0.0755608	0.230742	-0.327469	0.743313	0.955961	RTN4R
ENSG00000040633	1454.55	0.0424791	0.0664876	0.638902	0.522887	0.913497	PHF23
ENSG00000040933	1102.69	0.0323105	0.0813806	0.39703	0.691345	0.944075	INPP4A
ENSG00000041353	2736.45	0.051321	0.0823612	0.623121	0.533205	0.915976	RAB27B
ENSG00000041357	7173.6	-0.114828	0.104752	-1.09619	0.272995	0.830487	PSMA4
ENSG00000041515	40.8876	-0.309407	0.331659	-0.932908	0.350868	NA	MYO16
ENSG00000041802	3307.1	-0.0327553	0.0444835	-0.736346	0.46152	0.897994	LSG1
ENSG00000041880	1462.08	0.0631033	0.0922541	0.684016	0.493965	0.908196	PARP3
ENSG00000041982	560.043	0.193322	0.180979	1.0682	0.28543	0.838126	TNC
ENSG00000041988	392.743	0.0917955	0.139002	0.660391	0.509003	0.91196	THAP3
ENSG00000042062	34.4434	0.438195	0.489387	0.895397	0.370575	NA	RIPOR3
ENSG00000042088	1872.13	0.0169531	0.0732	0.2316	0.816849	0.968652	TDP1
ENSG00000144057	2.9263	3.89562	1.75841	2.21542	0.0267314	NA	ST6GAL2
ENSG00000042317	1805.69	-0.0540729	0.0834047	-0.64832	0.516778	0.912471	SPATA7
ENSG00000042429	992.961	0.0482085	0.0904945	0.532723	0.594225	0.927877	MED17
ENSG00000042445	1265.93	0.0435091	0.0807267	0.538968	0.589909	0.927239	RETSAT
ENSG00000042493	2794.19	0.0839342	0.0706225	1.18849	0.23464	0.811028	CAPG
ENSG00000042753	1815.67	0.0354271	0.0697501	0.507915	0.611513	0.930829	AP2S1
ENSG00000042781	75.5359	0.0425882	0.272801	0.156115	0.875943	0.979182	USH2A
ENSG00000042813	8.06852	1.16279	0.976441	1.19084	0.233715	NA	ZPBP
ENSG00000042832	6.23012	0.619237	1.11156	0.557087	0.577468	NA	TG
ENSG00000215867	2.28194	3.86652	1.8922	2.0434	0.0410126	NA	KRT18P57
ENSG00000043039	755.13	0.0443972	0.0934621	0.475029	0.634766	0.933875	BARX2
ENSG00000043093	3690.47	-0.100771	0.0890571	-1.13153	0.257831	0.826949	DCUN1D1
ENSG00000271369	2.44065	3.84925	1.89943	2.02653	0.0427101	NA	NA
ENSG00000043462	3.03912	-0.398091	1.60233	-0.248446	0.803789	NA	LCP2
ENSG00000182393	8.75183	3.64875	1.04732	3.48389	0.000494176	NA	IFNL1
ENSG00000286215	2.93203	3.56786	1.62815	2.19136	0.0284258	NA	NA
ENSG00000044090	2751.66	0.0990075	0.061369	1.61331	0.106676	0.719586	CUL7
ENSG00000044115	28316.2	0.0463994	0.033589	1.38138	0.167161	0.769392	CTNNA1
ENSG00000044446	923.305	0.0726522	0.0853447	0.85128	0.394614	0.87639	PHKA2
ENSG00000044459	999.351	-0.113166	0.107269	-1.05498	0.291437	0.838631	CNTLN
ENSG00000167916	5.77434	3.55396	1.20987	2.93748	0.0033089	NA	KRT24
ENSG00000046604	7475.36	-0.0219051	0.0600523	-0.364767	0.715286	0.951279	DSG2
ENSG00000046647	880.68	-0.0640315	0.07858	-0.814858	0.415154	0.883743	GEMIN8
ENSG00000046651	4753.75	-0.124725	0.0708267	-1.76099	0.0782393	0.686806	OFD1
ENSG00000046653	1061.43	-0.0807886	0.0810988	-0.996174	0.319166	0.848091	GPM6B
ENSG00000047056	1007.92	-0.0134008	0.0831859	-0.161094	0.872019	0.978248	WDR37
ENSG00000047188	2838.71	-0.0591033	0.0722806	-0.817692	0.413533	0.883472	YTHDC2
ENSG00000047230	1475.73	-0.0646986	0.0696553	-0.92884	0.352972	0.860084	CTPS2
ENSG00000047249	1443.81	-0.0663583	0.062071	-1.06907	0.285038	0.838126	ATP6V1H
ENSG00000047315	7412.57	-0.100835	0.0690206	-1.46093	0.144034	0.745558	POLR2B
ENSG00000047346	3799.58	-0.0824947	0.0640732	-1.28751	0.197918	0.788033	FAM214A
ENSG00000047365	6169.52	0.0406649	0.0434619	0.935646	0.349455	0.859557	ARAP2
ENSG00000047410	14273.1	0.00175999	0.059048	0.0298061	0.976222	0.995635	TPR
ENSG00000047457	10743.4	-0.033433	0.0716011	-0.466933	0.640548	0.935434	CP
ENSG00000047578	7999.17	0.0464658	0.0467226	0.994503	0.319978	0.848091	KATNIP
ENSG00000047579	623.625	-0.134964	0.106884	-1.26271	0.206695	0.794694	DTNBP1
ENSG00000047597	606.577	-0.158411	0.0947731	-1.67148	0.0946266	0.709853	XK
ENSG00000047617	3.90327	0.211899	1.30869	0.161917	0.871371	NA	ANO2
ENSG00000047621	1212.03	0.00313929	0.101745	0.0308544	0.975386	0.995495	C12orf4
ENSG00000047634	198.86	-0.0724096	0.155303	-0.466247	0.641039	0.935434	SCML1
ENSG00000047644	1418.88	0.0417037	0.0793443	0.525604	0.599164	0.928759	WWC3
ENSG00000047648	146.546	0.150909	0.1808	0.834674	0.403901	0.878684	ARHGAP6
ENSG00000047662	4.77398	-0.986255	1.38523	-0.711981	0.476477	NA	FAM184B
ENSG00000271810	2.92438	3.54198	1.68846	2.09775	0.0359273	NA	NA
ENSG00000047932	2557.34	0.0265553	0.0668337	0.397335	0.691121	0.943947	GOPC
ENSG00000047936	2.40735	1.11009	1.53866	0.721463	0.470625	NA	ROS1
ENSG00000048028	1789.25	-0.0378186	0.0645057	-0.586283	0.557686	0.918601	USP28
ENSG00000228862	7.21134	3.52947	1.06196	3.32353	0.000888852	NA	NA
ENSG00000048140	2123.01	0.0650534	0.086006	0.756382	0.44942	0.894623	TSPAN17
ENSG00000048162	630.978	0.010377	0.0931378	0.111416	0.911287	0.983564	NOP16
ENSG00000048342	12413.7	-0.0612733	0.0474541	-1.29121	0.19663	0.788033	CC2D2A
ENSG00000048392	2695.74	-0.0976269	0.0662482	-1.47365	0.140575	0.741441	RRM2B
ENSG00000048405	2077.98	-0.0352732	0.0624969	-0.564399	0.572482	0.92198	ZNF800
ENSG00000048462	4.71238	-0.780148	1.2272	-0.635713	0.524963	NA	TNFRSF17
ENSG00000286136	7.88114	3.52798	0.856885	4.11721	3.83e-05	NA	NA
ENSG00000048540	33.9972	-0.0337166	0.342859	-0.0983394	0.921663	NA	LMO3
ENSG00000048544	2186.05	-0.106869	0.0835614	-1.27893	0.200922	0.788588	MRPS10
ENSG00000048545	16.2534	-0.356667	0.551255	-0.647009	0.517626	NA	GUCA1A
ENSG00000048649	5927.63	-0.0479541	0.0719318	-0.666661	0.504989	0.910473	RSF1
ENSG00000048707	5226.5	0.109601	0.0666642	1.64407	0.100162	0.714253	VPS13D
ENSG00000048740	151.646	0.151421	0.171408	0.883394	0.377024	0.870527	CELF2
ENSG00000048828	11003.1	0.0775034	0.04685	1.65429	0.0980691	0.711644	FAM120A
ENSG00000048991	712.231	0.0309356	0.118633	0.260766	0.794273	0.966617	R3HDM1
ENSG00000049089	337.359	-0.0329196	0.133114	-0.247303	0.804673	0.967992	COL9A2
ENSG00000049130	1993.77	-0.123227	0.0707918	-1.74069	0.0817375	0.689542	KITLG
ENSG00000049167	1038.22	-0.0312221	0.0999381	-0.312414	0.754726	0.957513	ERCC8
ENSG00000049192	60.5731	0.24577	0.251822	0.975966	0.329081	NA	ADAMTS6
ENSG00000049239	5606.47	0.127631	0.0726719	1.75626	0.0790443	0.686806	H6PD
ENSG00000049245	3711.64	-0.0654149	0.0554534	-1.17964	0.238145	0.814883	VAMP3
ENSG00000049246	2299.3	0.0354523	0.0672938	0.526829	0.598313	0.928204	PER3
ENSG00000049249	0.772086	3.18884	3.42266	0.931684	0.3515	NA	TNFRSF9
ENSG00000049283	2377.7	0.0101584	0.082826	0.122648	0.902386	0.981985	EPN3
ENSG00000049323	418.399	0.186434	0.12916	1.44343	0.148899	0.747816	LTBP1
ENSG00000049449	1899.79	0.0701079	0.0869684	0.806131	0.420167	0.885227	RCN1
ENSG00000049540	333.875	-0.188415	0.111711	-1.68664	0.0916735	0.703109	ELN
ENSG00000049541	734.685	-0.0931801	0.0983988	-0.946964	0.343657	0.858123	RFC2
ENSG00000049618	7516.43	0.0836796	0.0550912	1.51893	0.12878	0.733083	ARID1B
ENSG00000049656	2607.25	0.0332347	0.0552773	0.601236	0.547683	0.91736	CLPTM1L
ENSG00000049759	4785.68	-0.00866922	0.0476141	-0.182072	0.855526	0.975509	NEDD4L
ENSG00000049768	17.098	-0.534675	0.564073	-0.947883	0.343189	NA	FOXP3
ENSG00000049769	380.149	-0.146327	0.157928	-0.926545	0.354163	0.860418	PPP1R3F
ENSG00000049860	2320.24	-0.0607798	0.0768285	-0.791109	0.42888	0.886428	HEXB
ENSG00000049883	584.361	0.082744	0.10302	0.803184	0.421869	0.885309	PTCD2
ENSG00000050030	630.017	0.0206705	0.0942746	0.219259	0.826449	0.97005	NEXMIF
ENSG00000050130	2963.66	-0.103497	0.0881748	-1.17377	0.240485	0.816518	JKAMP
ENSG00000050165	253.106	0.0581314	0.185428	0.313498	0.753902	0.957513	DKK3
ENSG00000050327	3765.22	0.16914	0.0920162	1.83815	0.0660406	0.676212	ARHGEF5
ENSG00000050344	931.983	0.172583	0.102111	1.69014	0.0910005	0.703109	NFE2L3
ENSG00000050393	1365.99	-0.0530504	0.0564848	-0.939198	0.347629	0.858779	MCUR1
ENSG00000050405	7311.7	0.0555705	0.0623814	0.890817	0.373027	0.868122	LIMA1
ENSG00000050426	1684.18	-0.0484612	0.0741129	-0.653883	0.513187	0.91238	LETMD1
ENSG00000050438	1412.99	-0.0275474	0.0628763	-0.43812	0.661299	0.939462	SLC4A8
ENSG00000050555	4.17353	-0.4606	1.70595	-0.269996	0.787163	NA	LAMC3
ENSG00000050628	40.0408	0.265715	0.371901	0.714477	0.474932	NA	PTGER3
ENSG00000050730	10.057	0.0220877	0.808109	0.0273326	0.978194	NA	TNIP3
ENSG00000050748	1937.29	-0.0198616	0.0753021	-0.263759	0.791965	0.96613	MAPK9
ENSG00000050767	7.50481	0.706182	0.850646	0.830171	0.406442	NA	COL23A1
ENSG00000232133	32.1125	3.52656	1.5018	2.34822	0.0188634	NA	IMPDH1P10
ENSG00000051009	1062.34	0.0748936	0.0988678	0.757513	0.448743	0.894623	FHIP1B
ENSG00000051108	2137.32	0.0676009	0.0724481	0.933093	0.350772	0.859766	HERPUD1
ENSG00000051128	512.543	0.071855	0.125127	0.574257	0.565794	0.920145	HOMER3
ENSG00000051180	80.8716	0.10675	0.276504	0.386071	0.699444	0.94524	RAD51
ENSG00000051341	2104.11	-0.022947	0.0616871	-0.37199	0.709901	0.949943	POLQ
ENSG00000051382	1519.56	2.71e-05	0.0723442	0.000374466	0.999701	0.999952	PIK3CB
ENSG00000051523	4716.69	-0.0102298	0.0723854	-0.141325	0.887613	0.980959	CYBA
ENSG00000051596	2156.16	-0.0895392	0.0804451	-1.11305	0.265688	0.827609	THOC3
ENSG00000051620	6605.12	0.0232738	0.0642406	0.362291	0.717134	0.951279	HEBP2
ENSG00000051825	1440.31	-0.0700919	0.0703485	-0.996352	0.319079	0.848091	MPHOSPH9
ENSG00000052126	7917.33	-0.0434973	0.0613066	-0.709503	0.478012	0.903832	PLEKHA5
ENSG00000052344	847.289	0.13941	0.106791	1.30545	0.191741	0.786289	PRSS8
ENSG00000052723	1665.17	-0.0397634	0.0745706	-0.533232	0.593873	0.927877	SIKE1
ENSG00000052749	2482.44	0.0628727	0.0616455	1.01991	0.307772	0.846048	RRP12
ENSG00000052795	720.459	0.0510559	0.0930096	0.548931	0.583053	0.925116	FNIP2
ENSG00000052802	4313.77	0.131344	0.0823191	1.59555	0.110589	0.722589	MSMO1
ENSG00000052841	2559.72	-0.0821369	0.0630193	-1.30336	0.192452	0.786289	TTC17
ENSG00000052850	13.3701	0.234964	0.717686	0.327391	0.743372	NA	ALX4
ENSG00000053108	77.4908	0.215762	0.23656	0.912081	0.361726	0.864334	FSTL4
ENSG00000053254	5036.87	0.131406	0.0884791	1.48516	0.137501	0.740437	FOXN3
ENSG00000053328	2.0608	1.21023	1.73751	0.696533	0.486095	NA	METTL24
ENSG00000053371	3268.44	-0.0418642	0.0804958	-0.52008	0.603008	0.929061	AKR7A2
ENSG00000053372	1084.59	0.0537721	0.0715891	0.751122	0.452579	0.895531	MRTO4
ENSG00000053438	57.0986	-0.124126	0.270179	-0.459422	0.645931	NA	NNAT
ENSG00000053501	252.843	-0.124766	0.122613	-1.01756	0.308888	0.846048	USE1
ENSG00000053524	415.691	-0.119687	0.150612	-0.794669	0.426806	0.885654	MCF2L2
ENSG00000053702	39.7825	0.197487	0.35812	0.551454	0.581322	NA	NRIP2
ENSG00000053747	1714.69	0.0183412	0.102315	0.179261	0.857733	0.975509	LAMA3
ENSG00000053770	2431.52	-0.132229	0.0767144	-1.72365	0.0847705	0.692662	AP5M1
ENSG00000053900	807.254	-0.117922	0.102628	-1.14903	0.250543	0.82394	ANAPC4
ENSG00000053918	609.534	0.103333	0.0998375	1.03501	0.300664	0.843	KCNQ1
ENSG00000054116	1693.7	-0.0506307	0.0732303	-0.69139	0.48932	0.908196	TRAPPC3
ENSG00000054118	13106.7	0.0252946	0.0461868	0.547658	0.583927	0.925753	THRAP3
ENSG00000054148	1999.92	-0.0370405	0.106894	-0.346517	0.728954	0.953657	PHPT1
ENSG00000054179	81.2767	-0.0110561	0.242188	-0.0456509	0.963588	0.9934	ENTPD2
ENSG00000054219	4993.24	0.0868287	0.0697479	1.24489	0.213171	0.801856	LY75
ENSG00000054267	3002.98	0.0256227	0.0751465	0.340969	0.733127	0.953742	ARID4B
ENSG00000054277	426.589	0.149904	0.106948	1.40165	0.16102	0.763795	OPN3
ENSG00000054282	1603.26	-0.121403	0.0729827	-1.66345	0.096223	0.711035	SDCCAG8
ENSG00000054392	1129.61	0.005938	0.0734983	0.080791	0.935608	0.987075	HHAT
ENSG00000054523	3039.03	0.0235561	0.0687483	0.342642	0.731867	0.953742	KIF1B
ENSG00000054598	2318.41	0.0565311	0.0818416	0.690738	0.48973	0.908196	FOXC1
ENSG00000054611	1671.7	0.054336	0.0805903	0.674225	0.500168	0.908818	TBC1D22A
ENSG00000054654	26902	0.0733799	0.0513945	1.42778	0.153356	0.755551	SYNE2
ENSG00000054690	1136.27	0.173478	0.0962657	1.80207	0.0715342	0.676771	PLEKHH1
ENSG00000054793	10269.4	0.0951401	0.0584032	1.62902	0.103308	0.719586	ATP9A
ENSG00000054965	2848.28	0.03061	0.084645	0.361628	0.71763	0.951279	FAM168A
ENSG00000054967	87.7489	0.203158	0.237088	0.856886	0.391508	0.8757	RELT
ENSG00000054983	3400.69	0.0140378	0.0660047	0.212679	0.831577	0.971489	GALC
ENSG00000055044	2153.1	-0.157575	0.0817366	-1.92784	0.0538753	0.645785	NOP58
ENSG00000055070	4046.75	0.104891	0.0570359	1.83903	0.065911	0.676212	SZRD1
ENSG00000055118	40.6339	-0.0174378	0.351711	-0.0495798	0.960457	NA	KCNH2
ENSG00000055130	4016.58	-0.102961	0.0622065	-1.65515	0.0978937	0.711644	CUL1
ENSG00000260046	2.53247	3.46939	1.48261	2.34006	0.0192809	NA	NA
ENSG00000055163	426.503	0.173855	0.121774	1.42769	0.153381	0.755551	CYFIP2
ENSG00000055208	3859.68	0.0538075	0.0742442	0.724737	0.468614	0.900565	TAB2
ENSG00000055211	1633.79	0.000361117	0.0680066	0.00531002	0.995763	0.998668	GINM1
ENSG00000197110	4.67951	3.44817	1.3152	2.62179	0.00874691	NA	IFNL3
ENSG00000055483	1162.07	0.138241	0.0906929	1.52428	0.127438	0.731703	USP36
ENSG00000055609	8089.33	0.0899273	0.0652705	1.37776	0.168276	0.770839	KMT2C
ENSG00000055732	113.087	0.233791	0.221161	1.05711	0.290463	0.838631	MCOLN3
ENSG00000055813	15.5009	0.245443	0.661858	0.370839	0.710757	NA	CCDC85A
ENSG00000055917	11438	-0.0691023	0.0489924	-1.41047	0.158401	0.761384	PUM2
ENSG00000055950	3311.66	-0.0122146	0.05799	-0.210632	0.833174	0.971665	MRPL43
ENSG00000055955	7.78533	-0.139429	1.04766	-0.133086	0.894126	NA	ITIH4
ENSG00000055957	5.64793	1.34101	1.11869	1.19873	0.230631	NA	ITIH1
ENSG00000056050	565.237	-0.0609586	0.105478	-0.577929	0.563312	0.919662	HPF1
ENSG00000056097	7147.45	-0.0992549	0.0655305	-1.51464	0.129864	0.733413	ZFR
ENSG00000056277	404.503	-0.015708	0.11741	-0.133788	0.893571	0.981754	ZNF280C
ENSG00000056558	120.741	0.00311733	0.179785	0.0173392	0.986166	0.996207	TRAF1
ENSG00000056586	4276.93	-0.0125704	0.0657629	-0.191147	0.848411	0.974769	RC3H2
ENSG00000056736	95.8909	-0.148174	0.217348	-0.681738	0.495405	0.908196	IL17RB
ENSG00000289435	2.73991	3.32587	1.63427	2.03508	0.0418423	NA	NA
ENSG00000056998	192.235	-0.01816	0.158771	-0.114379	0.908937	0.983355	GYG2
ENSG00000278985	5.68768	3.32534	1.11821	2.97381	0.00294129	NA	NA
ENSG00000057149	174807	-0.0952808	0.0704827	-1.35183	0.176429	0.779853	SERPINB3
ENSG00000057252	3117.12	0.043455	0.062031	0.700537	0.483592	0.905516	SOAT1
ENSG00000057294	2592.35	0.0448314	0.0605798	0.740038	0.459277	0.897658	PKP2
ENSG00000057593	4.32988	0.932914	0.978591	0.953323	0.340426	NA	F7
ENSG00000057608	12117.3	-0.104279	0.0612815	-1.70164	0.0888231	0.699538	GDI2
ENSG00000057657	265.528	0.053278	0.192806	0.27633	0.782295	0.963735	PRDM1
ENSG00000057663	2210.03	-0.110935	0.0929056	-1.19406	0.232454	0.808906	ATG5
ENSG00000057704	265.311	0.0892231	0.128441	0.694663	0.487266	0.907431	TMCC3
ENSG00000057757	1229.78	0.0354199	0.0783935	0.451822	0.651397	0.937304	PITHD1
ENSG00000057935	1525.77	-0.0732674	0.0747982	-0.979535	0.327316	0.851193	MTA3
ENSG00000058056	2233.99	0.0724655	0.0627016	1.15572	0.247796	0.823374	USP13
ENSG00000058063	4294.14	-0.0416636	0.0517552	-0.805013	0.420812	0.88529	ATP11B
ENSG00000058085	10921	0.0719131	0.0565658	1.27132	0.203616	0.791525	LAMC2
ENSG00000058091	925.883	-0.0745963	0.0856606	-0.870835	0.383844	0.872564	CDK14
ENSG00000058262	5610.96	0.0423061	0.0594663	0.71143	0.476818	0.903551	SEC61A1
ENSG00000058272	2426.83	-0.0178705	0.055009	-0.324865	0.745283	0.955961	PPP1R12A
ENSG00000058335	118.092	0.141999	0.248343	0.571786	0.567467	0.920485	RASGRF1
ENSG00000058404	10.6707	0.816958	0.73881	1.10577	0.268824	NA	CAMK2B
ENSG00000058453	9906.43	0.0580396	0.0655816	0.884998	0.376158	0.869864	CROCC
ENSG00000058600	2245.25	0.0152898	0.0625345	0.244502	0.806842	0.967992	POLR3E
ENSG00000058668	12213.7	0.0576335	0.0576123	1.00037	0.317133	0.848091	ATP2B4
ENSG00000058673	6160.36	-0.041308	0.0547104	-0.755029	0.450231	0.894623	ZC3H11A
ENSG00000058729	1654.23	-0.136574	0.0930041	-1.46848	0.141975	0.741724	RIOK2
ENSG00000058799	1474.15	-0.0818554	0.0820002	-0.998234	0.318166	0.848091	YIPF1
ENSG00000058804	1432.86	-0.129994	0.0826106	-1.57358	0.115585	0.725458	NDC1
ENSG00000058866	36.8194	0.275986	0.393866	0.70071	0.483484	NA	DGKG
ENSG00000059122	1563.64	-0.0340092	0.0851939	-0.399197	0.689748	0.943774	FLYWCH1
ENSG00000059145	500.456	-0.0650097	0.115769	-0.561545	0.574426	0.922538	UNKL
ENSG00000059377	6.35751	-0.663692	0.725082	-0.915333	0.360017	NA	TBXAS1
ENSG00000259287	7.11992	3.259	1.14232	2.85297	0.00433123	NA	NA
ENSG00000059573	2248.14	0.0548916	0.0522249	1.05106	0.29323	0.839122	ALDH18A1
ENSG00000059588	1471.93	-0.0375172	0.0782495	-0.479456	0.631614	0.933875	TARBP1
ENSG00000059691	673.963	0.0368701	0.0986634	0.373696	0.708631	0.949835	GATB
ENSG00000279775	3.17804	3.25222	1.59215	2.04266	0.041086	NA	NA
ENSG00000059758	1703.84	-0.0404586	0.0792339	-0.510622	0.609616	0.930829	CDK17
ENSG00000059769	381.927	0.0966453	0.130964	0.737955	0.460542	0.897658	DNAJC25
ENSG00000059915	322.382	-0.0491743	0.147202	-0.334061	0.738333	0.954777	PSD
ENSG00000060069	3312.26	0.0392886	0.0632973	0.620699	0.534798	0.916426	CTDP1
ENSG00000060138	11115.2	0.143058	0.167367	0.854757	0.392686	0.8757	YBX3
ENSG00000060140	823.617	0.0746758	0.0853474	0.874963	0.381594	0.872125	STYK1
ENSG00000060237	14592.4	0.0550561	0.0788627	0.698126	0.485098	0.906417	WNK1
ENSG00000060339	4785.92	-0.0549418	0.0729089	-0.753567	0.451109	0.894825	CCAR1
ENSG00000162595	7.10799	3.24332	1.25266	2.58914	0.00962163	NA	DIRAS3
ENSG00000060558	2465.23	0.0255483	0.07745	0.329869	0.741499	0.955961	GNA15
ENSG00000060642	1170.7	-0.0473722	0.0793365	-0.597104	0.550438	0.91785	PIGV
ENSG00000060656	9420.02	0.0956861	0.0570012	1.67867	0.0932169	0.704613	PTPRU
ENSG00000060688	1888.31	-0.0944236	0.0871891	-1.08297	0.27882	0.833087	SNRNP40
ENSG00000060709	63.3399	0.0724405	0.306447	0.236388	0.813131	0.968237	RIMBP2
ENSG00000060749	3400.09	-0.103622	0.0593255	-1.74667	0.080694	0.687282	QSER1
ENSG00000060762	786.22	-0.167946	0.11939	-1.4067	0.159517	0.762443	MPC1
ENSG00000060971	1843.92	0.0352643	0.0688684	0.512053	0.608614	0.930829	ACAA1
ENSG00000060982	680.431	-0.21099	0.143208	-1.47331	0.140666	0.74151	BCAT1
ENSG00000061273	1952.45	0.0318428	0.0912177	0.349086	0.727025	0.953571	HDAC7
ENSG00000061337	113.48	0.111364	0.286347	0.388913	0.69734	0.94524	LZTS1
ENSG00000061455	11.9553	-0.287836	0.813287	-0.353916	0.723402	NA	PRDM6
ENSG00000061656	138.754	0.0668679	0.195945	0.341259	0.732909	0.953742	SPAG4
ENSG00000061676	8218.65	-0.0422499	0.0735299	-0.574594	0.565566	0.920016	NCKAP1
ENSG00000061794	2456.85	-0.100319	0.073403	-1.36669	0.171724	0.771937	MRPS35
ENSG00000061918	286.643	-0.0918583	0.158909	-0.578057	0.563226	0.919662	GUCY1B1
ENSG00000061936	2571.43	0.110249	0.0700451	1.57397	0.115493	0.725458	SFSWAP
ENSG00000061938	1267.97	-0.0292732	0.107316	-0.272774	0.785027	0.964218	TNK2
ENSG00000061987	2419.05	0.0131445	0.0594804	0.220988	0.825102	0.969894	MON2
ENSG00000062038	1927.1	0.0822085	0.10684	0.769454	0.441624	0.89207	CDH3
ENSG00000062194	5323.68	-0.0571331	0.0728714	-0.784026	0.433025	0.888062	GPBP1
ENSG00000062282	149.952	0.18982	0.179342	1.05842	0.289862	0.838616	DGAT2
ENSG00000062370	853.512	-0.139337	0.0845527	-1.64793	0.0993677	0.713482	ZNF112
ENSG00000062485	4742.21	0.0446213	0.0787679	0.566491	0.57106	0.921674	CS
ENSG00000062524	529.936	0.132565	0.161955	0.818527	0.413056	0.883462	LTK
ENSG00000062582	2731.77	-0.0550131	0.086047	-0.639338	0.522603	0.913497	MRPS24
ENSG00000254936	3.57017	3.21625	1.27149	2.52951	0.0114221	NA	NA
ENSG00000062650	4592.08	0.0204519	0.0494337	0.413723	0.679077	0.940905	WAPL
ENSG00000062716	7452.12	-0.0321792	0.050452	-0.63782	0.523591	0.91359	VMP1
ENSG00000062725	2443.12	-0.0291715	0.073106	-0.39903	0.689871	0.943774	APPBP2
ENSG00000062822	672.107	0.135055	0.0865287	1.56081	0.118569	0.72802	POLD1
ENSG00000063015	12.5615	-0.15505	0.789267	-0.196448	0.844259	NA	SEZ6
ENSG00000063046	23427.1	-0.0663396	0.054098	-1.22629	0.220091	0.80333	EIF4B
ENSG00000063127	83.5652	0.258253	0.238536	1.08266	0.278959	0.833087	SLC6A16
ENSG00000063169	738.058	0.151912	0.139529	1.08875	0.276265	0.832284	BICRA
ENSG00000063176	1286.55	0.032372	0.0668108	0.484532	0.628008	0.93326	SPHK2
ENSG00000063177	26996.2	0.0319626	0.140887	0.226866	0.820528	0.969458	RPL18
ENSG00000063180	212.339	-0.189318	0.171544	-1.10362	0.26976	0.828523	CA11
ENSG00000063241	1477.11	0.0260237	0.124644	0.208784	0.834617	0.971918	ISOC2
ENSG00000063244	6297.25	0.0306525	0.0565514	0.542029	0.587798	0.926293	U2AF2
ENSG00000063245	4942.68	0.098479	0.0643572	1.53019	0.125969	0.73069	EPN1
ENSG00000063322	2959.39	-0.0646839	0.0659873	-0.980248	0.326964	0.851193	MED29
ENSG00000063438	16.2233	-0.443697	0.735566	-0.603204	0.546373	NA	AHRR
ENSG00000063587	462.345	0.0960062	0.126624	0.758196	0.448334	0.894428	ZNF275
ENSG00000063601	2407.42	0.0261544	0.0586046	0.446286	0.655391	0.938382	MTMR1
ENSG00000063660	2763.67	0.101106	0.0997527	1.01357	0.31079	0.846048	GPC1
ENSG00000063761	122.542	0.0732776	0.230526	0.317872	0.750582	0.956621	ADCK1
ENSG00000063854	2460.46	-0.100188	0.0613261	-1.63369	0.102325	0.719586	HAGH
ENSG00000063978	2070.11	-0.0090554	0.0639878	-0.141518	0.887461	0.980959	RNF4
ENSG00000064012	1442.14	-0.0114105	0.0908871	-0.125546	0.900091	0.981985	CASP8
ENSG00000064042	1286.55	-0.0567363	0.0713371	-0.795326	0.426424	0.885654	LIMCH1
ENSG00000064102	1025.14	0.0183435	0.0948418	0.193411	0.846637	0.974206	INTS13
ENSG00000064115	1920.79	-0.0551989	0.0774159	-0.713018	0.475835	0.90341	TM7SF3
ENSG00000064195	151.78	0.225126	0.181892	1.23769	0.215829	0.801856	DLX3
ENSG00000064199	14421.7	-0.158038	0.0918487	-1.72064	0.0853169	0.692662	SPA17
ENSG00000064201	19.898	-0.210256	0.525486	-0.400118	0.68907	NA	TSPAN32
ENSG00000064218	296.809	-0.159862	0.151828	-1.05291	0.292382	0.839122	DMRT3
ENSG00000279096	4.14556	3.20107	1.47405	2.17162	0.0298844	NA	NA
ENSG00000064270	2487.34	-0.0487956	0.0618697	-0.788684	0.430297	0.886697	ATP2C2
ENSG00000064300	187.721	0.0574602	0.230648	0.249125	0.803264	0.96794	NGFR
ENSG00000064309	886.436	0.122703	0.103469	1.18588	0.235669	0.811956	CDON
ENSG00000064313	2604.41	-0.057745	0.0605309	-0.953976	0.340096	0.855836	TAF2
ENSG00000272963	4.85201	3.16317	1.4881	2.12564	0.033533	NA	OR7A19P
ENSG00000064419	2871.73	-0.000953906	0.0538666	-0.0177087	0.985871	0.996207	TNPO3
ENSG00000064489	162.252	0.40122	0.257991	1.55517	0.119906	0.728646	NA
ENSG00000064490	1801.35	-0.00191405	0.0749507	-0.0255374	0.979626	0.995635	RFXANK
ENSG00000064545	682.22	0.0738638	0.122013	0.605377	0.544929	0.916991	TMEM161A
ENSG00000064547	393.791	0.2226	0.130548	1.70512	0.0881712	0.698229	LPAR2
ENSG00000064601	2758.22	0.0211443	0.0520138	0.406514	0.684365	0.942552	CTSA
ENSG00000064607	4002.02	0.0600053	0.0571218	1.05048	0.293497	0.839122	SUGP2
ENSG00000064651	4335.31	0.0824739	0.0589999	1.39786	0.162154	0.764552	SLC12A2
ENSG00000064652	817.984	-0.0254507	0.098677	-0.257919	0.79647	0.966759	SNX24
ENSG00000064655	5147.18	-0.00232132	0.0723118	-0.0321015	0.974391	0.994984	EYA2
ENSG00000174807	5.81064	3.16055	1.58635	1.99234	0.0463337	NA	CD248
ENSG00000064687	2343.11	0.10689	0.055295	1.93309	0.0532257	0.644198	ABCA7
ENSG00000064692	144.614	-0.460963	0.306366	-1.50462	0.132423	0.734399	SNCAIP
ENSG00000064703	1910.65	-0.102406	0.0778355	-1.31568	0.188283	0.785287	DDX20
ENSG00000064726	5677.28	-0.115397	0.0636434	-1.81318	0.069804	0.676771	BTBD1
ENSG00000064763	335.844	0.117887	0.156966	0.751034	0.452632	0.895531	FAR2
ENSG00000064787	7315.14	-0.0246606	0.0641377	-0.384494	0.700612	0.94524	BCAS1
ENSG00000064835	1.52406	-0.376087	2.46727	-0.15243	0.878848	NA	POU1F1
ENSG00000064886	14.826	-0.0346093	0.609616	-0.0567724	0.954727	NA	CHI3L2
ENSG00000250073	6.71669	3.15847	0.942543	3.35101	0.000805184	NA	ESAM-AS1
ENSG00000064933	1589.34	-0.0637615	0.0871285	-0.731809	0.464285	0.899424	PMS1
ENSG00000064961	4613.16	-0.0975405	0.0580237	-1.68105	0.0927537	0.704613	HMG20B
ENSG00000064989	127.418	-0.189387	0.206574	-0.916799	0.359248	0.862495	CALCRL
ENSG00000064995	972.294	0.102267	0.104152	0.981895	0.326152	0.851193	TAF11
ENSG00000286225	3.34212	3.12537	1.48228	2.10849	0.0349883	NA	NA
ENSG00000065000	5279.78	0.115614	0.0780112	1.48202	0.138335	0.741023	AP3D1
ENSG00000065029	1295.8	-0.0579853	0.0693931	-0.835606	0.403377	0.878621	ZNF76
ENSG00000065054	3242.23	0.0128537	0.0627307	0.204903	0.837648	0.972723	SLC9A3R2
ENSG00000065057	434.253	-0.0375501	0.135839	-0.276431	0.782217	0.963735	NTHL1
ENSG00000065060	1465.96	0.112019	0.084785	1.32121	0.186432	0.78371	UHRF1BP1
ENSG00000065135	4139.37	-0.0781814	0.0627288	-1.24634	0.21264	0.801271	GNAI3
ENSG00000065150	6908.72	-0.0923651	0.0603786	-1.52976	0.126075	0.73069	IPO5
ENSG00000065154	6145.91	-0.0353734	0.075165	-0.470611	0.637919	0.934647	OAT
ENSG00000065183	1916.58	-0.0346893	0.0692183	-0.501158	0.61626	0.931465	WDR3
ENSG00000065243	4200.38	0.0111813	0.0556155	0.201046	0.840663	0.973659	PKN2
ENSG00000065268	1320.15	-0.0648206	0.0843464	-0.768505	0.442187	0.89287	WDR18
ENSG00000065308	537.314	0.0690584	0.114259	0.6044	0.545578	0.916991	TRAM2
ENSG00000065320	4178.52	0.124674	0.0772808	1.61326	0.106688	0.719586	NTN1
ENSG00000065328	63.6898	0.0216105	0.329585	0.0655688	0.947721	0.988625	MCM10
ENSG00000065357	1854.81	0.105361	0.0930203	1.13267	0.257352	0.826949	DGKA
ENSG00000065361	10956	0.0248219	0.049896	0.497473	0.618856	0.932654	ERBB3
ENSG00000065371	5.78813	0.699339	0.867728	0.805942	0.420276	NA	ROPN1
ENSG00000065413	373.149	-0.0110056	0.126738	-0.0868374	0.930801	0.986426	ANKRD44
ENSG00000065427	5832.33	-0.0322766	0.0700689	-0.46064	0.645057	0.93642	KARS1
ENSG00000065457	1937.09	-0.0414318	0.0585318	-0.70785	0.479038	0.903832	ADAT1
ENSG00000065485	641.077	-0.00613272	0.0949083	-0.0646173	0.948479	0.988912	PDIA5
ENSG00000065491	1380.31	-0.0269129	0.0730182	-0.368578	0.712442	0.950739	TBC1D22B
ENSG00000065518	3934.78	-0.0626324	0.102053	-0.613726	0.539396	0.916426	NDUFB4
ENSG00000065526	6363.25	0.14026	0.0967565	1.44962	0.147164	0.746141	SPEN
ENSG00000065534	2266.62	0.111011	0.0609057	1.82268	0.0683522	0.676212	MYLK
ENSG00000065548	3053.46	-0.15389	0.0786553	-1.95651	0.0504047	0.637257	ZC3H15
ENSG00000065559	2197	-0.0238933	0.0669498	-0.356884	0.721179	0.951826	MAP2K4
ENSG00000065600	284.427	0.0718108	0.168877	0.425225	0.670673	0.94072	PACC1
ENSG00000065613	17628.8	-0.0566931	0.0645345	-0.878493	0.379676	0.871211	SLK
ENSG00000065615	1074.55	-0.108969	0.0877189	-1.24226	0.214142	0.801856	CYB5R4
ENSG00000065618	2004.81	0.146573	0.092385	1.58655	0.112615	0.722929	COL17A1
ENSG00000065621	394.914	-0.115598	0.124698	-0.927027	0.353912	0.860418	GSTO2
ENSG00000065665	208.03	0.200076	0.172107	1.16251	0.245027	0.82075	SEC61A2
ENSG00000065675	14.5472	0.406338	0.512856	0.792304	0.428183	NA	PRKCQ
ENSG00000065717	1047.53	0.133994	0.0912838	1.46789	0.142135	0.742077	TLE2
ENSG00000065802	1514.42	-0.0036091	0.066442	-0.0543196	0.956681	0.991021	ASB1
ENSG00000065809	7626.65	-0.0327309	0.0584202	-0.560268	0.575297	0.92256	FAM107B
ENSG00000065833	1085.98	0.0816065	0.0764656	1.06723	0.285867	0.838126	ME1
ENSG00000065882	1364.03	0.0344331	0.0815025	0.422479	0.672675	0.94072	TBC1D1
ENSG00000065883	5231.85	0.0189766	0.0568897	0.333569	0.738705	0.95505	CDK13
ENSG00000214992	6.39607	3.11885	1.32913	2.34653	0.018949	NA	NA
ENSG00000065923	480.445	0.168875	0.105837	1.59561	0.110575	0.722589	SLC9A7
ENSG00000065970	857.802	0.140221	0.0953545	1.47052	0.14142	0.741598	FOXJ2
ENSG00000065978	11989.1	-0.054386	0.0881059	-0.61728	0.53705	0.916426	YBX1
ENSG00000065989	503.178	0.035589	0.0930605	0.382429	0.702143	0.946432	PDE4A
ENSG00000066027	2217.46	-0.0573708	0.0825436	-0.695037	0.487032	0.907431	PPP2R5A
ENSG00000066032	8.10947	-0.584808	0.859051	-0.680761	0.496022	NA	CTNNA2
ENSG00000066044	2813.34	0.0273097	0.0506713	0.538958	0.589916	0.927239	ELAVL1
ENSG00000250033	7.98986	3.11796	0.941306	3.31238	0.000925072	NA	SLC7A11-AS1
ENSG00000066117	1500.3	0.160398	0.0850349	1.88626	0.0592601	0.66813	SMARCD1
ENSG00000066135	3288.55	0.0527628	0.057745	0.913721	0.360864	0.864082	KDM4A
ENSG00000066136	1593.18	0.0353846	0.0762201	0.464243	0.642474	0.93554	NFYC
ENSG00000066185	967.241	-0.000476479	0.0945763	-0.00503804	0.99598	0.998668	ZMYND12
ENSG00000066230	1138.69	0.0561068	0.103067	0.544373	0.586185	0.926293	SLC9A3
ENSG00000066248	1736.03	0.0935651	0.075585	1.23788	0.215761	0.801856	NGEF
ENSG00000180116	5.6564	3.10038	1.20848	2.56552	0.0103021	NA	C12orf40
ENSG00000066322	2194.25	-0.00672769	0.0756132	-0.0889751	0.929102	0.986299	ELOVL1
ENSG00000066336	3.82138	0.671975	1.23951	0.54213	0.587729	NA	SPI1
ENSG00000066379	662.553	-0.0667705	0.101439	-0.658233	0.510388	0.91196	POLR1H
ENSG00000066382	75.81	-0.382437	0.243254	-1.57217	0.115912	0.725458	MPPED2
ENSG00000066405	25.5231	0.402254	0.484572	0.830124	0.406469	NA	CLDN18
ENSG00000066422	2160.39	-0.0927999	0.0565249	-1.64175	0.100642	0.715873	ZBTB11
ENSG00000066427	1119.33	-0.0829775	0.0674022	-1.23108	0.218293	0.801931	ATXN3
ENSG00000215837	5.62794	3.08533	1.51745	2.03323	0.0420289	NA	NA
ENSG00000066468	2431.41	0.136773	0.077173	1.77229	0.0763465	0.685671	FGFR2
ENSG00000066557	513.963	-0.267043	0.139107	-1.9197	0.0548956	0.647835	LRRC40
ENSG00000066583	720.604	-0.110458	0.0911817	-1.21141	0.225739	0.804216	ISOC1
ENSG00000066629	3438.13	0.00850923	0.0682918	0.124601	0.900839	0.981985	EML1
ENSG00000234263	3.69676	3.08362	1.23715	2.49251	0.0126844	NA	MAP3K5-AS1
ENSG00000066654	3140.83	-0.0159232	0.0636555	-0.250147	0.802474	0.96794	THUMPD1
ENSG00000066697	774.932	0.0533441	0.117516	0.453929	0.64988	0.937037	MSANTD3
ENSG00000066735	12.1687	0.534212	0.74255	0.719429	0.471877	NA	KIF26A
ENSG00000066739	2984.49	0.0584324	0.0550145	1.06213	0.288178	0.838126	ATG2B
ENSG00000066777	8709.54	-0.00457299	0.0372367	-0.122808	0.902259	0.981985	ARFGEF1
ENSG00000066827	656.039	-0.0235585	0.108219	-0.217692	0.827669	0.970188	ZFAT
ENSG00000066855	1409.08	-0.0593647	0.0756663	-0.78456	0.432712	0.887947	MTFR1
ENSG00000066923	286.549	0.0224457	0.139552	0.16084	0.872219	0.978248	STAG3
ENSG00000066926	2141.37	-0.0806708	0.0684202	-1.17905	0.238379	0.814883	FECH
ENSG00000066933	2142.35	0.0586805	0.0686796	0.85441	0.392878	0.8757	MYO9A
ENSG00000067057	2493.41	0.147543	0.0758928	1.94409	0.0518842	0.640885	PFKP
ENSG00000067064	5105.53	-0.0320284	0.0636382	-0.503289	0.614761	0.931465	IDI1
ENSG00000125872	3.8327	3.04201	1.52069	2.00041	0.0454562	NA	LRRN4
ENSG00000135636	5.68635	3.01711	1.09352	2.75908	0.0057964	NA	DYSF
ENSG00000067113	740.865	-0.189972	0.116076	-1.63661	0.101711	0.718238	PLPP1
ENSG00000067141	2897.25	0.114802	0.0873206	1.31472	0.188603	0.785287	NEO1
ENSG00000067167	8308.2	-0.0575566	0.0718988	-0.800522	0.423408	0.885654	TRAM1
ENSG00000067177	1075.25	-0.0278845	0.080661	-0.3457	0.729568	0.953657	PHKA1
ENSG00000067182	2551.15	0.0266594	0.0634886	0.419909	0.674552	0.94072	TNFRSF1A
ENSG00000067191	199.487	0.0182945	0.193714	0.094441	0.924759	0.985799	CACNB1
ENSG00000067208	2938.66	-0.10412	0.0655225	-1.58907	0.112046	0.722929	EVI5
ENSG00000067221	487.072	0.052626	0.114897	0.458025	0.646934	0.936606	STOML1
ENSG00000067225	31349.7	0.0407979	0.0800324	0.509767	0.610215	0.930829	PKM
ENSG00000284095	3.66361	3.00963	1.26571	2.37781	0.0174158	NA	NA
ENSG00000067334	5844.55	-0.118382	0.0853365	-1.38724	0.165369	0.76778	DNTTIP2
ENSG00000067365	425.24	0.0282506	0.15685	0.180112	0.857064	0.975509	METTL22
ENSG00000067369	7479.7	0.00459054	0.0418126	0.109788	0.912577	0.983694	TP53BP1
ENSG00000067445	26.0886	0.0224706	0.529295	0.0424538	0.966137	NA	TRO
ENSG00000067533	935.223	0.0431854	0.0910252	0.474434	0.635191	0.933875	RRP15
ENSG00000067560	20776.2	0.0128265	0.0544207	0.235692	0.813672	0.968237	RHOA
ENSG00000272681	2.45173	2.97722	1.45163	2.05094	0.0402724	NA	FAM223B
ENSG00000067601	233.572	-0.193137	0.158353	-1.21966	0.222594	0.80351	PMS2P4
ENSG00000067606	1765.42	-0.00870728	0.0938777	-0.0927513	0.926101	0.985946	PRKCZ
ENSG00000067704	6108.36	-0.0971328	0.0600407	-1.61778	0.105709	0.719586	IARS2
ENSG00000067715	3.08611	-0.607943	1.48154	-0.410345	0.681553	NA	SYT1
ENSG00000067798	8.83391	0.325261	0.887845	0.366349	0.714105	NA	NAV3
ENSG00000067829	2595.53	0.111958	0.114697	0.97612	0.329005	0.852446	IDH3G
ENSG00000067836	1569.36	0.0510948	0.0704403	0.725363	0.468229	0.900565	ROGDI
ENSG00000067840	29.9707	-0.570454	0.432856	-1.31788	0.187543	NA	PDZD4
ENSG00000067842	29.0764	-0.372217	0.609878	-0.610314	0.541654	NA	ATP2B3
ENSG00000067900	3756.77	0.00443892	0.0583114	0.0761243	0.93932	0.987583	ROCK1
ENSG00000067955	2118.6	0.0206435	0.0596736	0.345941	0.729387	0.953657	CBFB
ENSG00000067992	1313.76	-0.00933149	0.0869203	-0.107357	0.914506	0.984478	PDK3
ENSG00000068001	958.16	0.0111223	0.102532	0.108477	0.913617	0.984478	HYAL2
ENSG00000068024	932.737	0.0982642	0.0793466	1.23842	0.215561	0.801856	HDAC4
ENSG00000279245	2.45173	2.97722	1.45163	2.05094	0.0402724	NA	FAM223A
ENSG00000068078	4377.82	0.0590128	0.0732781	0.805327	0.420631	0.885227	FGFR3
ENSG00000286861	7.24166	2.97613	1.18837	2.50438	0.0122665	NA	NA
ENSG00000068097	1365.29	0.0747261	0.0624648	1.19629	0.231583	0.807809	HEATR6
ENSG00000068120	3382.31	0.0715467	0.0556357	1.28599	0.198448	0.788033	COASY
ENSG00000068137	887.864	0.0102577	0.103799	0.098822	0.92128	0.985033	PLEKHH3
ENSG00000183709	5.98499	2.91844	1.05313	2.77121	0.00558491	NA	IFNL2
ENSG00000068308	2916.11	0.0474344	0.0623661	0.760579	0.446908	0.893895	OTUD5
ENSG00000068323	1492.48	0.120489	0.0650384	1.85258	0.0639431	0.675161	TFE3
ENSG00000068354	722.724	0.0607895	0.0936984	0.648778	0.516482	0.912471	TBC1D25
ENSG00000068366	1505.49	-0.00712621	0.0691967	-0.102985	0.917975	0.984563	ACSL4
ENSG00000068383	562.202	0.161805	0.114425	1.41407	0.157341	0.759927	INPP5A
ENSG00000068394	1057.89	0.167469	0.0864636	1.93688	0.0527602	0.644198	GPKOW
ENSG00000068400	2063.45	0.0810259	0.07599	1.06627	0.286302	0.838126	GRIPAP1
ENSG00000068438	1978.5	0.0112513	0.0793682	0.141761	0.887269	0.980959	FTSJ1
ENSG00000068489	217.328	-0.266342	0.15138	-1.75943	0.0785046	0.686806	PRR11
ENSG00000068615	552.8	0.138883	0.10465	1.32712	0.184468	0.782773	REEP1
ENSG00000068650	2042.28	0.090091	0.0904808	0.995692	0.3194	0.848091	ATP11A
ENSG00000068654	3045.23	0.0958078	0.0813759	1.17735	0.239056	0.815831	POLR1A
ENSG00000068697	7887.51	-0.00720701	0.0817964	-0.0881091	0.92979	0.986299	LAPTM4A
ENSG00000068724	2536.55	0.077094	0.0526941	1.46305	0.143454	0.7453	TTC7A
ENSG00000068745	3489.65	-0.0197238	0.0574005	-0.343617	0.731134	0.953742	IP6K2
ENSG00000068781	24.1349	0.907933	0.77337	1.174	0.240397	NA	STON1-GTF2A1L
ENSG00000068784	939.5	-0.0116081	0.0869195	-0.13355	0.893758	0.98177	SRBD1
ENSG00000068796	6047.24	-0.00779375	0.0513855	-0.151672	0.879446	0.979328	KIF2A
ENSG00000068878	6060.07	-0.00462929	0.0632584	-0.0731807	0.941662	0.98761	PSME4
ENSG00000285650	4.31186	2.84759	1.28049	2.22383	0.0261598	NA	NA
ENSG00000068903	2308.9	-0.0318052	0.0710118	-0.447887	0.654235	0.938254	SIRT2
ENSG00000068912	3340.77	-0.0524553	0.0580326	-0.903895	0.366051	0.866504	ERLEC1
ENSG00000068971	283.239	0.000395121	0.132554	0.00298084	0.997622	0.999252	PPP2R5B
ENSG00000069011	6640.14	0.0675769	0.0939432	0.719338	0.471933	0.902109	PITX1
ENSG00000069020	5346.7	0.108524	0.0711399	1.5255	0.127134	0.731	MAST4
ENSG00000069122	124.181	-0.258703	0.246093	-1.05124	0.293149	0.839122	ADGRF5
ENSG00000069188	154.734	0.13194	0.228731	0.576837	0.564049	0.919757	SDK2
ENSG00000069248	2877.37	-0.0953493	0.0823698	-1.15758	0.247037	0.82308	NUP133
ENSG00000069275	15577.9	-0.0444717	0.0465347	-0.955667	0.339241	0.855836	NUCKS1
ENSG00000069329	13598.1	-0.108095	0.0616652	-1.75293	0.0796142	0.686924	VPS35
ENSG00000069345	4740.44	-0.0549646	0.065135	-0.843856	0.39875	0.87639	DNAJA2
ENSG00000266733	4.06581	2.79168	1.38767	2.01178	0.0442435	NA	TBC1D29P
ENSG00000069424	652.42	-0.0998583	0.10679	-0.935088	0.349743	0.859557	KCNAB2
ENSG00000069431	114.232	-0.171329	0.326794	-0.524272	0.600089	0.928858	ABCC9
ENSG00000069493	446.487	-0.0342246	0.221656	-0.154404	0.877291	0.979328	CLEC2D
ENSG00000069509	585.175	-0.0212708	0.122506	-0.17363	0.862156	0.975964	FUNDC1
ENSG00000069535	428.395	0.0499709	0.15255	0.32757	0.743237	0.955961	MAOB
ENSG00000069667	2915.99	-0.0379884	0.0689688	-0.550805	0.581767	0.924072	RORA
ENSG00000069696	7.13544	0.937667	1.11463	0.841236	0.400216	NA	DRD4
ENSG00000069702	567.663	0.1067	0.109268	0.976496	0.328819	0.852302	TGFBR3
ENSG00000069764	455.509	-0.256898	0.13263	-1.93696	0.0527504	0.644198	PLA2G10
ENSG00000069812	1494.83	0.0100972	0.0739508	0.136539	0.891395	0.981193	HES2
ENSG00000069849	5259.97	0.0470345	0.0779157	0.603659	0.546071	0.916991	ATP1B3
ENSG00000069869	417.373	0.111756	0.111877	0.99892	0.317833	0.848091	NEDD4
ENSG00000069943	344.942	0.0166718	0.145272	0.114763	0.908633	0.983355	PIGB
ENSG00000069956	4407.1	-0.0594407	0.0603977	-0.984154	0.32504	0.850248	MAPK6
ENSG00000069966	463.922	0.00373096	0.123421	0.0302296	0.975884	0.995635	GNB5
ENSG00000069974	768.962	0.0120663	0.0929328	0.129839	0.896694	0.98177	RAB27A
ENSG00000069998	903.779	-0.127012	0.104762	-1.21238	0.225367	0.804072	HDHD5
ENSG00000070010	2692.86	-0.0911462	0.0939576	-0.970078	0.332007	0.853169	UFD1
ENSG00000070018	2172.31	-0.0959058	0.0592132	-1.61967	0.105304	0.719586	LRP6
ENSG00000070019	3.60787	0.00798244	1.13269	0.00704733	0.994377	NA	GUCY2C
ENSG00000070047	2938.07	0.0947763	0.0611387	1.55018	0.121097	0.72929	PHRF1
ENSG00000070061	2689.46	-0.0140465	0.0870199	-0.161417	0.871765	0.978248	ELP1
ENSG00000070081	23591.5	-0.0758903	0.074555	-1.01791	0.30872	0.846048	NUCB2
ENSG00000070087	13293.4	-0.0380588	0.0537346	-0.708273	0.478776	0.903832	PFN2
ENSG00000070159	4543.99	0.011085	0.059388	0.186653	0.851932	0.975062	PTPN3
ENSG00000070182	8.36591	0.231166	1.09877	0.210386	0.833366	NA	SPTB
ENSG00000070190	4140.95	-0.0340528	0.0677098	-0.502922	0.615019	0.931465	DAPP1
ENSG00000070214	3190.53	0.0875766	0.0555367	1.57691	0.114815	0.725015	SLC44A1
ENSG00000070269	710.601	-0.048762	0.0981597	-0.496762	0.619357	0.932829	TMEM260
ENSG00000070366	2889.3	0.0847534	0.0616361	1.37506	0.169112	0.770839	SMG6
ENSG00000070367	3805.87	-0.110354	0.0604951	-1.82417	0.0681256	0.676212	EXOC5
ENSG00000070371	707.409	0.0782984	0.0848244	0.923065	0.355974	0.86128	CLTCL1
ENSG00000070388	19.0577	-0.304977	0.576268	-0.529228	0.596647	NA	FGF22
ENSG00000070404	176.336	0.0671001	0.173963	0.385714	0.699708	0.94524	FSTL3
ENSG00000070413	4083.77	0.0692526	0.0525805	1.31708	0.187813	0.785287	DGCR2
ENSG00000070423	2235.11	0.042818	0.0681289	0.628485	0.529686	0.914457	RNF126
ENSG00000070444	1251.76	0.105235	0.0809653	1.29975	0.193686	0.786289	MNT
ENSG00000070476	1359.91	0.0501951	0.0821945	0.610687	0.541407	0.916426	ZXDC
ENSG00000070495	515.828	-0.164081	0.131074	-1.25182	0.210636	0.797871	JMJD6
ENSG00000070501	733.833	-0.158732	0.126157	-1.25821	0.208316	0.796308	POLB
ENSG00000070526	7333.98	0.00757468	0.0662248	0.114378	0.908938	0.983355	ST6GALNAC1
ENSG00000070540	1122.55	0.106685	0.0833101	1.28058	0.200342	0.788348	WIPI1
ENSG00000070601	1.59789	3.72941	2.69951	1.38151	0.167122	NA	FRMPD1
ENSG00000070610	1591.19	0.0553583	0.0846056	0.65431	0.512912	0.91238	GBA2
ENSG00000070614	2707.85	0.151819	0.0796352	1.90644	0.0565935	0.653831	NDST1
ENSG00000070669	694.229	0.100395	0.141538	0.709318	0.478127	0.903832	ASNS
ENSG00000070718	1641.21	0.0383388	0.0606753	0.631867	0.527474	0.914457	AP3M2
ENSG00000070729	6.69993	0.403469	1.0023	0.402544	0.687284	NA	CNGB1
ENSG00000070731	4124.31	-0.0766657	0.0656967	-1.16696	0.243225	0.818921	ST6GALNAC2
ENSG00000070748	1.772	0.29393	2.25797	0.130174	0.896428	NA	CHAT
ENSG00000070756	46456.3	0.0946588	0.0900273	1.05145	0.293054	0.839122	PABPC1
ENSG00000070759	445.683	0.0461317	0.11992	0.384688	0.700469	0.94524	TESK2
ENSG00000070761	4201.91	-0.0384066	0.100698	-0.381403	0.702904	0.946525	CFAP20
ENSG00000070770	1781.29	-0.0183185	0.100846	-0.181649	0.855858	0.975509	CSNK2A2
ENSG00000070778	2220.46	0.104825	0.0697458	1.50295	0.132851	0.734399	PTPN21
ENSG00000070785	989.144	-0.0905824	0.108047	-0.838358	0.40183	0.878439	EIF2B3
ENSG00000149403	5.17052	2.77835	1.35944	2.04374	0.040979	NA	GRIK4
ENSG00000070814	1493.84	0.0342241	0.0818814	0.417971	0.675968	0.940875	TCOF1
ENSG00000287260	4.27523	2.71573	1.1446	2.37265	0.0176611	NA	LOC101928868
ENSG00000070882	2412.7	-0.00913666	0.0565901	-0.161453	0.871736	0.978248	OSBPL3
ENSG00000070950	605.614	-0.0583318	0.107555	-0.542343	0.587582	0.926293	RAD18
ENSG00000070961	2278.47	-0.0121578	0.0595478	-0.204169	0.838222	0.97279	ATP2B1
ENSG00000070985	7.62175	-0.367954	0.844782	-0.435561	0.663155	NA	TRPM5
ENSG00000071051	4491.22	0.0744821	0.113932	0.653743	0.513278	0.91238	NCK2
ENSG00000071054	4680.64	0.0857419	0.0811411	1.0567	0.290648	0.838631	MAP4K4
ENSG00000071073	692.124	0.0562797	0.110024	0.511523	0.608985	0.930829	MGAT4A
ENSG00000071082	45150.8	-0.176098	0.220351	-0.79917	0.424192	0.885654	RPL31
ENSG00000071127	13242	0.0573534	0.0565431	1.01433	0.310425	0.846048	WDR1
ENSG00000071189	3955.37	-0.0887701	0.0604139	-1.46936	0.141734	0.741598	SNX13
ENSG00000071205	266.888	0.206404	0.166642	1.2386	0.215493	0.801856	ARHGAP10
ENSG00000271917	3.37732	2.69658	1.32277	2.03858	0.0414917	NA	NA
ENSG00000071243	876.141	-0.0471936	0.0853894	-0.552687	0.580478	0.923724	ING3
ENSG00000071246	71.5158	0.100662	0.302138	0.333167	0.739009	0.955288	VASH1
ENSG00000071282	496.753	-0.0157286	0.0988473	-0.15912	0.873574	0.97856	LMCD1
ENSG00000071462	3883.21	-0.0201664	0.0516381	-0.390534	0.696142	0.94524	BUD23
ENSG00000071537	4938.34	-0.0404382	0.0597461	-0.676835	0.49851	0.908679	SEL1L
ENSG00000225447	4.3866	2.63325	1.29582	2.03211	0.042143	NA	NA
ENSG00000071553	5830.54	0.070919	0.0478895	1.48089	0.138637	0.741023	ATP6AP1
ENSG00000071564	2552.01	0.0896427	0.0849954	1.05468	0.291573	0.838631	TCF3
ENSG00000204183	3.8486	2.54608	1.27757	1.99292	0.0462706	NA	NA
ENSG00000071626	4310.99	0.0838811	0.0788739	1.06348	0.287563	0.838126	DAZAP1
ENSG00000071655	2315.74	-0.0264687	0.0696057	-0.380266	0.703748	0.947235	MBD3
ENSG00000250071	5.75316	2.52444	0.968495	2.60656	0.00914572	NA	NA
ENSG00000071859	1391.12	-0.114291	0.119347	-0.957633	0.338248	0.855836	FAM50A
ENSG00000071889	1387.47	-0.11366	0.0883694	-1.28619	0.198376	0.788033	FAM3A
ENSG00000071894	2838.21	0.115865	0.0604244	1.91752	0.0551714	0.649282	CPSF1
ENSG00000071909	47.1922	0.209599	0.28465	0.736341	0.461523	NA	MYO3B
ENSG00000071967	1221.92	-0.017467	0.0923915	-0.189054	0.85005	0.974982	CYBRD1
ENSG00000071991	13.6847	0.179603	0.630022	0.285075	0.775587	NA	CDH19
ENSG00000071994	2614.83	0.0171026	0.0806378	0.212091	0.832036	0.971611	PDCD2
ENSG00000072041	131.184	0.109612	0.210875	0.519796	0.603206	0.929115	SLC6A15
ENSG00000072042	2225.6	0.0405605	0.0742306	0.546411	0.584783	0.925944	RDH11
ENSG00000072062	3125.31	0.0438258	0.0729916	0.600422	0.548225	0.917601	PRKACA
ENSG00000072071	2343.47	-0.00677854	0.0652509	-0.103884	0.917261	0.984492	ADGRL1
ENSG00000072110	6826.34	0.0217649	0.0517535	0.42055	0.674084	0.94072	ACTN1
ENSG00000072121	1935.52	0.143935	0.0739019	1.94765	0.0514573	0.638924	ZFYVE26
ENSG00000072133	680.443	-0.0859937	0.092078	-0.933922	0.350344	0.859736	RPS6KA6
ENSG00000072134	2298.95	0.0233271	0.0735551	0.317138	0.751139	0.956621	EPN2
ENSG00000072135	1887.52	0.0797661	0.10053	0.793453	0.427514	0.886041	PTPN18
ENSG00000072163	44.9844	0.443386	0.409213	1.08351	0.278582	NA	LIMS2
ENSG00000072182	2.69681	-1.39769	1.73698	-0.804664	0.421014	NA	ASIC4
ENSG00000072195	11.5571	-0.276458	0.678473	-0.40747	0.683662	NA	SPEG
ENSG00000072201	1636.79	-0.0378988	0.0670862	-0.564927	0.572123	0.921674	LNX1
ENSG00000072210	8156.74	-0.0609325	0.0473379	-1.28718	0.198031	0.788033	ALDH3A2
ENSG00000072274	2597.34	-0.0535418	0.0797354	-0.671493	0.501906	0.909019	TFRC
ENSG00000236213	5.02259	2.52288	1.15104	2.19183	0.0283919	NA	NA
ENSG00000072315	20.9182	0.0589057	0.508938	0.115742	0.907857	NA	TRPC5
ENSG00000072364	5990.83	0.0794331	0.0479469	1.65669	0.0975825	0.711644	AFF4
ENSG00000072401	1058.34	-0.0176284	0.0983487	-0.179244	0.857746	0.975509	UBE2D1
ENSG00000072415	1899.77	-0.0956471	0.0675194	-1.41659	0.156604	0.759781	PALS1
ENSG00000072422	1297.42	0.0577782	0.0677643	0.852635	0.393862	0.876004	RHOBTB1
ENSG00000072501	5309.27	0.0335561	0.0667186	0.50295	0.614999	0.931465	SMC1A
ENSG00000072506	1415.05	-0.0256455	0.0665594	-0.385303	0.700013	0.94524	HSD17B10
ENSG00000072518	4904.98	0.135665	0.0711448	1.90688	0.0565358	0.653831	MARK2
ENSG00000072571	354.467	-0.0769275	0.130258	-0.590579	0.554802	0.918601	HMMR
ENSG00000072609	1697.95	0.0813908	0.063019	1.29153	0.196521	0.788033	CHFR
ENSG00000072682	2160.4	0.0329289	0.0663909	0.495985	0.619905	0.932951	P4HA2
ENSG00000072694	2.41712	0.921434	2.52981	0.36423	0.715686	NA	FCGR2B
ENSG00000072736	4400.72	0.00703621	0.0546182	0.128825	0.897496	0.98177	NFATC3
ENSG00000072756	649.833	-0.118288	0.0854544	-1.38422	0.166291	0.768556	TRNT1
ENSG00000072778	9241.85	-0.0380088	0.0478499	-0.794334	0.427001	0.885944	ACADVL
ENSG00000072786	1175.86	0.103675	0.0873346	1.1871	0.235189	0.811705	STK10
ENSG00000072803	2827.84	-0.0202176	0.065853	-0.307012	0.758834	0.958473	FBXW11
ENSG00000072818	315.318	-0.219414	0.140382	-1.56299	0.118056	0.727907	ACAP1
ENSG00000072832	68.2293	0.438321	0.290445	1.50913	0.131265	0.734399	CRMP1
ENSG00000124256	34.4566	2.50925	0.458859	5.46845	4.54e-08	NA	ZBP1
ENSG00000072849	1302.33	0.0302309	0.102604	0.294636	0.768272	0.959958	DERL2
ENSG00000130287	4.34253	2.47603	1.23676	2.00204	0.0452805	NA	NCAN
ENSG00000072864	1788.94	0.00569896	0.0585804	0.0972844	0.922501	0.985298	NDE1
ENSG00000072952	28.4355	0.629651	0.492951	1.27731	0.201493	NA	IRAG1
ENSG00000072954	340.925	-0.00107206	0.136772	-0.00783829	0.993746	0.998308	TMEM38A
ENSG00000072958	904.318	0.140576	0.0805542	1.74511	0.0809649	0.687664	AP1M1
ENSG00000073008	537.145	0.167879	0.121621	1.38035	0.167479	0.769529	PVR
ENSG00000073050	1737.11	0.096187	0.070865	1.35733	0.174677	0.777554	XRCC1
ENSG00000073060	405.305	0.0510329	0.131924	0.386837	0.698877	0.94524	SCARB1
ENSG00000073067	68.0983	0.342742	0.265102	1.29287	0.196056	0.788015	CYP2W1
ENSG00000073111	1205.16	0.110261	0.104366	1.05649	0.290745	0.838631	MCM2
ENSG00000073146	8.14707	-0.556746	0.788549	-0.706038	0.480165	NA	MOV10L1
ENSG00000073150	259.182	-0.0207005	0.160762	-0.128765	0.897544	0.98177	PANX2
ENSG00000073169	1167.43	-0.0393246	0.0665346	-0.59104	0.554493	0.918601	SELENOO
ENSG00000073282	2385.25	0.148878	0.1208	1.23243	0.21779	0.801931	TP63
ENSG00000073331	1997.35	0.073624	0.0666597	1.10448	0.269387	0.828523	ALPK1
ENSG00000073350	7067.76	0.0481383	0.0512827	0.938686	0.347892	0.85903	LLGL2
ENSG00000073417	858.666	0.0531405	0.0896292	0.592893	0.553253	0.918218	PDE8A
ENSG00000073464	916.306	0.0464731	0.0788096	0.589689	0.555399	0.918601	CLCN4
ENSG00000073536	390.128	0.22443	0.125566	1.78735	0.0738805	0.680471	NLE1
ENSG00000073578	5696.78	0.102815	0.0673554	1.52646	0.126895	0.731	SDHA
ENSG00000073584	6897.63	-0.0184457	0.0643777	-0.286522	0.774478	0.961558	SMARCE1
ENSG00000073598	1.59949	2.30514	2.07018	1.1135	0.265496	NA	FNDC8
ENSG00000073605	1147.91	0.170108	0.0996768	1.7066	0.0878967	0.698229	GSDMB
ENSG00000159495	5.45903	2.44494	1.18938	2.05564	0.0398171	NA	TGM7
ENSG00000073670	11.0494	0.381729	0.811556	0.470366	0.638093	NA	ADAM11
ENSG00000073711	1044.23	-0.0494777	0.094009	-0.526308	0.598674	0.928492	PPP2R3A
ENSG00000073712	72.9464	-0.104727	0.261539	-0.400426	0.688843	0.943467	FERMT2
ENSG00000073734	2213.79	-0.0185699	0.0606495	-0.306184	0.759464	0.958473	ABCB11
ENSG00000073737	14527.7	0.0159357	0.0641282	0.248498	0.803749	0.967941	DHRS9
ENSG00000073756	102.696	-0.0145566	0.235415	-0.0618338	0.950695	0.98927	PTGS2
ENSG00000073792	3533.98	0.0398998	0.0718217	0.555539	0.578526	0.922921	IGF2BP2
ENSG00000073803	3700.97	0.0530596	0.0544906	0.973738	0.330186	0.852713	MAP3K13
ENSG00000073849	4127.34	0.0765266	0.0673435	1.13636	0.255805	0.826007	ST6GAL1
ENSG00000073905	507.358	-0.106324	0.111115	-0.956881	0.338627	0.855836	NA
ENSG00000073910	1235.04	0.00893242	0.0789691	0.113113	0.909941	0.983355	FRY
ENSG00000073921	4091.69	0.00533911	0.0458923	0.11634	0.907383	0.983355	PICALM
ENSG00000073969	2459.65	0.00913374	0.061649	0.148157	0.882219	0.980208	NSF
ENSG00000074047	368.088	0.348578	0.181309	1.92257	0.0545347	0.647286	GLI2
ENSG00000074054	3126.86	-0.027331	0.0522275	-0.523306	0.600761	0.92902	CLASP1
ENSG00000074071	2966.83	0.0239876	0.107255	0.22365	0.82303	0.969726	MRPS34
ENSG00000074181	3968.24	0.139143	0.101677	1.36847	0.171164	0.771589	NOTCH3
ENSG00000074201	4472.41	-0.0977255	0.0879091	-1.11167	0.266282	0.828367	CLNS1A
ENSG00000074211	16.4229	0.222467	0.485045	0.458653	0.646483	NA	PPP2R2C
ENSG00000074219	74.1988	0.0170308	0.300706	0.0566361	0.954835	0.990147	TEAD2
ENSG00000074266	697.708	-0.120953	0.10369	-1.16649	0.243418	0.818921	EED
ENSG00000074276	114.468	-0.0107485	0.206743	-0.0519896	0.958537	0.991307	CDHR2
ENSG00000074319	4417.69	-0.138628	0.0747278	-1.85511	0.063581	0.675161	TSG101
ENSG00000074356	3064.75	-0.00672163	0.0604355	-0.11122	0.911442	0.983599	NCBP3
ENSG00000271013	7.14458	2.38457	0.946923	2.51824	0.0117944	NA	NA
ENSG00000074410	285.269	0.152846	0.162401	0.941166	0.34662	0.858512	CA12
ENSG00000074416	6001.45	0.0869359	0.0552895	1.57238	0.115863	0.725458	MGLL
ENSG00000074527	2085.91	0.0432594	0.0785372	0.550814	0.581761	0.924072	NTN4
ENSG00000074582	450.39	0.00101536	0.118541	0.00856547	0.993166	0.998118	BCS1L
ENSG00000074590	1055.44	-0.0931498	0.115204	-0.808567	0.418764	0.885227	NUAK1
ENSG00000074603	3240.91	-0.0196993	0.051671	-0.381246	0.703021	0.946525	DPP8
ENSG00000074621	1537.59	0.040177	0.0902834	0.44501	0.656313	0.938613	SLC24A1
ENSG00000074657	1647.69	0.100696	0.0772923	1.30279	0.192646	0.786289	ZNF532
ENSG00000074660	43.4712	-0.0402677	0.31567	-0.127563	0.898495	NA	SCARF1
ENSG00000074695	7072.4	-0.0332058	0.0580117	-0.572397	0.567053	0.920485	LMAN1
ENSG00000074696	6049.08	-0.0580843	0.0659732	-0.880424	0.37863	0.870967	HACD3
ENSG00000074706	126.025	0.0271743	0.19953	0.136192	0.89167	0.981285	IPCEF1
ENSG00000074755	4789.8	0.0461894	0.0715074	0.645939	0.518319	0.912831	ZZEF1
ENSG00000074800	17295.6	0.0158684	0.0537914	0.294999	0.767995	0.95993	ENO1
ENSG00000074842	1052.61	0.0177797	0.0800709	0.222049	0.824276	0.969726	MYDGF
ENSG00000074855	459.406	0.0750734	0.158575	0.473427	0.635909	0.933929	ANO8
ENSG00000074935	834.609	-0.103077	0.104687	-0.984621	0.32481	0.849847	TUBE1
ENSG00000074964	1256.2	0.0652232	0.0708381	0.920737	0.357188	0.862008	ARHGEF10L
ENSG00000074966	2.08807	-0.190632	1.53124	-0.124495	0.900923	NA	TXK
ENSG00000075035	24.9046	0.359208	0.447498	0.802703	0.422146	NA	WSCD2
ENSG00000075043	4.40999	-0.0481681	1.05596	-0.0456155	0.963617	NA	KCNQ2
ENSG00000075073	21.4931	-0.556811	0.522847	-1.06496	0.286894	NA	TACR2
ENSG00000075089	1507.52	-0.153128	0.102153	-1.49901	0.133872	0.736476	ACTR6
ENSG00000075131	284.048	-0.0917766	0.133413	-0.687915	0.491506	0.908196	TIPIN
ENSG00000075142	6606.28	-0.0919438	0.0692515	-1.32768	0.184284	0.782594	SRI
ENSG00000075151	6132.99	0.0815978	0.0673018	1.21242	0.225353	0.804072	EIF4G3
ENSG00000075188	906.088	-0.200122	0.107763	-1.85706	0.0633032	0.674559	NUP37
ENSG00000075213	3634.53	-0.0330177	0.0632031	-0.522406	0.601388	0.92902	SEMA3A
ENSG00000075218	76.719	0.120057	0.251795	0.476804	0.633502	0.933875	GTSE1
ENSG00000075223	7648.44	-0.0874208	0.0621565	-1.40646	0.159587	0.762443	SEMA3C
ENSG00000075234	827.452	0.119253	0.102671	1.1615	0.245438	0.821194	TTC38
ENSG00000075239	1832.01	-0.126444	0.0940002	-1.34515	0.178577	0.781629	ACAT1
ENSG00000075240	1041.68	0.102589	0.0966594	1.06134	0.288535	0.838126	GRAMD4
ENSG00000075275	19112.4	0.0589538	0.0609654	0.967005	0.333542	0.854814	CELSR1
ENSG00000075290	20.9484	0.0826168	0.499758	0.165314	0.868697	NA	WNT8B
ENSG00000075292	7738.25	-0.11687	0.0658038	-1.77604	0.0757267	0.684384	ZNF638
ENSG00000075303	1019.86	-0.094383	0.0988888	-0.954435	0.339864	0.855836	SLC25A40
ENSG00000075336	655.461	0.0281027	0.117536	0.239099	0.811029	0.968237	TIMM21
ENSG00000075340	1.06224	-1.33111	2.52415	-0.527351	0.59795	NA	ADD2
ENSG00000075391	4531.69	0.0568023	0.0486107	1.16851	0.2426	0.818587	RASAL2
ENSG00000270039	7.17531	2.3382	0.868172	2.69324	0.00707609	NA	NA
ENSG00000075407	1037.5	0.0994989	0.0988891	1.00617	0.314335	0.847265	ZNF37A
ENSG00000075413	3651.35	-0.0401182	0.0522926	-0.767187	0.44297	0.893265	MARK3
ENSG00000075415	10931.6	-0.0476974	0.0496601	-0.960476	0.336816	0.855836	SLC25A3
ENSG00000075420	2733.4	0.00672865	0.0567764	0.118511	0.905662	0.98334	FNDC3B
ENSG00000075426	5450.71	0.035194	0.0575552	0.611483	0.54088	0.916426	FOSL2
ENSG00000075461	331.9	-0.0931692	0.147721	-0.630709	0.528231	0.914457	CACNG4
ENSG00000186743	11.6397	2.33448	0.735849	3.17249	0.00151136	NA	NA
ENSG00000075568	9118.92	0.0733312	0.0738712	0.99269	0.320861	0.848267	TMEM131
ENSG00000075618	663.85	0.0791862	0.13761	0.575438	0.564995	0.919757	FSCN1
ENSG00000260737	4.74118	2.3073	1.07285	2.15063	0.0315052	NA	LINC01227
ENSG00000075643	618.227	0.0791402	0.0956943	0.82701	0.408231	0.88091	MOCOS
ENSG00000075651	2569.76	-0.029502	0.0557832	-0.528869	0.596897	0.927899	PLD1
ENSG00000279409	9.30872	2.28619	0.916615	2.49417	0.0126253	NA	NA
ENSG00000075702	261.809	0.332606	0.223985	1.48495	0.137558	0.740437	WDR62
ENSG00000075711	4941.64	-0.0542267	0.0651778	-0.831981	0.40542	0.879309	DLG1
ENSG00000075785	11099.8	0.00258349	0.103778	0.0248944	0.980139	0.995635	RAB7A
ENSG00000075790	1465.78	-0.0716412	0.0848142	-0.844683	0.398288	0.87639	BCAP29
ENSG00000075826	137.427	0.143755	0.221437	0.649193	0.516214	0.912471	SEC31B
ENSG00000241233	5.06318	2.26945	1.06729	2.12637	0.0334726	NA	KRTAP5-8
ENSG00000075914	947.348	0.0712587	0.0841118	0.847191	0.396889	0.87639	EXOSC7
ENSG00000075945	2254.46	0.0347524	0.0642111	0.541222	0.588355	0.926791	KIFAP3
ENSG00000075975	1723.88	0.0623147	0.085044	0.732735	0.46372	0.899424	MKRN2
ENSG00000076003	659.326	-0.070639	0.109276	-0.646427	0.518003	0.912831	MCM6
ENSG00000076043	1926.12	-0.119887	0.063857	-1.87743	0.0604592	0.671396	REXO2
ENSG00000076053	1395.04	-0.00441408	0.0631235	-0.0699277	0.944251	0.987843	RBM7
ENSG00000265218	8.60229	2.149	0.843394	2.54803	0.0108332	NA	NA
ENSG00000238133	5.76258	2.147	1.02973	2.08501	0.037068	NA	MAP3K20-AS1
ENSG00000076201	2533.48	0.109284	0.10054	1.08697	0.277048	0.832607	PTPN23
ENSG00000076242	1669.49	-0.0993935	0.0728866	-1.36367	0.17267	0.772929	MLH1
ENSG00000076248	700.367	-0.0923241	0.111455	-0.828352	0.407471	0.880689	UNG
ENSG00000076258	642.02	-0.0261031	0.112837	-0.231336	0.817054	0.968677	FMO4
ENSG00000076321	1134.5	-0.0681511	0.0659153	-1.03392	0.301173	0.843539	KLHL20
ENSG00000076351	1080.83	0.0291024	0.0877699	0.331577	0.740209	0.955551	SLC46A1
ENSG00000139352	10.4173	2.14465	0.917786	2.33677	0.0194512	NA	ASCL1
ENSG00000224295	16.693	2.11787	0.591777	3.57884	0.000345129	NA	NA
ENSG00000076513	4477.67	-0.0176717	0.0549912	-0.321356	0.747941	0.956484	ANKRD13A
ENSG00000076554	2455.23	0.0202666	0.0637505	0.317905	0.750557	0.956621	TPD52
ENSG00000076555	1077.36	0.0234882	0.0909874	0.258148	0.796293	0.966759	ACACB
ENSG00000076604	5475.17	0.0503247	0.062	0.811689	0.41697	0.885227	TRAF4
ENSG00000076641	69.5617	-0.0698375	0.240056	-0.290921	0.771111	0.960938	PAG1
ENSG00000076650	1043.66	-0.0704448	0.0751332	-0.937599	0.348451	0.859115	GPATCH1
ENSG00000261357	6.4617	2.11284	1.01969	2.07204	0.0382615	NA	NA
ENSG00000076685	6329.21	0.00582076	0.0596028	0.0976592	0.922203	0.985298	NT5C2
ENSG00000076706	85.5305	0.416269	0.288463	1.44306	0.149004	0.747875	MCAM
ENSG00000076716	1810.05	0.133425	0.0864356	1.54364	0.122676	0.729697	GPC4
ENSG00000204653	7.71295	2.10009	0.941596	2.23035	0.0257244	NA	ASPDH
ENSG00000076826	1000.74	0.0977259	0.10419	0.937957	0.348266	0.859114	CAMSAP3
ENSG00000076864	265.811	0.214243	0.13971	1.53348	0.125157	0.73069	RAP1GAP
ENSG00000076924	2174.76	0.116916	0.0647784	1.80486	0.0710963	0.676771	XAB2
ENSG00000135114	332.533	2.03404	0.31562	6.4446	1.16e-10	2.94e-08	OASL
ENSG00000076944	2417.58	0.105002	0.0623713	1.6835	0.0922775	0.703812	STXBP2
ENSG00000076984	1318.45	0.0304043	0.0846062	0.359362	0.719324	0.951826	MAP2K7
ENSG00000077044	370.829	0.0935882	0.141396	0.661887	0.508043	0.911427	DGKD
ENSG00000077063	111.665	-0.131214	0.270279	-0.485475	0.627339	0.93326	CTTNBP2
ENSG00000077092	1474.98	-0.0495822	0.0749821	-0.661254	0.508449	0.911427	RARB
ENSG00000077097	7013.91	-0.0599684	0.0473338	-1.26693	0.205182	0.793517	TOP2B
ENSG00000077147	12701	-0.0823669	0.0487821	-1.68846	0.0913221	0.703109	TM9SF3
ENSG00000077150	761.51	0.0323968	0.115018	0.281666	0.7782	0.962866	NFKB2
ENSG00000077152	514.528	-0.186191	0.113298	-1.64338	0.100305	0.714433	UBE2T
ENSG00000279296	120.938	2.03293	0.65563	3.10073	0.00193042	0.127969	NA
ENSG00000077232	11651.2	-0.0747742	0.0492933	-1.51692	0.129286	0.733413	DNAJC10
ENSG00000077235	7863.09	0.0266172	0.0517558	0.514285	0.607053	0.930431	GTF3C1
ENSG00000077238	1459.97	0.0383209	0.0908833	0.42165	0.67328	0.94072	IL4R
ENSG00000077254	2457.06	0.0392173	0.068414	0.573235	0.566485	0.920485	USP33
ENSG00000077274	2.47656	1.24476	2.07913	0.598694	0.549377	NA	CAPN6
ENSG00000077312	1205.15	0.0767194	0.0966269	0.793976	0.427209	0.886041	SNRPA
ENSG00000077327	14780.6	-0.0753671	0.0557635	-1.35155	0.17652	0.779853	SPAG6
ENSG00000077348	312.072	-0.0217604	0.140776	-0.154575	0.877156	0.979328	EXOSC5
ENSG00000077380	3094.03	-0.0269988	0.0653231	-0.413312	0.679378	0.940905	DYNC1I2
ENSG00000077454	2005.65	0.0506476	0.0710123	0.713223	0.475708	0.90341	LRCH4
ENSG00000077458	915.589	-0.117968	0.08316	-1.41857	0.156024	0.759027	FAM76B
ENSG00000077463	550.46	0.0854076	0.107163	0.796987	0.425459	0.885654	SIRT6
ENSG00000077514	2281.77	0.0372455	0.0504966	0.737586	0.460766	0.897658	POLD3
ENSG00000077549	5963.66	0.0681823	0.0532947	1.27935	0.200775	0.788588	CAPZB
ENSG00000077585	780.143	0.0226079	0.110607	0.204399	0.838042	0.972723	GPR137B
ENSG00000077616	10.3366	0.11124	1.00262	0.110949	0.911657	NA	NAALAD2
ENSG00000077684	2019.97	-0.0456802	0.062939	-0.725786	0.46797	0.900565	JADE1
ENSG00000077713	476.808	0.0191528	0.107799	0.177672	0.858981	0.975509	SLC25A43
ENSG00000077721	4375.14	-0.0408911	0.0614218	-0.665742	0.505576	0.9107	UBE2A
ENSG00000077782	162.535	0.165691	0.24581	0.674063	0.500271	0.908839	FGFR1
ENSG00000077800	72.9383	-0.0261552	0.311558	-0.0839497	0.933096	0.987026	FKBP6
ENSG00000077935	17.131	-0.480808	0.790132	-0.608516	0.542845	NA	SMC1B
ENSG00000077942	843.451	0.093907	0.128133	0.732887	0.463627	0.899424	FBLN1
ENSG00000077943	16.475	1.24084	0.663111	1.87125	0.061311	NA	ITGA8
ENSG00000078018	366.067	0.264348	0.15138	1.74626	0.0807666	0.687282	MAP2
ENSG00000078043	1468.84	0.0268854	0.0739721	0.363453	0.716267	0.951279	PIAS2
ENSG00000078053	22.0599	0.24402	0.43671	0.558768	0.57632	NA	AMPH
ENSG00000185885	3795.21	2.02941	0.236986	8.5634	1.1e-17	7.96e-15	IFITM1
ENSG00000078070	1531.02	-0.0622907	0.109408	-0.569343	0.569123	0.921075	MCCC1
ENSG00000215113	5.25298	2.02864	0.915598	2.21565	0.0267156	NA	CXorf49B
ENSG00000078098	3.9712	-1.22686	1.31792	-0.930904	0.351903	NA	FAP
ENSG00000078114	9842.79	0.00807008	0.0455984	0.176982	0.859523	0.975509	NEBL
ENSG00000078124	756.523	-0.0619424	0.0973076	-0.636563	0.524409	0.913722	ACER3
ENSG00000078140	3189.51	0.0463819	0.0621673	0.746082	0.455618	0.896629	UBE2K
ENSG00000078142	2381.31	-0.0637981	0.073528	-0.867671	0.385574	0.873626	PIK3C3
ENSG00000078177	2035.55	-0.103744	0.0787707	-1.31703	0.187827	0.785287	N4BP2
ENSG00000078237	399.505	-0.2288	0.125455	-1.82376	0.0681886	0.676212	TIGAR
ENSG00000078246	3448.7	0.03606	0.0931386	0.387165	0.698634	0.94524	TULP3
ENSG00000078269	1276.26	0.106517	0.0729488	1.46016	0.144247	0.745804	SYNJ2
ENSG00000279794	8.06091	2.01195	0.907639	2.21669	0.0266444	NA	NA
ENSG00000078304	5962.48	-0.0624102	0.0491552	-1.26966	0.204207	0.7924	PPP2R5C
ENSG00000078319	895.077	0.0673308	0.105601	0.637593	0.523738	0.91359	PMS2P1
ENSG00000078369	9264.2	0.05335	0.0496929	1.07359	0.283005	0.83605	GNB1
ENSG00000078401	171.812	0.184322	0.201246	0.915904	0.359717	0.862495	EDN1
ENSG00000078403	1958.17	-0.0232565	0.0668466	-0.347909	0.727908	0.953657	MLLT10
ENSG00000078487	693.783	-0.032176	0.125634	-0.256109	0.797867	0.966759	ZCWPW1
ENSG00000078596	33.8303	-0.449624	0.369791	-1.21589	0.224028	NA	ITM2A
ENSG00000078618	7993.31	-0.0881142	0.0489046	-1.80176	0.0715836	0.676771	NRDC
ENSG00000078668	7673.82	-0.131857	0.0694737	-1.89794	0.0577038	0.66037	VDAC3
ENSG00000078674	32824.9	-0.0735029	0.0475411	-1.54609	0.122082	0.729697	PCM1
ENSG00000078687	1274.39	0.108536	0.083175	1.30491	0.191924	0.786289	TNRC6C
ENSG00000078699	1610.85	0.0320874	0.0763692	0.420162	0.674367	0.94072	CBFA2T2
ENSG00000078725	8.77781	0.312292	0.799352	0.390681	0.696033	NA	BRINP1
ENSG00000078747	4941.78	-0.092122	0.0605732	-1.52084	0.128301	0.733083	ITCH
ENSG00000078795	20.9239	0.136284	0.432133	0.315375	0.752477	NA	PKD2L2
ENSG00000244476	10.8328	2.00546	0.84266	2.37991	0.0173167	NA	ERVFRD-1
ENSG00000078808	5126.7	0.0221148	0.0471736	0.468796	0.639216	0.935121	SDF4
ENSG00000078814	90.5722	0.0373799	0.29593	0.126313	0.899484	0.981985	MYH7B
ENSG00000078898	23.1132	0.327994	0.550353	0.59597	0.551195	NA	BPIFB2
ENSG00000078900	8465.18	0.018911	0.0537059	0.352122	0.724747	0.952811	TP73
ENSG00000078902	2647.98	0.077032	0.0591846	1.30156	0.193068	0.786289	TOLLIP
ENSG00000078967	1077.97	-0.0544095	0.0881024	-0.617572	0.536858	0.916426	UBE2D4
ENSG00000079101	41.5995	0.0704859	0.388503	0.18143	0.85603	NA	CLUL1
ENSG00000079102	2.21578	3.27652	2.17351	1.50748	0.131688	NA	RUNX1T1
ENSG00000079134	940.832	-0.0956058	0.110103	-0.868329	0.385214	0.873617	THOC1
ENSG00000079150	61.8211	0.0726408	0.271357	0.267694	0.788935	NA	FKBP7
ENSG00000079156	3264.81	-0.00367979	0.0785899	-0.0468227	0.962655	0.993114	OSBPL6
ENSG00000236017	18.8505	1.98733	0.63795	3.11518	0.00183831	NA	NA
ENSG00000161133	4.90467	1.9752	0.991783	1.99157	0.0464186	NA	USP41
ENSG00000272498	5.72699	1.97025	0.936729	2.10333	0.0354372	NA	NA
ENSG00000079263	18.5262	0.275441	0.640607	0.429969	0.667218	NA	SP140
ENSG00000079277	853.478	0.000107554	0.103018	0.00104402	0.999167	0.999668	MKNK1
ENSG00000079308	574.428	0.0692827	0.147393	0.470054	0.638317	0.935058	TNS1
ENSG00000079313	1431.95	0.0844657	0.0895181	0.94356	0.345395	0.858398	REXO1
ENSG00000079332	3478.26	-0.00764878	0.0690726	-0.110735	0.911826	0.983681	SAR1A
ENSG00000079335	5738.84	-0.089538	0.0725616	-1.23396	0.217219	0.801931	CDC14A
ENSG00000079337	137.584	-0.0174338	0.221633	-0.0786609	0.937302	0.987263	RAPGEF3
ENSG00000262660	9.02913	1.96651	0.907625	2.16665	0.0302616	NA	NA
ENSG00000079387	1421.94	-0.0962835	0.081943	-1.17501	0.239992	0.816518	SENP1
ENSG00000079393	12.0675	-0.435854	0.96846	-0.450048	0.652676	NA	DUSP13
ENSG00000251682	7.25691	1.96225	0.943622	2.07948	0.0375728	NA	NA
ENSG00000079435	376.733	0.0864717	0.143528	0.602474	0.546859	0.916991	LIPE
ENSG00000079459	12098.5	0.0568139	0.0468625	1.21235	0.225378	0.804072	FDFT1
ENSG00000079462	1152.77	-0.00677338	0.129006	-0.0525046	0.958127	0.991307	PAFAH1B3
ENSG00000079482	889.686	-0.0501702	0.0913987	-0.548916	0.583063	0.925116	OPHN1
ENSG00000079616	1719.22	-0.028842	0.0594687	-0.484994	0.627681	0.93326	KIF22
ENSG00000079689	1.30318	3.68282	2.79948	1.31554	0.188329	NA	SCGN
ENSG00000079691	3182.74	0.0792548	0.0581645	1.3626	0.173009	0.772987	CARMIL1
ENSG00000079739	1222.58	0.0754254	0.0745859	1.01126	0.311894	0.846048	PGM1
ENSG00000079785	4894.92	-0.121569	0.0735354	-1.65321	0.0982889	0.711644	DDX1
ENSG00000095587	6.99341	1.95995	0.830233	2.36073	0.0182392	NA	TLL2
ENSG00000079819	440.769	0.188128	0.132564	1.41915	0.155855	0.758703	EPB41L2
ENSG00000079841	1590.03	-0.121098	0.118545	-1.02154	0.307001	0.846048	RIMS1
ENSG00000079950	2996.35	-0.0488014	0.0584298	-0.835214	0.403597	0.878621	STX7
ENSG00000079974	9071.54	-0.0385954	0.0528225	-0.730662	0.464985	0.899582	RABL2B
ENSG00000079999	3677.46	0.079751	0.0552224	1.44418	0.148689	0.747816	KEAP1
ENSG00000080031	136.807	0.334642	0.181436	1.84441	0.0651235	0.675556	PTPRH
ENSG00000080166	8.81579	0.557011	0.778173	0.715794	0.474119	NA	DCT
ENSG00000080189	1666.1	0.0289104	0.0787572	0.367082	0.713558	0.951074	SLC35C2
ENSG00000080200	5061.45	-0.0361886	0.0532176	-0.680011	0.496497	0.908196	CRYBG3
ENSG00000080224	21.8881	0.097513	0.613074	0.159056	0.873625	NA	EPHA6
ENSG00000080298	12084.2	-0.0390961	0.0601287	-0.650206	0.515559	0.912471	RFX3
ENSG00000080345	3656.57	-0.028918	0.0676902	-0.427211	0.669226	0.94072	RIF1
ENSG00000080371	1553.82	0.0827546	0.0783822	1.05578	0.291067	0.838631	RAB21
ENSG00000080493	318.465	0.0821009	0.133576	0.614639	0.538793	0.916426	SLC4A4
ENSG00000080503	8500.12	0.0233553	0.056653	0.412252	0.680155	0.940905	SMARCA2
ENSG00000080546	2609.63	-0.0398612	0.0704365	-0.565917	0.57145	0.921674	SESN1
ENSG00000080561	1576.84	0.0976439	0.0791635	1.23345	0.217409	0.801931	MID2
ENSG00000269086	9.57225	1.9162	0.936788	2.0455	0.0408051	NA	NA
ENSG00000080573	39.2967	0.240154	0.453318	0.529768	0.596272	NA	COL5A3
ENSG00000080603	4565.62	0.175822	0.113207	1.5531	0.120398	0.728812	SRCAP
ENSG00000080608	2084.95	-0.0429389	0.0892864	-0.480911	0.630579	0.933443	PUM3
ENSG00000080618	3.46496	1.53581	1.53333	1.00162	0.316529	NA	CPB2
ENSG00000080644	4.14744	0.429942	1.36054	0.316008	0.751997	NA	CHRNA3
ENSG00000080802	1774.63	0.00677606	0.102761	0.0659402	0.947425	0.988575	CNOT4
ENSG00000080815	5155.79	-0.0220862	0.0531581	-0.415481	0.67779	0.940905	PSEN1
ENSG00000080819	582.451	0.0526597	0.0992187	0.530744	0.595596	0.927877	CPOX
ENSG00000080822	1956.57	-0.132418	0.0763681	-1.73394	0.0829291	0.691611	CLDND1
ENSG00000080823	5222.32	-0.0130742	0.0461678	-0.283189	0.777032	0.962371	MOK
ENSG00000080824	114613	-0.0978048	0.0870805	-1.12315	0.261372	0.826949	HSP90AA1
ENSG00000080839	269.803	0.148293	0.135788	1.0921	0.274791	0.831645	RBL1
ENSG00000080845	3892.23	0.0915062	0.0735586	1.24399	0.213503	0.801856	DLGAP4
ENSG00000080854	14.8818	0.126503	0.656609	0.192661	0.847224	NA	IGSF9B
ENSG00000080947	247.559	0.167539	0.151356	1.10692	0.268329	0.828468	CROCCP3
ENSG00000080986	258.214	-0.0220388	0.189966	-0.116015	0.907641	0.983355	NDC80
ENSG00000081014	1215.25	0.0337834	0.0873629	0.386702	0.698977	0.94524	AP4E1
ENSG00000081019	1772.49	-0.0403228	0.0719568	-0.560375	0.575223	0.92256	RSBN1
ENSG00000230225	7.78221	1.90417	0.942583	2.02016	0.0433667	NA	MTND5P14
ENSG00000081041	40.6224	0.200569	0.34911	0.574514	0.56562	NA	CXCL2
ENSG00000081052	46.9876	0.120548	0.291034	0.414206	0.678723	NA	COL4A4
ENSG00000081059	1028.88	0.0201667	0.0929529	0.216956	0.828242	0.970278	TCF7
ENSG00000275580	7.64318	1.89222	0.890214	2.12558	0.0335379	NA	NA
ENSG00000081138	16.9286	0.625067	0.882045	0.708656	0.478538	NA	CDH7
ENSG00000081148	86.7216	0.103421	0.218206	0.473963	0.635526	0.933875	IMPG2
ENSG00000289272	8.56681	1.89021	0.82201	2.2995	0.0214765	NA	NA
ENSG00000081177	2139.17	-0.0272362	0.0724233	-0.37607	0.706865	0.948413	EXD2
ENSG00000081181	96.2672	0.120546	0.278215	0.433284	0.664808	0.940501	ARG2
ENSG00000081189	5.75618	0.797324	0.972117	0.820194	0.412105	NA	MEF2C
ENSG00000002746	16.0687	1.88539	0.688867	2.73694	0.00620131	NA	HECW1
ENSG00000279971	6.25611	1.88259	0.93039	2.02344	0.0430281	NA	NA
ENSG00000081320	1654.08	0.0617694	0.0732093	0.843737	0.398817	0.87639	STK17B
ENSG00000081377	2621.33	-0.0154188	0.0620331	-0.248558	0.803703	0.967941	CDC14B
ENSG00000081386	1334.43	-0.0874859	0.0769847	-1.13641	0.255787	0.826007	ZNF510
ENSG00000081479	112.822	0.194124	0.288395	0.673119	0.500872	0.908858	LRP2
ENSG00000081665	1262.21	-0.0398026	0.101208	-0.393275	0.694116	0.94524	ZNF506
ENSG00000081692	939.079	-0.0119703	0.0972013	-0.12315	0.901989	0.981985	JMJD4
ENSG00000081721	616.789	-0.0206878	0.0965769	-0.214211	0.830383	0.971373	DUSP12
ENSG00000081760	1711.89	-0.037985	0.0683816	-0.555485	0.578563	0.922921	AACS
ENSG00000081791	1902.75	0.0289972	0.0518505	0.559247	0.575993	0.922605	DELE1
ENSG00000081803	468.565	0.168694	0.112101	1.50485	0.132363	0.734399	CADPS2
ENSG00000081818	128.722	0.049905	0.212855	0.234456	0.814631	0.968237	PCDHB4
ENSG00000081842	22.8019	0.0557954	0.60836	0.0917145	0.926925	NA	PCDHA6
ENSG00000081853	49.4846	-0.101081	0.352336	-0.286887	0.774199	NA	PCDHGA2
ENSG00000081870	2227.42	-0.158043	0.115811	-1.36466	0.17236	0.772719	HSPB11
ENSG00000081913	2552.15	0.11039	0.0683927	1.61407	0.106513	0.719586	PHLPP1
ENSG00000081923	5468.67	0.0317778	0.0432615	0.734552	0.462612	0.898783	ATP8B1
ENSG00000081985	48.0271	-0.397883	0.312605	-1.2728	0.203089	NA	IL12RB2
ENSG00000082014	164.938	-0.314742	0.229252	-1.37291	0.16978	0.770839	SMARCD3
ENSG00000126709	12533.1	1.88019	0.186906	10.0596	8.34e-24	1.9e-20	IFI6
ENSG00000082074	10.6708	-0.554751	0.815569	-0.680201	0.496377	NA	FYB1
ENSG00000082126	3.78696	0.63066	1.42587	0.4423	0.658272	NA	MPP4
ENSG00000082146	235.786	-0.352864	0.193752	-1.82121	0.0685747	0.676212	STRADB
ENSG00000082153	9146.53	-0.116174	0.0735194	-1.58018	0.114066	0.725015	BZW1
ENSG00000082196	53.0021	0.00350871	0.296362	0.0118393	0.990554	NA	C1QTNF3
ENSG00000082212	1969.28	-0.0009465	0.0681128	-0.0138961	0.988913	0.996678	ME2
ENSG00000082213	1741.85	0.0706189	0.0615537	1.14727	0.251269	0.824369	C5orf22
ENSG00000082258	2778.63	-0.0526004	0.0613898	-0.856826	0.391541	0.8757	CCNT2
ENSG00000082269	1883.39	-0.0675984	0.0750819	-0.900328	0.367945	0.867446	FAM135A
ENSG00000082397	245.954	-0.108116	0.172028	-0.628478	0.529691	0.914457	EPB41L3
ENSG00000082438	1641.73	0.12023	0.0804843	1.49383	0.135221	0.739018	COBLL1
ENSG00000082458	5993.66	0.0405225	0.0394198	1.02797	0.303962	0.846048	DLG3
ENSG00000082482	12.4672	0.0848768	0.694526	0.122208	0.902734	NA	KCNK2
ENSG00000082497	1792.62	-0.00254425	0.0825087	-0.0308362	0.9754	0.995495	SERTAD4
ENSG00000082512	245.085	0.0195054	0.159262	0.122474	0.902524	0.982068	TRAF5
ENSG00000082515	1037.55	-0.107185	0.0950733	-1.12739	0.259578	0.826949	MRPL22
ENSG00000205436	17.6482	1.85824	0.604756	3.07271	0.00212125	NA	EXOC3L4
ENSG00000082641	13588	0.0391212	0.0429486	0.910883	0.362357	0.864566	NFE2L1
ENSG00000082701	4403.5	0.0387685	0.0612169	0.633298	0.526539	0.91436	GSK3B
ENSG00000082781	2263.24	0.104787	0.0589109	1.77874	0.0752827	0.682994	ITGB5
ENSG00000082805	2607.28	0.0886583	0.0720447	1.2306	0.218472	0.80237	ERC1
ENSG00000082898	6149.09	-0.0824666	0.0739574	-1.11506	0.264826	0.827609	XPO1
ENSG00000082996	3171.89	-0.0792177	0.0635106	-1.24731	0.212282	0.801271	RNF13
ENSG00000083067	19.3331	0.55292	0.425246	1.30024	0.19352	NA	TRPM3
ENSG00000083093	953.878	-0.170049	0.091318	-1.86216	0.0625809	0.674527	PALB2
ENSG00000083097	3832.99	0.0420543	0.075567	0.556517	0.577858	0.922921	DOP1A
ENSG00000083099	3610.48	-0.0967575	0.0564163	-1.71506	0.0863339	0.693583	LYRM2
ENSG00000083123	581.346	-0.00178021	0.114152	-0.0155951	0.987557	0.996477	BCKDHB
ENSG00000083168	6211.01	0.144441	0.0839952	1.71964	0.0854988	0.692662	KAT6A
ENSG00000083223	4458.46	-0.0590161	0.0606554	-0.972973	0.330567	0.852713	TUT7
ENSG00000083290	1683.5	-0.0096818	0.0687551	-0.140816	0.888015	0.980959	ULK2
ENSG00000083307	7862.49	0.0245334	0.0478167	0.513072	0.607901	0.930829	GRHL2
ENSG00000083312	5674	-0.0943804	0.0752538	-1.25416	0.209784	0.797725	TNPO1
ENSG00000083444	651.344	0.125158	0.0930678	1.34481	0.178688	0.781685	PLOD1
ENSG00000137959	5622.51	1.85245	0.313044	5.91755	3.27e-09	6.37e-07	IFI44L
ENSG00000083520	3082.62	-0.0471861	0.0694671	-0.679259	0.496974	0.908196	DIS3
ENSG00000083535	3577.63	-0.157869	0.102959	-1.53331	0.125199	0.73069	PIBF1
ENSG00000083544	1758.36	-0.149503	0.0814702	-1.83506	0.0664966	0.676212	TDRD3
ENSG00000083635	456.321	-0.0219988	0.0964166	-0.228164	0.819518	0.969458	NUFIP1
ENSG00000083642	3341.66	-0.0752625	0.0658211	-1.14344	0.252856	0.826007	PDS5B
ENSG00000083720	888.831	0.0809759	0.0879195	0.921023	0.357039	0.862008	OXCT1
ENSG00000083750	469.687	-0.100297	0.137707	-0.728334	0.466409	0.900139	RRAGB
ENSG00000083799	2824.21	0.0054131	0.0581062	0.0931588	0.925777	0.985883	CYLD
ENSG00000083807	397.504	-0.0194511	0.103741	-0.187497	0.851271	0.974982	SLC27A5
ENSG00000083812	1486.47	0.0751895	0.0633252	1.18736	0.235087	0.811529	ZNF324
ENSG00000083814	368.772	-0.0962442	0.119697	-0.804067	0.421358	0.885309	ZNF671
ENSG00000083817	372.486	0.131983	0.141573	0.932267	0.351199	0.859766	ZNF416
ENSG00000083828	430.945	0.122416	0.122508	0.99925	0.317674	0.848091	ZNF586
ENSG00000083838	1414.47	0.0109909	0.0726272	0.151332	0.879713	0.979328	ZNF446
ENSG00000083844	5557.72	0.0314553	0.0651899	0.482517	0.629438	0.93326	ZNF264
ENSG00000083845	22598.1	-0.0672723	0.109418	-0.61482	0.538674	0.916426	RPS5
ENSG00000083857	7661.07	0.0079036	0.0611488	0.129252	0.897158	0.98177	FAT1
ENSG00000083896	4425.98	0.044464	0.0472462	0.941113	0.346647	0.858512	YTHDC1
ENSG00000083937	3312.39	-0.111743	0.0813141	-1.37421	0.169376	0.770839	CHMP2B
ENSG00000084070	4093.84	0.0157211	0.0611468	0.257104	0.797099	0.966759	SMAP2
ENSG00000084072	1772.68	-0.0934341	0.0799081	-1.16927	0.242295	0.818406	PPIE
ENSG00000084073	3631.36	-0.0613978	0.068819	-0.892164	0.372305	0.868122	ZMPSTE24
ENSG00000084090	7155.49	0.0244321	0.049447	0.494107	0.621231	0.932951	STARD7
ENSG00000084092	4059.78	-0.027736	0.0582777	-0.475929	0.634125	0.933875	NOA1
ENSG00000084093	6096.13	0.0658077	0.0502896	1.30858	0.190678	0.786289	REST
ENSG00000084110	6.82372	0.313734	0.829251	0.378334	0.705182	NA	HAL
ENSG00000084112	1466.39	0.0877509	0.0763893	1.14873	0.250666	0.82394	SSH1
ENSG00000084207	53668	-0.0395365	0.0892303	-0.443084	0.657705	0.938907	GSTP1
ENSG00000084234	20592.6	0.019795	0.0809274	0.244601	0.806765	0.967992	APLP2
ENSG00000084444	333.289	0.167189	0.13519	1.2367	0.2162	0.801931	FAM234B
ENSG00000084463	5142.98	0.05144	0.0687991	0.747685	0.45465	0.896174	WBP11
ENSG00000084623	4703.98	0.00340495	0.0581525	0.0585521	0.953309	0.989736	EIF3I
ENSG00000084636	331.314	0.116007	0.123326	0.940654	0.346882	0.858512	COL16A1
ENSG00000084652	6201.88	0.0693724	0.042849	1.619	0.105447	0.719586	TXLNA
ENSG00000084674	5.65399	0.278744	0.875362	0.318433	0.750157	NA	APOB
ENSG00000084676	2162.93	0.0933815	0.0920736	1.01421	0.310485	0.846048	NCOA1
ENSG00000084693	5037.72	-0.026593	0.059305	-0.448411	0.653856	0.938208	AGBL5
ENSG00000084710	189.751	0.0218901	0.14838	0.147527	0.882716	0.980237	EFR3B
ENSG00000084731	705.028	-0.125372	0.111317	-1.12626	0.260055	0.826949	KIF3C
ENSG00000084733	8210.67	-0.0460198	0.0586788	-0.784265	0.432885	0.888003	RAB10
ENSG00000084754	8691.75	-0.0578801	0.0600371	-0.964072	0.33501	0.855836	HADHA
ENSG00000084764	4852.97	0.00058501	0.0503327	0.0116229	0.990727	0.996841	MAPRE3
ENSG00000084774	1004.05	0.00871761	0.0931591	0.0935776	0.925445	0.985862	CAD
ENSG00000085063	39709.1	-0.0889694	0.0607226	-1.46518	0.142873	0.743473	CD59
ENSG00000085117	3925.07	0.126933	0.0974643	1.30236	0.192795	0.786289	CD82
ENSG00000085185	659.118	0.0612686	0.135267	0.452945	0.650588	0.937037	BCORL1
ENSG00000085224	8249.64	-0.0440599	0.0591313	-0.74512	0.456199	0.896629	ATRX
ENSG00000085231	733.197	0.00793861	0.137891	0.0575715	0.95409	0.98984	AK6
ENSG00000085274	1266.23	-0.169348	0.0959153	-1.7656	0.0774636	0.686806	MYNN
ENSG00000085276	7784.91	-0.0194092	0.0503431	-0.385538	0.699839	0.94524	MECOM
ENSG00000085365	3603.37	-0.0522007	0.0777216	-0.671636	0.501815	0.909019	SCAMP1
ENSG00000085377	1338.31	0.122616	0.108524	1.12986	0.258537	0.826949	PREP
ENSG00000259562	11.5453	1.84456	0.632053	2.91837	0.00351869	NA	NA
ENSG00000085415	1487.3	-0.0552413	0.0795873	-0.694097	0.487621	0.907431	SEH1L
ENSG00000085433	2657.89	-0.0308762	0.0852529	-0.362172	0.717223	0.951279	WDR47
ENSG00000085449	7122.32	0.0730452	0.0442179	1.65194	0.0985475	0.711752	WDFY1
ENSG00000085465	179.066	-0.20688	0.160698	-1.28738	0.197961	0.788033	OVGP1
ENSG00000215115	4.78497	1.81186	0.92322	1.96255	0.0496986	NA	CXorf49
ENSG00000085511	3256.36	0.0668099	0.071447	0.935098	0.349738	0.859557	MAP3K4
ENSG00000085514	7.43411	-0.327925	0.939025	-0.349219	0.726925	NA	PILRA
ENSG00000085552	730.225	0.125733	0.105235	1.19478	0.232172	0.808277	IGSF9
ENSG00000085644	741.536	-0.017438	0.0895218	-0.19479	0.845557	0.974206	ZNF213
ENSG00000085662	1410.69	-0.038711	0.0754221	-0.513258	0.607771	0.930829	AKR1B1
ENSG00000085719	7413.18	-0.0802571	0.0599872	-1.3379	0.180928	0.781758	CPNE3
ENSG00000085721	1655.17	-0.0409367	0.079344	-0.51594	0.605896	0.930124	RRN3
ENSG00000085733	12322.2	0.0726547	0.0774765	0.937764	0.348366	0.859115	CTTN
ENSG00000085741	21.6522	0.27546	0.533952	0.515889	0.605932	NA	WNT11
ENSG00000169248	26.7943	1.80697	0.507382	3.56136	0.000368944	NA	CXCL11
ENSG00000187608	6302.44	1.80641	0.298296	6.05576	1.4e-09	3.1e-07	ISG15
ENSG00000085831	1776.75	-0.0396622	0.0832796	-0.476253	0.633894	0.933875	TTC39A
ENSG00000085832	4231.73	-0.0821243	0.0624363	-1.31533	0.188399	0.785287	EPS15
ENSG00000085840	65.6207	0.00798342	0.318221	0.0250877	0.979985	0.995635	ORC1
ENSG00000085871	2397.74	-0.109466	0.0780181	-1.40308	0.160592	0.763018	MGST2
ENSG00000085872	3314.4	0.068117	0.069741	0.976714	0.328711	0.852302	CHERP
ENSG00000085978	1542.13	-0.0403466	0.0714132	-0.564975	0.572091	0.921674	ATG16L1
ENSG00000085982	1674.65	-0.0486044	0.0634856	-0.765597	0.443916	0.893404	USP40
ENSG00000085998	1939.93	0.102941	0.0803552	1.28108	0.200166	0.788348	POMGNT1
ENSG00000085999	83.9215	0.0912038	0.249718	0.365228	0.714941	0.951279	RAD54L
ENSG00000086015	2186.94	-0.0240148	0.0592997	-0.404974	0.685497	0.942632	MAST2
ENSG00000086061	11112.4	0.0225519	0.0581356	0.387919	0.698076	0.94524	DNAJA1
ENSG00000086062	7274.1	0.025521	0.0562937	0.453353	0.650294	0.937037	B4GALT1
ENSG00000086065	6437.45	-0.0249334	0.0959518	-0.259853	0.794977	0.966617	CHMP5
ENSG00000086102	4904.04	-0.062014	0.0628297	-0.987018	0.323634	0.849371	NFX1
ENSG00000086159	35.0821	-0.0233391	0.466189	-0.0500636	0.960072	NA	AQP6
ENSG00000086189	2258.94	-0.0848875	0.0934651	-0.908226	0.363759	0.86505	DIMT1
ENSG00000086200	3358.16	-0.0903782	0.0851066	-1.06194	0.288262	0.838126	IPO11
ENSG00000086205	96.2543	0.115293	0.238311	0.483792	0.628533	0.93326	FOLH1
ENSG00000086232	6222.14	0.028787	0.0443765	0.648698	0.516533	0.912471	EIF2AK1
ENSG00000086289	338.101	-0.0905736	0.145495	-0.62252	0.5336	0.915978	EPDR1
ENSG00000086300	30.8635	-0.233648	0.375508	-0.62222	0.533797	NA	SNX10
ENSG00000086475	3146.69	-0.026347	0.0904675	-0.291232	0.770874	0.960938	SEPHS1
ENSG00000086504	2016.79	-0.0645269	0.0702786	-0.918159	0.358536	0.862495	MRPL28
ENSG00000086506	1.1039	-2.97303	2.83696	-1.04796	0.294655	NA	HBQ1
ENSG00000086544	2754.24	0.0491605	0.0682066	0.720758	0.471058	0.901697	ITPKC
ENSG00000229728	4.82188	1.80552	0.919739	1.96308	0.0496369	NA	NA
ENSG00000086570	3692.58	0.0685879	0.117353	0.584458	0.558912	0.918601	FAT2
ENSG00000086589	1408.23	-0.039185	0.077333	-0.506706	0.612361	0.930996	RBM22
ENSG00000086598	11200.3	-0.0928373	0.054025	-1.71841	0.0857213	0.693008	TMED2
ENSG00000086619	534.489	0.0833903	0.139628	0.59723	0.550354	0.91785	ERO1B
ENSG00000086666	4056.14	-0.117829	0.0766884	-1.53646	0.124425	0.730011	ZFAND6
ENSG00000223878	13.8031	1.79778	0.591328	3.04025	0.00236384	NA	NA
ENSG00000086712	1120.81	-0.0394628	0.0798815	-0.494016	0.621295	0.932951	TXLNG
ENSG00000086717	5.79773	-0.405941	0.836559	-0.485251	0.627499	NA	PPEF1
ENSG00000086730	16.0347	0.362242	0.574718	0.630295	0.528501	NA	LAT2
ENSG00000086758	13067	0.117517	0.0738885	1.59047	0.111729	0.722929	HUWE1
ENSG00000086827	922.94	-0.115359	0.0903231	-1.27718	0.201538	0.788936	ZW10
ENSG00000086848	735.471	-0.132397	0.118849	-1.11399	0.265282	0.827609	ALG9
ENSG00000086991	26.6832	-0.475486	0.40662	-1.16936	0.242258	NA	NOX4
ENSG00000087008	2009.59	0.0209861	0.078877	0.266061	0.790192	0.966122	ACOX3
ENSG00000087053	3790.27	0.00264652	0.0556064	0.0475939	0.96204	0.992737	MTMR2
ENSG00000087074	9210.7	0.103231	0.0715023	1.44374	0.148812	0.747816	PPP1R15A
ENSG00000087076	11.3074	0.659083	0.707324	0.931798	0.351441	NA	HSD17B14
ENSG00000087077	1719.98	0.159642	0.0817594	1.95258	0.0508689	0.637257	TRIP6
ENSG00000087085	6.19933	0.309892	1.08349	0.286014	0.774868	NA	ACHE
ENSG00000087086	19562.1	-0.00760648	0.0910935	-0.0835019	0.933452	0.987075	FTL
ENSG00000087087	2449.32	0.0427752	0.0749245	0.570911	0.56806	0.920979	SRRT
ENSG00000087088	710.551	-0.0223765	0.138606	-0.16144	0.871747	0.978248	BAX
ENSG00000087095	956.53	0.0174164	0.0733677	0.237385	0.812358	0.968237	NLK
ENSG00000087111	2769.03	0.0286906	0.0516695	0.555272	0.578709	0.922921	PIGS
ENSG00000087128	390.631	0.0855375	0.180481	0.473942	0.635541	0.933875	TMPRSS11E
ENSG00000087152	2406.83	0.0324503	0.0798693	0.406292	0.684528	0.942552	ATXN7L3
ENSG00000087157	1256.12	-0.14098	0.10192	-1.38324	0.16659	0.768581	PGS1
ENSG00000087191	4143.19	-0.0750193	0.0496793	-1.51007	0.131025	0.734399	PSMC5
ENSG00000087206	909.62	0.00727968	0.0777945	0.0935758	0.925446	0.985862	UIMC1
ENSG00000087237	0.783531	3.2192	3.42206	0.94072	0.346848	NA	CETP
ENSG00000087245	65.7764	0.270358	0.350356	0.771667	0.440312	0.89176	MMP2
ENSG00000087250	96.1753	-0.139117	0.266963	-0.521108	0.602291	0.929061	MT3
ENSG00000087253	491.535	-0.0976911	0.108925	-0.896862	0.369793	0.868122	LPCAT2
ENSG00000087263	1343.76	0.0620973	0.0724882	0.856655	0.391636	0.8757	OGFOD1
ENSG00000087266	1173.77	0.139408	0.125887	1.1074	0.268121	0.828468	SH3BP2
ENSG00000087269	2039.73	-0.00608556	0.0839843	-0.0724607	0.942235	0.98761	NOP14
ENSG00000087274	7856.04	0.0743837	0.0620594	1.19859	0.230687	0.807314	ADD1
ENSG00000087299	530.259	0.071633	0.100327	0.713995	0.47523	0.90341	L2HGDH
ENSG00000087301	348.503	-0.0483317	0.15792	-0.306053	0.759564	0.958473	TXNDC16
ENSG00000087302	4915.15	-0.0942773	0.0949135	-0.993297	0.320565	0.8481	RTRAF
ENSG00000087303	4.92607	0.589084	1.3374	0.44047	0.659597	NA	NID2
ENSG00000087338	1458.18	0.0226514	0.075799	0.298835	0.765066	0.959473	GMCL1
ENSG00000087365	12445.8	0.0228661	0.0543539	0.42069	0.673981	0.94072	SF3B2
ENSG00000087448	776.876	0.00993356	0.103768	0.0957283	0.923736	0.985527	KLHL42
ENSG00000087460	21864.7	0.0906739	0.0641275	1.41396	0.157373	0.759927	GNAS
ENSG00000087470	2115.35	-0.0613505	0.0616431	-0.995253	0.319613	0.848091	DNM1L
ENSG00000087494	147.277	0.210815	0.311003	0.677856	0.497863	0.908679	PTHLH
ENSG00000087495	96.8453	-0.185452	0.21031	-0.881802	0.377884	0.870836	PHACTR3
ENSG00000233975	89.136	1.795	0.379672	4.72778	2.27e-06	0.000348693	LINC02574
ENSG00000087510	747.419	-0.0821923	0.110261	-0.745436	0.456008	0.896629	TFAP2C
ENSG00000087586	405.186	0.0313139	0.121116	0.258544	0.795987	0.966759	AURKA
ENSG00000087842	2089.85	-0.0972768	0.0883368	-1.1012	0.270808	0.828793	PIR
ENSG00000087884	539.847	-0.171357	0.106389	-1.61066	0.107253	0.720334	AAMDC
ENSG00000087903	7852	0.0733833	0.0548153	1.33874	0.180656	0.781758	RFX2
ENSG00000087995	1480.12	-0.086631	0.072792	-1.19012	0.234	0.810447	METTL2A
ENSG00000088002	612.132	0.13975	0.111382	1.25468	0.209593	0.797725	SULT2B1
ENSG00000088035	665.866	-0.154109	0.0881644	-1.74797	0.0804695	0.687282	ALG6
ENSG00000088038	2249.9	0.123334	0.0938337	1.31439	0.188717	0.785287	CNOT3
ENSG00000088053	156.13	-0.123819	0.201903	-0.613259	0.539705	0.916426	GP6
ENSG00000088179	1532.91	-0.0142273	0.0608386	-0.233854	0.815099	0.968237	PTPN4
ENSG00000088205	3842	-0.0926342	0.0710584	-1.30363	0.192358	0.786289	DDX18
ENSG00000088247	6950.8	0.0351976	0.0740335	0.475428	0.634482	0.933875	KHSRP
ENSG00000088256	8598.18	-0.0245559	0.0527612	-0.465416	0.641633	0.935434	GNA11
ENSG00000088280	867.912	0.00325732	0.0794614	0.0409924	0.967302	0.993979	ASAP3
ENSG00000088298	377.328	0.128333	0.160048	0.801845	0.422643	0.885654	EDEM2
ENSG00000088305	125.478	0.0499604	0.214615	0.23279	0.815924	0.968483	DNMT3B
ENSG00000088320	120.094	0.00962024	0.219246	0.0438787	0.965001	0.993766	REM1
ENSG00000088325	664.928	-0.0123379	0.115676	-0.106659	0.915059	0.984478	TPX2
ENSG00000088340	577.611	0.0603699	0.132172	0.456751	0.64785	0.936746	FER1L4
ENSG00000088356	601.55	-0.0184545	0.106542	-0.173214	0.862484	0.975964	PDRG1
ENSG00000088367	6591.59	0.12868	0.0694047	1.85406	0.0637309	0.675161	EPB41L1
ENSG00000088386	168.933	0.0271497	0.188014	0.144402	0.885183	0.980889	SLC15A1
ENSG00000088387	4095.48	0.0717714	0.0635647	1.12911	0.258852	0.826949	DOCK9
ENSG00000088448	1282.6	-0.00454672	0.0764224	-0.0594947	0.952558	0.989569	ANKRD10
ENSG00000088451	543.517	-0.0718649	0.127593	-0.563235	0.573275	0.922413	TGDS
ENSG00000088538	115.267	0.0400204	0.220793	0.181258	0.856165	0.975509	DOCK3
ENSG00000088543	160.886	-0.309922	0.174905	-1.77194	0.0764043	0.685671	C3orf18
ENSG00000088682	1881.34	0.00298847	0.0773063	0.0386575	0.969163	0.994007	COQ9
ENSG00000088726	1096.84	-0.053519	0.083213	-0.643157	0.520122	0.913027	TMEM40
ENSG00000088727	5701.83	-0.0759494	0.0630534	-1.20453	0.228387	0.806165	KIF9
ENSG00000088756	39.2418	-0.279894	0.568391	-0.492432	0.622414	NA	ARHGAP28
ENSG00000088766	2438.73	-0.132638	0.0950623	-1.39527	0.162934	0.764552	CRLS1
ENSG00000088808	2311.13	0.0509548	0.0843054	0.604407	0.545573	0.916991	PPP1R13B
ENSG00000088812	6706.54	-0.0131608	0.0434342	-0.303006	0.761885	0.958824	ATRN
ENSG00000088826	113.511	0.235855	0.212365	1.11061	0.266737	0.828468	SMOX
ENSG00000278570	12.0291	1.79453	0.738385	2.43035	0.0150843	NA	NR2E3
ENSG00000088833	4363.35	0.0567306	0.081938	0.69236	0.488711	0.908078	NSFL1C
ENSG00000088836	5787.98	0.0240063	0.0588641	0.407827	0.683401	0.941851	SLC4A11
ENSG00000088854	1733.97	0.0207065	0.0786793	0.263176	0.792415	0.966219	DNAAF9
ENSG00000088876	401.43	0.0209374	0.122498	0.170921	0.864286	0.975993	ZNF343
ENSG00000088881	275.265	0.0384433	0.186553	0.206071	0.836735	0.97249	EBF4
ENSG00000088882	10.2188	-0.199985	0.843838	-0.236995	0.812661	NA	CPXM1
ENSG00000088888	7348.55	0.0188167	0.0694398	0.270979	0.786407	0.964875	MAVS
ENSG00000088899	2921.71	-0.0488411	0.0633791	-0.770617	0.440934	0.89176	LZTS3
ENSG00000088930	5298.71	-0.0865392	0.0548428	-1.57795	0.114577	0.725015	XRN2
ENSG00000088970	1520.05	-0.0988282	0.0743665	-1.32893	0.183869	0.782549	KIZ
ENSG00000088986	19987.4	-0.0754787	0.0631659	-1.19493	0.232115	0.808254	DYNLL1
ENSG00000089006	2714.21	-0.089474	0.0653449	-1.36926	0.170918	0.771283	SNX5
ENSG00000102524	29.5856	1.77058	0.521177	3.39728	0.000680586	NA	TNFSF13B
ENSG00000089022	1466.3	-0.0816185	0.0604852	-1.3494	0.17721	0.780784	MAPKAPK5
ENSG00000278668	6.07251	1.75475	0.795488	2.20588	0.0273925	NA	NA
ENSG00000089048	1777.5	-0.0823136	0.117962	-0.697798	0.485304	0.906596	ESF1
ENSG00000089050	2150.06	-0.0650145	0.0634017	-1.02544	0.305157	0.846048	RBBP9
ENSG00000089053	7154.8	-0.0750406	0.0553541	-1.35565	0.175212	0.779501	ANAPC5
ENSG00000089057	2400.93	0.00766045	0.0653561	0.117211	0.906693	0.983355	SLC23A2
ENSG00000089060	748.147	0.105524	0.103729	1.0173	0.309009	0.846048	SLC8B1
ENSG00000089063	2455.6	-0.0707233	0.0687628	-1.02851	0.30371	0.846048	TMEM230
ENSG00000089091	1368.54	-0.0673746	0.0829426	-0.812305	0.416617	0.884971	DZANK1
ENSG00000224822	8.18421	1.73714	0.842418	2.06209	0.0391995	NA	NA
ENSG00000089101	2867.4	-0.0590753	0.073252	-0.806466	0.419974	0.885227	CFAP61
ENSG00000089123	1238.72	-0.0457721	0.0843531	-0.542625	0.587388	0.926293	TASP1
ENSG00000131233	25.3611	1.72956	0.827032	2.09128	0.0365029	NA	GJA9
ENSG00000089154	4949.1	0.0980629	0.0541383	1.81134	0.0700884	0.676771	GCN1
ENSG00000089157	54027.3	-0.050512	0.0683625	-0.738884	0.459977	0.897658	RPLP0
ENSG00000089159	8798.67	0.0567061	0.0463635	1.22308	0.221301	0.803372	PXN
ENSG00000089163	45.648	-0.216031	0.283007	-0.763341	0.44526	NA	SIRT4
ENSG00000089177	1371.62	-0.00795501	0.0769407	-0.103391	0.917652	0.984515	KIF16B
ENSG00000089195	1153.32	-0.0885582	0.072125	-1.22784	0.219506	0.802969	TRMT6
ENSG00000089199	12.9784	1.23736	0.639246	1.93565	0.0529102	NA	CHGB
ENSG00000089220	10145	-0.0415881	0.0746525	-0.55709	0.577466	0.922921	PEBP1
ENSG00000089234	1719.1	-0.0035909	0.0913783	-0.0392971	0.968654	0.993979	BRAP
ENSG00000089248	3323.85	0.0427464	0.0757753	0.56412	0.572672	0.922094	ERP29
ENSG00000089250	1.71618	1.26677	2.07015	0.611922	0.54059	NA	NOS1
ENSG00000089280	3783.87	0.0569441	0.0784002	0.726325	0.467639	0.900565	FUS
ENSG00000089289	3249.43	-0.105617	0.07022	-1.50409	0.132557	0.734399	IGBP1
ENSG00000185745	6681.06	1.71723	0.256692	6.68986	2.23e-11	6.15e-09	IFIT1
ENSG00000089335	1668.83	-0.121677	0.0852343	-1.42756	0.153418	0.755551	ZNF302
ENSG00000089351	1052.25	-0.0622222	0.0998048	-0.623439	0.532996	0.915902	GRAMD1A
ENSG00000089356	12774.8	-0.0272979	0.0972745	-0.280628	0.778996	0.962956	FXYD3
ENSG00000089472	9.80764	0.0187371	0.635685	0.0294754	0.976485	NA	HEPH
ENSG00000089486	202.389	-0.0872583	0.166858	-0.52295	0.601009	0.92902	CDIP1
ENSG00000089505	21.2844	0.119643	0.489565	0.244387	0.806931	NA	CMTM1
ENSG00000101405	5.37753	1.67585	0.79083	2.1191	0.0340817	NA	OXT
ENSG00000089597	8086.38	0.0460225	0.0612917	0.750877	0.452726	0.895531	GANAB
ENSG00000089639	553.12	0.212765	0.121077	1.75727	0.0788722	0.686806	GMIP
ENSG00000089682	1276.52	0.0467815	0.0770041	0.607519	0.543507	0.916991	RBM41
ENSG00000089685	302.375	-0.0872312	0.13153	-0.663201	0.507202	0.911427	BIRC5
ENSG00000089692	25.3695	0.963261	0.604603	1.59321	0.111112	NA	LAG3
ENSG00000089693	5406.29	0.0314105	0.0590631	0.531813	0.594855	0.927877	MLF2
ENSG00000089723	158.896	0.00311038	0.201253	0.0154551	0.987669	0.996508	OTUB2
ENSG00000089737	7962.04	0.042318	0.0540594	0.782806	0.433741	0.888674	DDX24
ENSG00000089775	1149.46	0.0405639	0.0854231	0.474859	0.634888	0.933875	ZBTB25
ENSG00000089818	1627.67	0.0106628	0.0619817	0.172031	0.863413	0.975964	NECAP1
ENSG00000089820	337.539	-0.182317	0.120413	-1.5141	0.130001	0.733413	ARHGAP4
ENSG00000089847	93.3924	0.295206	0.229184	1.28808	0.19772	0.788033	ANKRD24
ENSG00000089876	6440.09	0.00887439	0.0616315	0.143991	0.885507	0.980959	DHX32
ENSG00000089902	2085.97	0.118013	0.0850458	1.38764	0.165246	0.76778	RCOR1
ENSG00000089916	2211.68	-0.014999	0.0659223	-0.227526	0.820015	0.969458	GPATCH2L
ENSG00000090006	2027.39	0.142808	0.12353	1.15606	0.247657	0.823256	LTBP4
ENSG00000090013	2623.46	-0.0744354	0.100729	-0.738968	0.459926	0.897658	BLVRB
ENSG00000090020	2078.97	0.119955	0.075155	1.59611	0.110465	0.722589	SLC9A1
ENSG00000090054	2808.09	-0.136578	0.0780874	-1.74904	0.0802849	0.687282	SPTLC1
ENSG00000090060	8868.73	-0.071804	0.0526372	-1.36413	0.172527	0.772719	PAPOLA
ENSG00000090061	2599.65	0.15457	0.124426	1.24226	0.21414	0.801856	CCNK
ENSG00000090097	240.724	-0.356261	0.202107	-1.76273	0.0779457	0.686806	PCBP4
ENSG00000090104	9.76686	0.827836	0.823746	1.00497	0.314913	NA	RGS1
ENSG00000090238	1157.55	-0.156897	0.0928665	-1.68949	0.0911257	0.703109	YPEL3
ENSG00000090263	2109.63	-0.071149	0.101835	-0.698671	0.484758	0.906411	MRPS33
ENSG00000090266	2183.96	-0.0883394	0.0764963	-1.15482	0.248165	0.823572	NDUFB2
ENSG00000090273	11842.8	0.0129424	0.0508731	0.254405	0.799183	0.967101	NUDC
ENSG00000090316	3066.6	-0.0286382	0.0542869	-0.527534	0.597823	0.928084	MAEA
ENSG00000090339	542.229	0.0585035	0.12317	0.474983	0.634799	0.933875	ICAM1
ENSG00000090372	4663.09	0.0965512	0.0803285	1.20195	0.229381	0.807314	STRN4
ENSG00000090376	1648.99	0.0893827	0.0816683	1.09446	0.273753	0.830881	IRAK3
ENSG00000090382	815.063	-0.0772282	0.101551	-0.760489	0.446962	0.893895	LYZ
ENSG00000240890	9.80034	1.66358	0.739309	2.25018	0.0244373	NA	LOC100130550
ENSG00000090447	439.496	0.13043	0.129869	1.00432	0.315222	0.847765	TFAP4
ENSG00000090470	1014.97	0.0436398	0.0858996	0.508033	0.61143	0.930829	PDCD7
ENSG00000227942	9.05474	1.64129	0.673461	2.4371	0.0148058	NA	FRMD8P1
ENSG00000090512	10.3478	0.0803006	0.803918	0.0998865	0.920434	NA	FETUB
ENSG00000090520	2368.32	-0.0207763	0.0675034	-0.307782	0.758248	0.958473	DNAJB11
ENSG00000090530	266.998	0.0804995	0.186954	0.430584	0.666771	0.94072	P3H2
ENSG00000090539	0.629296	-3.27596	3.41283	-0.959894	0.337108	NA	CHRD
ENSG00000090554	189.639	0.0433462	0.158422	0.273612	0.784383	0.963957	FLT3LG
ENSG00000090565	1633.58	0.150367	0.0891042	1.68754	0.0914996	0.703109	RAB11FIP3
ENSG00000090581	1358.61	-0.0397654	0.0973493	-0.408482	0.68292	0.941851	GNPTG
ENSG00000090612	2278.35	0.0252416	0.0771823	0.327039	0.743638	0.955961	ZNF268
ENSG00000090615	18319.1	-0.0223166	0.161335	-0.138324	0.889984	0.981193	GOLGA3
ENSG00000090621	3948.94	0.00994499	0.0658188	0.151096	0.8799	0.979328	PABPC4
ENSG00000090659	5.60083	0.993682	0.827108	1.20139	0.229599	NA	CD209
ENSG00000090661	1037.63	-0.0248164	0.0963238	-0.257635	0.796688	0.966759	CERS4
ENSG00000090674	617.237	0.0497983	0.0815148	0.610911	0.541259	0.916426	MCOLN1
ENSG00000090686	1985.31	-0.0422427	0.0698118	-0.605093	0.545117	0.916991	USP48
ENSG00000090776	1338.55	-0.00192265	0.0872235	-0.0220428	0.982414	0.995635	EFNB1
ENSG00000090857	1416.62	0.0482603	0.0724718	0.665919	0.505463	0.9107	PDPR
ENSG00000090861	4618.76	0.114154	0.0678131	1.68336	0.0923045	0.703812	AARS1
ENSG00000090863	6698.18	0.0572406	0.060862	0.940499	0.346962	0.858512	GLG1
ENSG00000090889	370.142	0.0910587	0.158169	0.575706	0.564814	0.919757	KIF4A
ENSG00000090905	2812.63	-0.0208528	0.0727058	-0.28681	0.774258	0.961524	TNRC6A
ENSG00000090924	163.78	0.066623	0.21807	0.305512	0.759976	0.958618	PLEKHG2
ENSG00000090932	2.90401	1.57102	1.67868	0.935863	0.349344	NA	DLL3
ENSG00000090971	2135.25	0.0654924	0.0805188	0.81338	0.416	0.884956	NAT14
ENSG00000090975	188.921	0.0311036	0.185227	0.167922	0.866645	0.976963	PITPNM2
ENSG00000090989	3272.23	-0.0390604	0.0668061	-0.584683	0.558761	0.918601	EXOC1
ENSG00000091009	2733.39	-0.0503859	0.0520947	-0.967199	0.333444	0.854799	RBM27
ENSG00000091010	4.38425	-1.28825	1.17873	-1.09292	0.27443	NA	POU4F3
ENSG00000091039	4828.8	-0.0974357	0.0632644	-1.54014	0.123527	0.729697	OSBPL8
ENSG00000147614	13.214	1.64121	0.604857	2.71337	0.00666017	NA	ATP6V0D2
ENSG00000091106	4.04047	0.174064	1.21515	0.143245	0.886097	NA	NLRC4
ENSG00000091127	610.601	-0.0402223	0.113176	-0.355396	0.722293	0.951826	PUS7
ENSG00000091128	33.8171	-0.406649	0.350294	-1.16088	0.245692	NA	LAMB4
ENSG00000091129	112.9	0.298141	0.195305	1.52654	0.126876	0.731	NRCAM
ENSG00000091136	478.113	0.180582	0.159213	1.13422	0.256703	0.826949	LAMB1
ENSG00000091137	10.5422	0.327511	0.808828	0.40492	0.685536	NA	SLC26A4
ENSG00000091140	5115.57	-0.0487604	0.0785512	-0.620747	0.534766	0.916426	DLD
ENSG00000091157	2146.62	0.0992386	0.0660719	1.50198	0.133102	0.73444	WDR7
ENSG00000091164	2833.77	-0.0641253	0.0727332	-0.881651	0.377965	0.870836	TXNL1
ENSG00000091181	8660.86	-0.00358913	0.0506232	-0.070899	0.943478	0.987819	IL5RA
ENSG00000091262	888.033	0.0973056	0.0892714	1.09	0.275714	0.831847	ABCC6
ENSG00000276412	9.79751	1.63738	0.711057	2.30274	0.0212933	NA	NA
ENSG00000091409	3170.98	0.0788768	0.0792978	0.994692	0.319886	0.848091	ITGA6
ENSG00000091428	154.553	0.0591656	0.197515	0.299549	0.764521	0.959352	RAPGEF4
ENSG00000091436	1383.01	-0.115751	0.0763765	-1.51553	0.129637	0.733413	MAP3K20
ENSG00000119917	4552.82	1.61755	0.239973	6.74054	1.58e-11	4.67e-09	IFIT3
ENSG00000091490	3532.77	0.00628414	0.0621178	0.101165	0.91942	0.984563	SEL1L3
ENSG00000091513	17.479	-0.0312133	0.51411	-0.0607133	0.951588	NA	TF
ENSG00000091527	5467.63	-0.0383012	0.0502674	-0.761949	0.446091	0.893895	CDV3
ENSG00000091536	72.3674	-0.0124512	0.287773	-0.0432675	0.965488	0.993766	MYO15A
ENSG00000091542	10595.1	0.0410534	0.0487162	0.842706	0.399393	0.876772	ALKBH5
ENSG00000185666	11.4427	1.60836	0.66823	2.40689	0.0160891	NA	SYN3
ENSG00000091622	3738.61	0.124294	0.0836761	1.48542	0.137432	0.740437	PITPNM3
ENSG00000091640	3392.48	-0.0844542	0.111062	-0.760421	0.447003	0.893895	SPAG7
ENSG00000091651	169.487	0.0515312	0.195108	0.264117	0.79169	0.96613	ORC6
ENSG00000091656	361.406	0.109219	0.145783	0.749188	0.453744	0.895785	ZFHX4
ENSG00000091732	393.511	0.0775196	0.114698	0.675858	0.499131	0.908695	ZC3HC1
ENSG00000091831	137.734	0.0621935	0.173449	0.358568	0.719918	0.951826	ESR1
ENSG00000091844	177.971	0.0670653	0.188859	0.355108	0.722508	0.951826	RGS17
ENSG00000091879	36.7427	-0.171539	0.456928	-0.375418	0.707349	NA	ANGPT2
ENSG00000091947	1323.21	-0.142128	0.0894852	-1.58829	0.112221	0.722929	TMEM101
ENSG00000091972	9.74704	0.401394	0.689466	0.582182	0.560444	NA	CD200
ENSG00000091986	7943.03	-0.0932614	0.0864626	-1.07863	0.280751	0.833968	CCDC80
ENSG00000092010	5712.63	0.149246	0.164489	0.907329	0.364233	0.865207	PSME1
ENSG00000092020	1335.67	-0.0701744	0.0757838	-0.925982	0.354455	0.86048	PPP2R3C
ENSG00000130270	9.82151	1.59859	0.737078	2.16883	0.0300959	NA	ATP8B3
ENSG00000092051	9.33671	0.893571	0.793093	1.12669	0.259873	NA	JPH4
ENSG00000092054	2.17076	-0.282428	1.7205	-0.164154	0.86961	NA	MYH7
ENSG00000092068	1229.28	0.15872	0.101396	1.56534	0.117503	0.727907	SLC7A8
ENSG00000134326	2353.53	1.57267	0.204508	7.69001	1.47e-14	6.19e-12	CMPK2
ENSG00000092096	106.933	0.30763	0.255005	1.20637	0.227675	0.805426	SLC22A17
ENSG00000183486	4058.91	1.5692	0.229341	6.84221	7.8e-12	2.49e-09	MX2
ENSG00000092108	2493.3	-0.148126	0.0779605	-1.90001	0.0574321	0.659343	SCFD1
ENSG00000092140	741.505	-0.14026	0.0972268	-1.44261	0.149131	0.747987	G2E3
ENSG00000092148	26261	-0.0583041	0.0451952	-1.29005	0.197033	0.788033	HECTD1
ENSG00000092199	13894.6	-0.0774482	0.0528406	-1.46569	0.142732	0.743232	HNRNPC
ENSG00000092200	7.11665	0.664481	0.878659	0.756245	0.449502	NA	RPGRIP1
ENSG00000092201	4998.68	-0.018627	0.0506629	-0.367664	0.713124	0.951021	SUPT16H
ENSG00000092203	3615.67	0.0394241	0.0619544	0.636341	0.524554	0.913722	TOX4
ENSG00000092208	323.329	-0.108164	0.133491	-0.810271	0.417785	0.885227	GEMIN2
ENSG00000105137	13.721	1.56871	0.717552	2.1862	0.0288011	NA	SYDE1
ENSG00000092330	1146.4	-0.0623648	0.0863688	-0.722076	0.470248	0.901461	TINF2
ENSG00000092421	189.709	0.252921	0.197714	1.27922	0.200818	0.788588	SEMA6A
ENSG00000092439	3585.28	-0.106189	0.0678614	-1.5648	0.11763	0.727907	TRPM7
ENSG00000092445	345.113	-0.0809118	0.157271	-0.514474	0.606921	0.930431	TYRO3
ENSG00000092470	286.035	-0.00902992	0.134333	-0.0672205	0.946406	0.988281	WDR76
ENSG00000092529	152.987	0.0423846	0.204363	0.207399	0.835698	0.971918	CAPN3
ENSG00000092531	2556.99	-0.0197872	0.0583883	-0.33889	0.734693	0.953742	SNAP23
ENSG00000092621	2314.73	0.0249555	0.0821188	0.303895	0.761208	0.95866	PHGDH
ENSG00000092758	148.359	-0.00130914	0.275361	-0.00475425	0.996207	0.998727	COL9A3
ENSG00000092820	107834	0.0274747	0.0635831	0.432107	0.665663	0.94072	EZR
ENSG00000092841	27718.2	-0.0815839	0.0676029	-1.20681	0.227505	0.805426	MYL6
ENSG00000092847	4421.64	0.0455656	0.0636268	0.716139	0.473905	0.902664	AGO1
ENSG00000092850	5205.35	-0.0632266	0.0657217	-0.962034	0.336032	0.855836	TEKT2
ENSG00000092853	143.027	0.11881	0.182349	0.651554	0.514689	0.912471	CLSPN
ENSG00000092871	2172.64	0.00192612	0.0668035	0.0288327	0.976998	0.995635	RFFL
ENSG00000092929	165.087	-0.1648	0.277188	-0.59454	0.552151	0.918065	UNC13D
ENSG00000092931	1253.81	-0.00804538	0.0754704	-0.106603	0.915104	0.984478	MFSD11
ENSG00000154134	9.34796	1.56794	0.781925	2.00523	0.0449386	NA	ROBO3
ENSG00000092969	1027.95	-0.0763543	0.0884908	-0.86285	0.38822	0.875152	TGFB2
ENSG00000092978	2148.12	-0.0304238	0.0817577	-0.372122	0.709802	0.949943	GPATCH2
ENSG00000093000	7694.19	0.0622056	0.0569336	1.0926	0.274569	0.831421	NUP50
ENSG00000093009	64.3677	0.394929	0.266983	1.47923	0.139079	0.741146	CDC45
ENSG00000093010	3458.68	-0.012257	0.0603968	-0.202941	0.839181	0.973367	COMT
ENSG00000093072	1485.22	0.0243996	0.0610028	0.399974	0.689175	0.943467	ADA2
ENSG00000093100	280.241	0.216467	0.342164	0.632641	0.526968	0.914457	NA
ENSG00000214872	8.91871	1.53035	0.765635	1.9988	0.0456297	NA	SMTNL1
ENSG00000286623	21.7076	1.52953	0.597064	2.56175	0.0104145	NA	NA
ENSG00000093167	1654.72	-0.0711528	0.0682068	-1.04319	0.29686	0.840743	LRRFIP2
ENSG00000093183	1514.05	-0.0404771	0.0717287	-0.564309	0.572544	0.92198	SEC22C
ENSG00000093217	74.4872	-0.00163171	0.247116	-0.00660302	0.994732	0.998468	XYLB
ENSG00000119922	1921.35	1.52114	0.192294	7.91048	2.56e-15	1.2e-12	IFIT2
ENSG00000094755	8489.47	0.108446	0.0716584	1.51337	0.130185	0.733413	GABRP
ENSG00000094796	3.38612	-1.82236	1.10154	-1.65438	0.0980508	NA	KRT31
ENSG00000094804	121.088	-0.135887	0.181156	-0.750112	0.453187	0.895743	CDC6
ENSG00000094841	900.054	0.043472	0.099457	0.437094	0.662043	0.939462	UPRT
ENSG00000094880	1690.69	-0.0505931	0.079263	-0.638294	0.523282	0.913561	CDC23
ENSG00000094914	1458.39	-0.00204415	0.0810748	-0.0252132	0.979885	0.995635	AAAS
ENSG00000094916	10552.9	-0.0315821	0.0523704	-0.603053	0.546474	0.916991	CBX5
ENSG00000261823	14.1605	1.51617	0.658472	2.30255	0.0213039	NA	NA
ENSG00000094975	1965	-0.0804259	0.067033	-1.1998	0.230218	0.807314	SUCO
ENSG00000095002	2111.72	-0.0689376	0.0678402	-1.01618	0.309546	0.846048	MSH2
ENSG00000095015	4043.69	-0.0247474	0.0562042	-0.440312	0.659711	0.939462	MAP3K1
ENSG00000095059	1141.46	0.0253556	0.0938237	0.270247	0.78697	0.965046	DHPS
ENSG00000095066	1168.28	0.100329	0.0873724	1.14829	0.25085	0.82394	HOOK2
ENSG00000095139	6486.25	0.0205847	0.069089	0.297945	0.765745	0.959569	ARCN1
ENSG00000095203	5904.89	-0.0827721	0.0533305	-1.55206	0.120648	0.728812	EPB41L4B
ENSG00000095209	264.014	-0.223999	0.143975	-1.55582	0.11975	0.72802	TMEM38B
ENSG00000095261	1542.41	0.0216422	0.0751832	0.28786	0.773454	0.961267	PSMD5
ENSG00000095303	8.16183	0.472025	0.778703	0.606167	0.544404	NA	PTGS1
ENSG00000095319	2031.16	0.115192	0.0813826	1.41543	0.156941	0.759927	NUP188
ENSG00000095321	1012.94	0.0409288	0.0903746	0.452879	0.650636	0.937037	CRAT
ENSG00000233012	12.1948	1.51003	0.603935	2.50032	0.0124081	NA	HDAC1P2
ENSG00000095380	4727	-0.0512709	0.0695691	-0.736979	0.461135	0.89777	NANS
ENSG00000095383	1275.11	0.0595463	0.0856581	0.695163	0.486953	0.907431	TBC1D2
ENSG00000095397	1349.6	0.00838664	0.075042	0.111759	0.911014	0.983478	WHRN
ENSG00000095485	1036.74	-0.151989	0.111398	-1.36438	0.172447	0.772719	CWF19L1
ENSG00000095539	374.117	-0.0912774	0.125824	-0.725436	0.468185	0.900565	SEMA4G
ENSG00000130303	2015.25	1.48868	0.12738	11.687	1.49e-31	1.19e-27	BST2
ENSG00000095574	1028.82	-0.0663133	0.0839631	-0.789791	0.42965	0.886697	IKZF5
ENSG00000095585	526.907	0.142418	0.115259	1.23564	0.216594	0.801931	BLNK
ENSG00000134321	2608.95	1.48575	0.200603	7.40638	1.3e-13	4.82e-11	RSAD2
ENSG00000095596	297.643	0.047345	0.166514	0.28433	0.776158	0.96207	CYP26A1
ENSG00000095627	103.22	-0.00407739	0.213718	-0.0190784	0.984779	0.995635	TDRD1
ENSG00000095637	47.2449	0.436802	0.343247	1.27256	0.203175	NA	SORBS1
ENSG00000095713	9.47458	1.63631	1.04414	1.56713	0.117083	NA	CRTAC1
ENSG00000095739	554.097	0.185076	0.132217	1.39979	0.161577	0.76421	BAMBI
ENSG00000095752	13.4991	-0.274943	0.653787	-0.420539	0.674092	NA	IL11
ENSG00000095777	175.891	-0.0186499	0.158506	-0.11766	0.906337	0.983355	MYO3A
ENSG00000095787	8150.97	-0.044016	0.0829221	-0.530811	0.59555	0.927877	WAC
ENSG00000095794	966.351	-0.0800671	0.0844158	-0.948484	0.342883	0.857657	CREM
ENSG00000095906	1385.6	0.00263286	0.0899752	0.0292621	0.976656	0.995635	NUBP2
ENSG00000160233	34.5354	1.48441	0.413542	3.58951	0.000331299	NA	LRRC3
ENSG00000095970	22.4185	0.20518	0.465162	0.441093	0.659146	NA	TREM2
ENSG00000096006	8.86772	0.401221	0.797171	0.503305	0.61475	NA	CRISP3
ENSG00000096060	1841.46	0.0592317	0.10951	0.540881	0.58859	0.926891	FKBP5
ENSG00000096063	3075.9	-0.0345111	0.0564159	-0.611726	0.540719	0.916426	SRPK1
ENSG00000096070	2149.44	0.124795	0.0822022	1.51814	0.128979	0.733232	BRPF3
ENSG00000096080	761.379	-0.0752188	0.104899	-0.717062	0.473336	0.902664	MRPS18A
ENSG00000096088	2.02991	0.665645	1.99755	0.33323	0.73896	NA	PGC
ENSG00000228061	19.5601	1.48212	0.463001	3.20111	0.001369	NA	NA
ENSG00000126500	12.08	1.46772	0.690293	2.12623	0.0334842	NA	FLRT1
ENSG00000096384	29939.8	0.0552252	0.0453323	1.21823	0.223137	0.803649	HSP90AB1
ENSG00000096401	5226.58	-0.0783536	0.0692809	-1.13096	0.258074	0.826949	CDC5L
ENSG00000096433	4888.11	0.143278	0.0896744	1.59776	0.110097	0.722342	ITPR3
ENSG00000096654	816.95	-0.0425326	0.0848104	-0.501503	0.616017	0.931465	ZNF184
ENSG00000130487	229.228	1.45837	0.172688	8.44507	3.04e-17	1.87e-14	KLHDC7B
ENSG00000096717	669.107	0.0459045	0.122672	0.374206	0.708251	0.949486	SIRT1
ENSG00000096746	2826.8	-0.0517539	0.0949071	-0.545312	0.585539	0.925944	HNRNPH3
ENSG00000096872	4327.4	-0.135841	0.0822136	-1.6523	0.0984736	0.711644	IFT74
ENSG00000096968	1522.04	0.0261535	0.0635329	0.411653	0.680594	0.940905	JAK2
ENSG00000096996	6.87561	-0.412738	0.945041	-0.436741	0.6623	NA	IL12RB1
ENSG00000097007	3217.64	0.129701	0.0698277	1.85745	0.0632475	0.674527	ABL1
ENSG00000097021	382.408	0.145048	0.12179	1.19096	0.233667	0.810235	ACOT7
ENSG00000097033	6570.85	0.0276837	0.0466167	0.593858	0.552607	0.918065	SH3GLB1
ENSG00000097046	511.012	-0.101433	0.109577	-0.925679	0.354613	0.86048	CDC7
ENSG00000097096	249.017	-0.0317055	0.192754	-0.164486	0.869348	0.977229	SYDE2
ENSG00000099139	2114.32	0.00943381	0.0546574	0.172599	0.862967	0.975964	PCSK5
ENSG00000111331	5031.23	1.45692	0.163448	8.91369	4.94e-19	4.64e-16	OAS3
ENSG00000099203	1072.02	-0.0727064	0.0786043	-0.924967	0.354983	0.86048	TMED1
ENSG00000099204	19763.5	0.0155657	0.0394656	0.394412	0.693277	0.945014	ABLIM1
ENSG00000099219	2441.33	0.0379023	0.0716093	0.529293	0.596602	0.927877	ERMP1
ENSG00000099246	4892.93	-0.0884039	0.0622875	-1.41929	0.155815	0.758703	RAB18
ENSG00000099250	454.143	0.075634	0.120505	0.62764	0.53024	0.914488	NRP1
ENSG00000099251	33.5074	0.0386155	0.617432	0.0625421	0.950131	NA	HSD17B7P2
ENSG00000099256	80.7798	-0.236791	0.250811	-0.944102	0.345117	0.858398	PRTFDC1
ENSG00000099260	2020.67	-0.134158	0.0900348	-1.49007	0.136205	0.73938	PALMD
ENSG00000099282	3131.74	-0.0291732	0.0565126	-0.516225	0.605697	0.930049	TSPAN15
ENSG00000099284	1278.24	0.00219824	0.0751656	0.0292453	0.976669	0.995635	MACROH2A2
ENSG00000099290	5399.8	0.0682907	0.0636954	1.07214	0.283655	0.836721	WASHC2A
ENSG00000099308	901.078	0.181262	0.115118	1.57457	0.115355	0.725458	MAST3
ENSG00000099326	1822.59	0.0721393	0.0683586	1.05531	0.291285	0.838631	MZF1
ENSG00000099330	1069.91	0.0169371	0.096261	0.17595	0.860333	0.975509	OCEL1
ENSG00000099331	2313.14	0.0252145	0.0776553	0.324698	0.74541	0.955961	MYO9B
ENSG00000099337	924.312	0.0624946	0.0942198	0.663285	0.507148	0.911427	KCNK6
ENSG00000099338	81.4221	0.0761513	0.243335	0.312949	0.75432	0.957513	CATSPERG
ENSG00000099341	5696.4	-0.0173244	0.071403	-0.242629	0.808293	0.967992	PSMD8
ENSG00000099364	874.837	0.101131	0.0991669	1.0198	0.307821	0.846048	FBXL19
ENSG00000099365	2.7254	1.58116	1.31982	1.19801	0.230914	NA	STX1B
ENSG00000099377	460.057	-0.0797038	0.12119	-0.657677	0.510746	0.912103	HSD3B7
ENSG00000099381	1339.47	0.152711	0.109892	1.38964	0.164638	0.76778	SETD1A
ENSG00000099385	1108.32	0.0354108	0.0918046	0.385719	0.699705	0.94524	BCL7C
ENSG00000099617	11.309	-0.330367	0.807035	-0.409359	0.682277	NA	EFNA2
ENSG00000099622	13827.6	-0.0280694	0.0530239	-0.529373	0.596547	0.927877	CIRBP
ENSG00000099624	2376.93	0.0145136	0.104042	0.139498	0.889057	0.980959	ATP5F1D
ENSG00000099625	13.1352	0.301953	0.753937	0.400502	0.688787	NA	CBARP
ENSG00000099769	19.902	0.102263	0.557555	0.183413	0.854474	NA	IGFALS
ENSG00000099783	8810.91	0.0702396	0.0586076	1.19847	0.230733	0.807314	HNRNPM
ENSG00000099785	1247.81	-0.0503498	0.0731509	-0.688301	0.491263	0.908196	MARCHF2
ENSG00000099795	5429.61	-0.0708497	0.079458	-0.891663	0.372574	0.868122	NDUFB7
ENSG00000099797	3999.85	0.0421809	0.0589191	0.715912	0.474046	0.902664	TECR
ENSG00000099800	2267.28	0.037931	0.0847238	0.447702	0.654369	0.938254	TIMM13
ENSG00000099804	1106.72	-0.00529823	0.0806701	-0.0656778	0.947634	0.988599	CDC34
ENSG00000099810	1433.44	-0.0195545	0.0710457	-0.275238	0.783133	0.963788	MTAP
ENSG00000142089	9231.16	1.43491	0.155848	9.20712	3.35e-20	3.57e-17	IFITM3
ENSG00000287419	16.7522	1.42951	0.574778	2.48706	0.0128803	NA	NA
ENSG00000099817	4847.29	0.019423	0.0707247	0.274628	0.783602	0.963796	POLR2E
ENSG00000099821	2313.26	0.0968294	0.0692157	1.39895	0.161827	0.76421	POLRMT
ENSG00000099822	6.58228	0.568327	1.10418	0.514704	0.60676	NA	HCN2
ENSG00000099834	14.47	-0.748427	0.594653	-1.25859	0.208177	NA	CDHR5
ENSG00000099840	183.285	0.227082	0.190006	1.19513	0.232038	0.808244	IZUMO4
ENSG00000099849	2204.87	-0.0826622	0.0659456	-1.25349	0.210027	0.797871	RASSF7
ENSG00000099860	985.901	0.15631	0.095028	1.64489	0.0999932	0.714253	GADD45B
ENSG00000099864	823.255	0.112716	0.125563	0.89769	0.369351	0.867994	PALM
ENSG00000099866	27.6624	-0.528569	0.446122	-1.18481	0.236094	NA	MADCAM1
ENSG00000099875	6757.07	0.0284934	0.0659743	0.431887	0.665824	0.94072	MKNK2
ENSG00000099889	1036.45	0.053547	0.0946611	0.56567	0.571618	0.921674	ARVCF
ENSG00000095370	24.932	1.42617	0.52478	2.71766	0.00657463	NA	SH2D3C
ENSG00000099901	2556.24	-0.0579902	0.0568141	-1.0207	0.307396	0.846048	RANBP1
ENSG00000099904	648.721	0.100918	0.137772	0.732498	0.463865	0.899424	ZDHHC8
ENSG00000099910	806.854	-0.0748595	0.0902208	-0.829737	0.406688	0.880396	KLHL22
ENSG00000099917	4216.07	0.0806309	0.0701127	1.15002	0.250136	0.82394	MED15
ENSG00000099937	12.5976	0.778662	0.616727	1.26257	0.206743	NA	SERPIND1
ENSG00000099940	2566.75	0.0171559	0.0743443	0.230763	0.817499	0.968677	SNAP29
ENSG00000099942	2918.75	0.0649118	0.0514558	1.26151	0.207127	0.794823	CRKL
ENSG00000099949	988.783	0.0296871	0.0733579	0.404689	0.685706	0.942757	LZTR1
ENSG00000099953	41.5217	-0.241292	0.321474	-0.750581	0.452905	NA	MMP11
ENSG00000099954	92.0433	0.0854998	0.293796	0.291018	0.771038	0.960938	CECR2
ENSG00000099956	3365.82	0.088199	0.0717521	1.22922	0.21899	0.802797	SMARCB1
ENSG00000099957	39.9375	-0.327088	0.300288	-1.08925	0.276044	NA	P2RX6
ENSG00000099958	882.97	0.0575049	0.0968277	0.593888	0.552587	0.918065	DERL3
ENSG00000099960	264.461	-0.0783151	0.127653	-0.6135	0.539546	0.916426	SLC7A4
ENSG00000099968	3703.84	0.0454336	0.0503568	0.902233	0.366933	0.867045	BCL2L13
ENSG00000099974	96.1594	0.0589407	0.255617	0.230582	0.81764	0.968677	DDTL
ENSG00000099977	1416.38	-0.0126899	0.105107	-0.120733	0.903902	0.982487	DDT
ENSG00000099984	10.4123	0.76286	2.68951	0.283643	0.776684	NA	GSTT2
ENSG00000099991	5178.62	0.0306576	0.0644169	0.475924	0.634128	0.933875	CABIN1
ENSG00000099992	1073.88	-0.0492951	0.0807428	-0.61052	0.541518	0.916426	TBC1D10A
ENSG00000099994	36.1457	0.037251	0.468209	0.0795606	0.936587	NA	SUSD2
ENSG00000099995	6715.58	0.149301	0.0783408	1.90579	0.0566769	0.653831	SF3A1
ENSG00000099999	919.766	0.0923352	0.104326	0.885065	0.376121	0.869864	RNF215
ENSG00000100003	725.112	-0.0569955	0.0954027	-0.59742	0.550227	0.91785	SEC14L2
ENSG00000230825	11.5459	1.4164	0.710114	1.99461	0.0460851	NA	LOC101927354
ENSG00000100014	2240.01	0.109087	0.0581041	1.87745	0.060457	0.671396	SPECC1L
ENSG00000100023	2251.16	0.0268553	0.0634011	0.423579	0.671873	0.94072	PPIL2
ENSG00000100027	516.699	0.0501364	0.107609	0.465914	0.641277	0.935434	YPEL1
ENSG00000100028	4964.24	-0.129869	0.115673	-1.12272	0.261555	0.826949	SNRPD3
ENSG00000100029	3207.1	0.0210058	0.0533871	0.393461	0.693979	0.94524	PES1
ENSG00000100030	5775.99	0.00402103	0.0408596	0.0984109	0.921606	0.985188	MAPK1
ENSG00000100031	16.4193	-0.23679	0.828304	-0.285874	0.774975	NA	GGT1
ENSG00000100033	1427.33	0.143455	0.084237	1.703	0.0885683	0.69944	PRODH
ENSG00000100034	738.281	-0.0492867	0.106632	-0.462214	0.643928	0.935728	PPM1F
ENSG00000100036	298.131	-0.272734	0.147651	-1.84715	0.0647256	0.675161	SLC35E4
ENSG00000100038	863.426	0.0159985	0.0832635	0.192144	0.84763	0.974646	TOP3B
ENSG00000138646	465.232	1.41459	0.187894	7.52869	5.13e-14	2.05e-11	HERC5
ENSG00000100056	943.198	-0.0371912	0.0827325	-0.449535	0.653045	0.937858	ESS2
ENSG00000100058	277.222	-0.0359924	0.166379	-0.216328	0.828732	0.970695	CRYBB2P1
ENSG00000100065	296.738	0.0350665	0.156131	0.224596	0.822293	0.969726	CARD10
ENSG00000121905	12.4663	1.39843	0.701606	1.99318	0.046242	NA	HPCA
ENSG00000100075	2058.06	0.0974964	0.0671724	1.45144	0.146658	0.745804	SLC25A1
[truncated: 25,870 more rows]

## Sheet: YamvsMock_Comparison_ann
Column1	baseMean	log2FoldChange	lfcSE	stat	pvalue	padj	symbol
ENSG00000000003	8903.62	0.0662909	0.0861441	0.769535	0.441576	0.999546	TSPAN6
ENSG00000000419	2305.65	-0.000956827	0.116623	-0.00820444	0.993454	0.999992	DPM1
ENSG00000000457	1536.27	0.106898	0.0893027	1.19703	0.231294	0.999546	SCYL3
ENSG00000000460	370.152	0.0782259	0.175114	0.446715	0.655081	0.999546	C1orf112
ENSG00000000938	7.93673	0.785574	1.02905	0.763394	0.445229	0.999546	FGR
ENSG00000000971	4724.61	0.116963	0.0901516	1.29741	0.194492	0.999546	CFH
ENSG00000001036	1951.38	0.0778708	0.0687527	1.13262	0.257374	0.999546	FUCA2
ENSG00000001084	8893.29	-0.0427837	0.0513799	-0.832694	0.405017	0.999546	GCLC
ENSG00000001167	1229.83	-0.0650218	0.087652	-0.741817	0.458198	0.999546	NFYA
ENSG00000001460	2561.53	0.048217	0.0729134	0.661292	0.508425	0.999546	STPG1
ENSG00000001461	3344.53	0.00499312	0.0602609	0.0828584	0.933964	0.999546	NIPAL3
ENSG00000001497	2338.84	0.0447426	0.0690255	0.648204	0.516853	0.999546	LAS1L
ENSG00000001561	5127.68	0.140228	0.0888483	1.57828	0.1145	0.999546	ENPP4
ENSG00000001617	1617.23	-0.213904	0.123652	-1.72988	0.083651	0.994359	SEMA3F
ENSG00000001626	1036.25	0.118923	0.0962068	1.23612	0.216414	0.999546	CFTR
ENSG00000001629	4100.16	0.032029	0.0599465	0.534293	0.593139	0.999546	ANKIB1
ENSG00000001630	3913.92	0.0334081	0.0689429	0.484576	0.627977	0.999546	CYP51A1
ENSG00000001631	2233.08	0.016876	0.0791373	0.21325	0.831132	0.999546	KRIT1
ENSG00000002016	322.244	0.0289251	0.142722	0.202668	0.839395	0.999546	RAD52
ENSG00000002079	14.8237	0.554737	0.740513	0.749125	0.453782	0.999546	NA
ENSG00000288906	11.8569	7.08706	1.65493	4.2824	1.85e-05	0.00628135	NA
ENSG00000169245	105.1	6.92665	1.20909	5.72882	1.01e-08	5.19e-06	CXCL10
ENSG00000002586	2389.61	-0.0324535	0.0960352	-0.337934	0.735413	0.999546	CD99
ENSG00000002587	1281.52	0.0941861	0.0901847	1.04437	0.296315	0.999546	HS3ST1
ENSG00000002745	10.7427	0.833497	1.00749	0.827297	0.408069	0.999546	WNT16
ENSG00000002746	16.0687	-1.44757	0.818091	-1.76945	0.076818	0.982843	HECW1
ENSG00000002822	1007.01	-0.0902839	0.127484	-0.708199	0.478822	0.999546	MAD1L1
ENSG00000002834	9143.59	0.0403766	0.0573697	0.703797	0.481559	0.999546	LASP1
ENSG00000002919	765.378	0.179851	0.114193	1.57498	0.115262	0.999546	SNX11
ENSG00000002933	5.10156	-1.13427	1.21761	-0.931557	0.351565	0.999546	TMEM176A
ENSG00000003056	4229.38	0.0682325	0.0657432	1.03786	0.299333	0.999546	M6PR
ENSG00000003096	1858.4	0.117615	0.124553	0.944293	0.34502	0.999546	KLHL13
ENSG00000003147	676.268	0.100561	0.103474	0.971851	0.331124	0.999546	ICA1
ENSG00000003249	651.516	-0.156869	0.108944	-1.43991	0.149893	0.999546	DBNDD1
ENSG00000257607	10.2341	6.88359	1.61753	4.25562	2.08e-05	0.00698816	NA
ENSG00000003400	1114.16	0.176176	0.106201	1.6589	0.0971359	0.999546	CASP10
ENSG00000003402	11274.7	0.00209487	0.0609667	0.0343609	0.972589	0.999546	CFLAR
ENSG00000003436	543.71	-0.126014	0.139147	-0.90562	0.365137	0.999546	TFPI
ENSG00000003509	530.296	0.0261989	0.114764	0.228285	0.819424	0.999546	NDUFAF7
ENSG00000003756	5516.8	-0.147505	0.0850611	-1.73411	0.0828986	0.991872	RBM5
ENSG00000003987	205.66	0.00312689	0.15757	0.0198445	0.984167	0.999722	MTMR7
ENSG00000003989	10263.4	-0.0121172	0.0637122	-0.190186	0.849163	0.999546	SLC7A2
ENSG00000004059	4576.96	0.0991241	0.0768321	1.29014	0.197002	0.999546	ARF5
ENSG00000004139	769.668	-0.116717	0.105453	-1.10681	0.268376	0.999546	SARM1
ENSG00000004142	3070.56	-0.0136957	0.0802314	-0.170703	0.864457	0.999546	POLDIP2
ENSG00000124256	34.4566	6.28848	1.29202	4.86716	1.13e-06	0.000459078	ZBP1
ENSG00000004455	4255.72	0.0825661	0.0573794	1.43895	0.150164	0.999546	AK2
ENSG00000004468	3926.67	0.0865153	0.0644978	1.34137	0.179801	0.999546	CD38
ENSG00000004478	2114.07	-0.0593441	0.0629662	-0.942477	0.345949	0.999546	FKBP4
ENSG00000004487	5343.48	-0.0496026	0.0567517	-0.874027	0.382103	0.999546	KDM1A
ENSG00000004534	2535.11	-0.179661	0.0959152	-1.87313	0.0610511	0.954057	RBM6
ENSG00000004660	197.562	-0.24632	0.245266	-1.0043	0.315234	0.999546	CAMKK1
ENSG00000004700	2003.8	-0.0010666	0.105061	-0.0101521	0.9919	0.999992	RECQL
ENSG00000004766	1317.07	0.113653	0.0905871	1.25463	0.209614	0.999546	VPS50
ENSG00000004776	8.34936	-1.55616	1.1199	-1.38955	0.164666	0.999546	HSPB6
ENSG00000004777	205.416	-0.0746082	0.164612	-0.453235	0.650379	0.999546	ARHGAP33
ENSG00000004779	3366.6	0.0141582	0.232838	0.0608072	0.951513	0.999546	NDUFAB1
ENSG00000004799	2639.05	-0.0827099	0.102708	-0.805289	0.420653	0.999546	PDK4
ENSG00000004809	56.848	0.0123686	0.384477	0.0321699	0.974337	0.999546	SLC22A16
ENSG00000004838	15707.7	0.0410718	0.070859	0.579627	0.562166	0.999546	ZMYND10
ENSG00000004846	6.84869	-0.226348	1.36752	-0.165517	0.868537	0.999546	ABCB5
ENSG00000004848	73.5721	-0.223907	0.370631	-0.604125	0.54576	0.999546	ARX
ENSG00000004864	1025.23	0.0027597	0.104416	0.0264299	0.978914	0.999546	SLC25A13
ENSG00000004866	766.713	-0.0781205	0.112136	-0.696657	0.486018	0.999546	ST7
ENSG00000004897	3227.37	0.0434933	0.0887522	0.490053	0.624096	0.999546	CDC27
ENSG00000004961	1339.06	0.083504	0.0730772	1.14268	0.253171	0.999546	HCCS
ENSG00000004975	1266.73	0.137485	0.126355	1.08809	0.276557	0.999546	DVL2
ENSG00000289518	5.33103	5.93695	1.63549	3.63008	0.000283334	0.0659566	NA
ENSG00000005007	8492.93	-0.033681	0.0675818	-0.498374	0.618221	0.999546	UPF1
ENSG00000005020	670.278	-0.0176753	0.116029	-0.152335	0.878922	0.999546	SKAP2
ENSG00000005022	13563.3	0.0337442	0.067205	0.502109	0.615591	0.999546	SLC25A5
ENSG00000005059	371.873	0.205872	0.178163	1.15553	0.247875	0.999546	MCUB
ENSG00000005075	2009.6	0.101162	0.148417	0.681609	0.495486	0.999546	POLR2J
ENSG00000005100	1049.41	0.053347	0.0861294	0.619382	0.535665	0.999546	DHX33
ENSG00000005102	4.59844	1.9551	1.45547	1.34328	0.179181	0.999546	MEOX1
ENSG00000005108	32.6973	-0.131223	0.483953	-0.271148	0.786277	0.999546	THSD7A
ENSG00000005156	2391.69	-0.0233744	0.0986317	-0.236987	0.812667	0.999546	LIG3
ENSG00000005175	2902.4	0.0900495	0.109892	0.819434	0.412539	0.999546	RPAP3
ENSG00000005187	107.094	-0.150838	0.246774	-0.611238	0.541042	0.999546	ACSM3
ENSG00000005189	1008.43	0.0542394	0.0943213	0.575049	0.565258	0.999546	REXO5
ENSG00000005194	773.29	-0.155881	0.123738	-1.25976	0.207756	0.999546	CIAPIN1
ENSG00000005206	3482.42	-0.0309825	0.0853894	-0.362838	0.716726	0.999546	SPPL2B
ENSG00000005238	721.082	-0.030848	0.1172	-0.263208	0.79239	0.999546	FAM214B
ENSG00000005243	214.187	-0.180578	0.22403	-0.806045	0.420217	0.999546	COPZ2
ENSG00000005249	578.074	0.117743	0.131742	0.893739	0.371462	0.999546	PRKAR2B
ENSG00000005302	2685.83	-0.0483983	0.0692565	-0.698826	0.484661	0.999546	MSL3
ENSG00000005339	5942.62	-0.199794	0.113617	-1.75849	0.0786646	0.985574	CREBBP
ENSG00000005379	2509.46	0.00665058	0.0808032	0.0823059	0.934403	0.999546	TSPOAP1
ENSG00000005421	2.34634	-0.733633	1.77732	-0.412776	0.679771	NA	PON1
ENSG00000005436	1307.94	0.0844539	0.100426	0.840955	0.400373	0.999546	GCFC2
ENSG00000005448	5339.45	0.126655	0.0650035	1.94844	0.0513626	0.934376	WDR54
ENSG00000005469	1435.68	-0.00449824	0.091581	-0.0491176	0.960826	0.999546	CROT
ENSG00000005471	9.83656	0.047438	0.871159	0.054454	0.956573	0.999546	ABCB4
ENSG00000005483	5819.06	-0.094316	0.124711	-0.756278	0.449482	0.999546	KMT2E
ENSG00000005486	10947.6	0.0098737	0.0658933	0.149844	0.880888	0.999546	RHBDD2
ENSG00000005513	2.8348	0.0991027	1.82334	0.0543523	0.956654	NA	SOX8
ENSG00000005700	4084.14	0.041812	0.0696193	0.600581	0.548119	0.999546	IBTK
ENSG00000005801	915.327	0.124511	0.112485	1.10692	0.268329	0.999546	ZNF195
ENSG00000005810	7957.62	-0.0863512	0.0686549	-1.25776	0.20848	0.999546	MYCBP2
ENSG00000005812	3845.37	0.058675	0.0793855	0.739114	0.459838	0.999546	FBXL3
ENSG00000005844	227.706	0.241397	0.201101	1.20038	0.229991	0.999546	ITGAL
ENSG00000005882	1368.93	-0.00399546	0.129189	-0.0309273	0.975328	0.999546	PDK2
ENSG00000005884	6662.3	0.02389	0.0582714	0.409978	0.681822	0.999546	ITGA3
ENSG00000005889	3291.35	-0.0780101	0.067205	-1.16078	0.245732	0.999546	ZFX
ENSG00000005893	5189.23	-0.0464886	0.0528593	-0.879478	0.379142	0.999546	LAMP2
ENSG00000005961	3.78909	0.954093	1.78581	0.534264	0.593159	0.999546	ITGA2B
ENSG00000005981	26.5288	0.288715	0.481943	0.599065	0.54913	0.999546	ASB4
ENSG00000006007	6739.8	-0.0665762	0.056776	-1.17261	0.240951	0.999546	GDE1
ENSG00000006015	1220.19	0.139022	0.10091	1.37769	0.168299	0.999546	REX1BD
ENSG00000006016	212.286	-0.12386	0.203599	-0.60835	0.542956	0.999546	CRLF1
ENSG00000006025	476.732	-0.0782835	0.12481	-0.627219	0.530515	0.999546	OSBPL7
ENSG00000006042	1398.41	0.0969338	0.0984591	0.984508	0.324866	0.999546	TMEM98
ENSG00000006047	91.3749	-0.309164	0.290897	-1.0628	0.287875	0.999546	YBX2
ENSG00000006062	294.771	0.0785517	0.194715	0.403419	0.68664	0.999546	MAP3K14
ENSG00000006118	1266.07	-0.271567	0.139196	-1.95097	0.0510603	0.934221	TMEM132A
ENSG00000006125	13873.5	0.022343	0.0942981	0.23694	0.812703	0.999546	AP2B1
ENSG00000006194	1587.51	0.091014	0.103026	0.883408	0.377016	0.999546	ZNF263
ENSG00000006210	2389.19	0.00798284	0.0959905	0.0831628	0.933722	0.999546	CX3CL1
ENSG00000006282	2909.96	0.0133319	0.0697075	0.191255	0.848326	0.999546	SPATA20
ENSG00000006327	984.15	0.180114	0.171312	1.05138	0.293084	0.999546	TNFRSF12A
ENSG00000006377	33.8685	0.447495	0.56185	0.796466	0.425761	0.999546	DLX6
ENSG00000006432	1331.63	-0.143115	0.119414	-1.19848	0.230732	0.999546	MAP3K9
ENSG00000006451	2475	0.0371895	0.0837358	0.444129	0.656949	0.999546	RALA
ENSG00000006453	7893.27	0.0154117	0.0722794	0.213224	0.831152	0.999546	BAIAP2L1
ENSG00000006459	5014.58	0.0877966	0.057934	1.51546	0.129656	0.999546	KDM7A
ENSG00000006468	62.789	-0.751623	0.41055	-1.83077	0.0671348	0.966229	ETV1
ENSG00000006530	1476.25	-0.0128851	0.0972045	-0.132557	0.894544	0.999546	AGK
ENSG00000006534	28489.7	0.0399304	0.0740967	0.538895	0.589959	0.999546	ALDH3B1
ENSG00000006555	2062.83	0.0319488	0.099358	0.321553	0.747792	0.999546	TTC22
ENSG00000006576	843.752	-0.155773	0.131105	-1.18816	0.234771	0.999546	PHTF2
ENSG00000006606	21.9405	-0.345786	0.510817	-0.676927	0.498452	0.999546	CCL26
ENSG00000006607	2624.16	-0.0476839	0.0886442	-0.537925	0.590629	0.999546	FARP2
ENSG00000006611	230.294	0.311891	0.205484	1.51783	0.129056	0.999546	USH1C
ENSG00000006625	1978.64	0.0752331	0.108296	0.694701	0.487243	0.999546	GGCT
ENSG00000006634	714.651	-0.160421	0.0937328	-1.71147	0.0869935	0.998227	DBF4
ENSG00000006638	0.875001	3.56063	4.14555	0.858903	0.390394	NA	TBXA2R
ENSG00000006652	821.949	-0.0387663	0.108999	-0.355656	0.722098	0.999546	IFRD1
ENSG00000006695	729.29	-0.107894	0.129448	-0.833494	0.404566	0.999546	COX10
ENSG00000006704	2264.6	-0.120291	0.0781052	-1.54011	0.123532	0.999546	GTF2IRD1
ENSG00000006712	3771.09	-0.0373169	0.126302	-0.295458	0.767644	0.999546	PAF1
ENSG00000006715	2801.87	-0.0681418	0.0775515	-0.878666	0.379583	0.999546	VPS41
ENSG00000006740	714.573	-0.150317	0.117334	-1.2811	0.200157	0.999546	ARHGAP44
ENSG00000006744	2623.57	0.0670074	0.0713295	0.939406	0.347522	0.999546	ELAC2
ENSG00000006747	2210.25	-0.0651927	0.0784702	-0.830795	0.40609	0.999546	SCIN
ENSG00000006756	4765.41	-0.0247899	0.0695299	-0.356535	0.72144	0.999546	ARSD
ENSG00000006757	2173.43	0.0952251	0.0955992	0.996086	0.319208	0.999546	PNPLA4
ENSG00000006831	2308.79	-0.0480765	0.066843	-0.719245	0.47199	0.999546	ADIPOR2
ENSG00000006837	130.974	-0.0748298	0.246476	-0.303599	0.761433	0.999546	CDKL3
ENSG00000007001	6.76147	2.05074	1.24675	1.64487	0.0999965	0.999546	UPP2
ENSG00000007038	10.7502	-0.606748	0.734799	-0.825733	0.408955	0.999546	PRSS21
ENSG00000007047	1406	0.0480373	0.0844573	0.568776	0.569508	0.999546	MARK4
ENSG00000106328	5.00312	5.92099	2.01052	2.945	0.00322953	0.34847	FSCN3
ENSG00000286811	5.05947	5.91703	2.10555	2.8102	0.00495102	0.42922	NA
ENSG00000007168	7753.38	-0.0336567	0.0555818	-0.605535	0.544824	0.999546	PAFAH1B1
ENSG00000007171	2470.17	-0.345043	0.237531	-1.45262	0.146329	0.999546	NOS2
ENSG00000007174	16045.9	-0.0763707	0.0518665	-1.47245	0.1409	0.999546	DNAH9
ENSG00000007202	12021.3	-0.0418735	0.0553156	-0.756991	0.449055	0.999546	KIAA0100
ENSG00000007216	156.447	-0.332618	0.289231	-1.15001	0.250141	0.999546	SLC13A2
ENSG00000007237	1623.26	-0.000247994	0.108747	-0.00228048	0.99818	0.999993	GAS7
ENSG00000007255	898.42	0.142865	0.106786	1.33786	0.180943	0.999546	TRAPPC6A
ENSG00000007264	1.88385	4.09195	2.67606	1.52909	0.126242	NA	MATK
ENSG00000007306	47.3785	0.523074	0.399672	1.30876	0.190616	0.999546	CEACAM7
ENSG00000007314	2.04357	-1.31043	2.08429	-0.628715	0.529535	NA	SCN4A
ENSG00000007341	642.035	0.0840485	0.120427	0.697923	0.485225	0.999546	ST7L
ENSG00000007372	474.281	-0.0169985	0.141723	-0.119941	0.90453	0.999546	PAX6
ENSG00000007376	792.968	-0.0379937	0.11215	-0.338776	0.734779	0.999546	RPUSD1
ENSG00000007384	678.725	-0.0483756	0.137284	-0.352377	0.724556	0.999546	RHBDF1
ENSG00000007392	1565.94	-0.192335	0.114165	-1.68471	0.0920449	0.999546	LUC7L
ENSG00000007402	37.0895	-0.192476	0.403959	-0.476474	0.633737	0.999546	CACNA2D2
ENSG00000007516	4773.11	-0.0969298	0.0746201	-1.29898	0.193952	0.999546	BAIAP3
ENSG00000007520	2096.08	0.150557	0.132688	1.13466	0.256516	0.999546	TSR3
ENSG00000007541	2421.6	0.0105679	0.0923428	0.114442	0.908887	0.999546	PIGQ
ENSG00000242261	5.26557	5.88693	2.13872	2.75255	0.00591333	0.467507	LOC100418961
ENSG00000007866	1443.75	-0.102975	0.102648	-1.00318	0.315772	0.999546	TEAD3
ENSG00000007923	2192.08	-0.173872	0.110417	-1.57468	0.115331	0.999546	DNAJC11
ENSG00000253295	5.8523	5.60622	1.68887	3.31951	0.000901754	0.157437	LOC101928093
ENSG00000007944	1361.02	-0.120346	0.0958747	-1.25524	0.209391	0.999546	MYLIP
ENSG00000007952	17.7317	0.0368005	0.66396	0.0554258	0.955799	0.999546	NOX1
ENSG00000007968	172.334	-0.075581	0.204019	-0.370461	0.711039	0.999546	E2F2
ENSG00000008018	6943.82	0.127294	0.100337	1.26867	0.204558	0.999546	PSMB1
ENSG00000008056	26.5796	-0.185073	0.61025	-0.303274	0.761681	0.999546	SYN1
ENSG00000008083	1110.51	-0.0124974	0.114483	-0.109164	0.913073	0.999546	JARID2
ENSG00000008086	1138.38	0.0206178	0.103191	0.199802	0.841635	0.999546	CDKL5
ENSG00000008128	890.186	-0.066738	0.10731	-0.621921	0.533994	0.999546	CDK11A
ENSG00000008130	2690.38	-0.0031708	0.0689723	-0.0459721	0.963332	0.999546	NADK
ENSG00000188820	4.66493	5.59228	1.68745	3.31403	0.000919601	0.158354	CALHM6
ENSG00000008256	911.242	-0.131588	0.0992896	-1.3253	0.185072	0.999546	CYTH3
ENSG00000008277	196.236	0.011274	0.179493	0.0628105	0.949917	0.999546	ADAM22
ENSG00000008282	5385.74	0.0535777	0.0653229	0.820199	0.412103	0.999546	SYPL1
ENSG00000008283	7790.67	0.0665034	0.0976981	0.680703	0.496059	0.999546	CYB561
ENSG00000008294	5550.19	0.0173421	0.0656676	0.264089	0.791711	0.999546	SPAG9
ENSG00000008300	111.335	-0.11799	0.257963	-0.457392	0.64739	0.999546	CELSR3
ENSG00000227700	3.36843	5.51219	2.37922	2.31681	0.0205141	NA	NA
ENSG00000008323	760.521	0.0243795	0.116703	0.208901	0.834525	0.999546	PLEKHG6
ENSG00000008324	451.784	-0.0456433	0.183607	-0.248592	0.803677	0.999546	SS18L2
ENSG00000008382	469.68	-0.0415917	0.160406	-0.25929	0.795411	0.999546	MPND
ENSG00000008394	5780.95	0.016781	0.110056	0.152477	0.878811	0.999546	MGST1
ENSG00000008405	1441.65	0.075207	0.0695392	1.0815	0.279473	0.999546	CRY1
ENSG00000008438	1.14833	-1.99876	2.85312	-0.70055	0.483584	NA	PGLYRP1
ENSG00000008441	4372.84	-0.127736	0.118095	-1.08164	0.279413	0.999546	NFIX
ENSG00000008513	397.033	-0.184729	0.115217	-1.60331	0.108865	0.999546	ST3GAL1
ENSG00000008516	48.3093	0.122232	0.447089	0.273395	0.78455	0.999546	MMP25
ENSG00000008517	170.71	0.477774	0.260206	1.83614	0.0663372	0.965153	IL32
ENSG00000008710	7419.5	-0.11863	0.0906131	-1.3092	0.190468	0.999546	PKD1
ENSG00000008735	68.3504	0.100471	0.376737	0.266687	0.78971	0.999546	MAPK8IP2
ENSG00000008838	4612.31	0.0534305	0.0644702	0.828762	0.407239	0.999546	MED24
ENSG00000008853	580.567	-0.0482522	0.115896	-0.416341	0.67716	0.999546	RHOBTB2
ENSG00000008869	4855.46	-0.0179834	0.0686793	-0.261846	0.79344	0.999546	HEATR5B
ENSG00000008952	7858.01	0.0945386	0.104948	0.900817	0.367686	0.999546	SEC62
ENSG00000008988	33645.3	0.0638549	0.115669	0.552047	0.580916	0.999546	RPS20
ENSG00000009307	29964.4	0.0567756	0.0632368	0.897824	0.369279	0.999546	CSDE1
ENSG00000009335	3779.39	-0.0662292	0.073157	-0.905303	0.365305	0.999546	UBE3C
ENSG00000009413	4940.82	-0.0366923	0.0675069	-0.543534	0.586762	0.999546	REV3L
ENSG00000009709	121.611	-0.0518439	0.318215	-0.162921	0.870581	0.999546	PAX7
ENSG00000009724	68.2138	-0.0491362	0.312484	-0.157244	0.875053	0.999546	MASP2
ENSG00000009765	555.477	-0.0268364	0.117905	-0.22761	0.81995	0.999546	IYD
ENSG00000009780	1037.67	-0.046324	0.106739	-0.433993	0.664293	0.999546	FAM76A
ENSG00000009790	12.0831	0.762883	0.851389	0.896045	0.370229	0.999546	TRAF3IP3
ENSG00000009830	1603.67	-0.0667578	0.0804158	-0.830157	0.40645	0.999546	POMT2
ENSG00000009844	3902.54	0.106782	0.101305	1.05407	0.291852	0.999546	VTA1
ENSG00000009950	5.16014	0.0793384	1.32843	0.0597233	0.952376	0.999546	MLXIPL
ENSG00000009954	4974.39	-0.0963622	0.0849942	-1.13375	0.256899	0.999546	BAZ1B
ENSG00000010017	3167.83	-0.0967281	0.0656457	-1.47349	0.14062	0.999546	RANBP9
ENSG00000285708	4.43937	5.50406	2.02249	2.72143	0.00649998	0.488241	NA
ENSG00000010072	1397.98	0.140631	0.0920715	1.52742	0.126658	0.999546	SPRTN
ENSG00000010165	1155.86	0.0553237	0.109532	0.50509	0.613495	0.999546	METTL13
ENSG00000010219	548.357	0.0478785	0.163259	0.293267	0.769318	0.999546	DYRK4
ENSG00000010244	8373	0.0292787	0.0708597	0.413192	0.679466	0.999546	ZNF207
ENSG00000010256	7607.48	0.0067742	0.0674645	0.100411	0.920018	0.999546	UQCRC1
ENSG00000010270	758.137	0.179786	0.151915	1.18347	0.236624	0.999546	STARD3NL
ENSG00000010278	32817.1	0.142162	0.110058	1.29171	0.196459	0.999546	CD9
ENSG00000010282	29.4729	-0.401049	0.434257	-0.923528	0.355732	0.999546	HHATL
ENSG00000010292	1427.07	-0.157669	0.118827	-1.32688	0.184548	0.999546	NCAPD2
ENSG00000010295	56.1074	-0.0444162	0.357419	-0.124269	0.901102	0.999546	IFFO1
ENSG00000010310	1415.94	-0.184656	0.103451	-1.78497	0.0742659	0.972316	GIPR
ENSG00000010318	935.07	0.0896238	0.0979904	0.914618	0.360392	0.999546	PHF7
ENSG00000010319	5.4111	-2.04397	1.33476	-1.53134	0.125686	0.999546	SEMA3G
ENSG00000282390	2.73104	5.47883	2.26009	2.42416	0.0153439	NA	NA
ENSG00000010327	1.32896	-3.37198	2.93108	-1.15042	0.24997	NA	STAB1
ENSG00000010361	1899.84	0.0989469	0.0807544	1.22528	0.220469	0.999546	FUZ
ENSG00000010379	39.2475	0.396431	0.444026	0.892811	0.371958	0.999546	SLC6A13
ENSG00000010404	6445.46	0.0509408	0.0849338	0.599771	0.548659	0.999546	IDS
ENSG00000010438	75.2075	0.183147	0.337822	0.54214	0.587722	0.999546	PRSS3
ENSG00000010539	522.93	0.0620326	0.117282	0.528917	0.596863	0.999546	ZNF200
ENSG00000010610	790.998	0.245434	0.135211	1.8152	0.0694934	0.969537	CD4
ENSG00000010626	14376	0.0584582	0.0604204	0.967525	0.333282	0.999546	LRRC23
ENSG00000010671	5.61249	-0.704128	1.18543	-0.593986	0.552522	0.999546	BTK
ENSG00000010704	586.822	-0.0740407	0.152591	-0.485222	0.627519	0.999546	HFE
ENSG00000010803	850.821	0.0115343	0.119968	0.0961448	0.923406	0.999546	SCMH1
ENSG00000010810	115.598	-0.0410954	0.226966	-0.181064	0.856318	0.999546	FYN
ENSG00000010818	2490.53	-0.012963	0.100058	-0.129554	0.896919	0.999546	HIVEP2
ENSG00000286684	3.98067	5.46918	1.84377	2.96631	0.003014	0.341329	NA
ENSG00000011007	2774.62	-0.0335386	0.076346	-0.439297	0.660446	0.999546	ELOA
ENSG00000011009	2422.1	0.0663331	0.0711931	0.931735	0.351474	0.999546	LYPLA2
ENSG00000011021	656.489	-0.0893829	0.143703	-0.621999	0.533942	0.999546	CLCN6
ENSG00000011028	467.682	-0.270261	0.177428	-1.52322	0.127704	0.999546	MRC2
ENSG00000011052	24.4685	0.284018	1.43124	0.198442	0.842699	0.999546	NME1-NME2
ENSG00000011105	885.661	-0.0485095	0.103682	-0.467869	0.639879	0.999546	TSPAN9
ENSG00000011114	3500.61	-0.107618	0.0671332	-1.60305	0.108923	0.999546	BTBD7
ENSG00000011132	395.205	-0.181527	0.118476	-1.53219	0.125476	0.999546	APBA3
ENSG00000011143	3001.44	0.0296815	0.0795493	0.373121	0.709059	0.999546	MKS1
ENSG00000011198	2467.61	0.0472529	0.0649628	0.727384	0.466991	0.999546	ABHD5
ENSG00000249412	6.07612	5.42634	1.53968	3.52434	0.000424543	0.0889453	NA
ENSG00000011243	3680.26	-0.0624441	0.0960435	-0.650165	0.515586	0.999546	AKAP8L
ENSG00000011258	1016.49	-0.193755	0.114022	-1.69927	0.0892675	0.999501	MBTD1
ENSG00000011260	1422.62	0.0604416	0.0975346	0.619694	0.535459	0.999546	UTP18
ENSG00000011275	2243.65	-0.00831943	0.073297	-0.113503	0.909632	0.999546	RNF216
ENSG00000011295	1757.27	-0.0310357	0.143223	-0.216694	0.828447	0.999546	TTC19
ENSG00000011304	12212.1	-0.0728458	0.0657701	-1.10758	0.268043	0.999546	PTBP1
ENSG00000011332	27.9897	-0.161721	0.424816	-0.380684	0.703438	0.999546	DPF1
ENSG00000011347	377.062	-0.435177	0.224232	-1.94074	0.0522899	0.941704	SYT7
ENSG00000011376	983.714	0.0122265	0.111895	0.109267	0.912991	0.999546	LARS2
ENSG00000011405	4228.83	-0.0145938	0.0687259	-0.212348	0.831836	0.999546	PIK3C2A
ENSG00000011422	126.654	0.149162	0.330932	0.450732	0.652183	0.999546	PLAUR
ENSG00000011426	3185.47	0.0541985	0.101193	0.535594	0.592239	0.999546	ANLN
ENSG00000011451	2022.05	-0.0936778	0.0809024	-1.15791	0.2469	0.999546	WIZ
ENSG00000011454	3260.99	0.0172522	0.0598506	0.288255	0.773152	0.999546	RABGAP1
ENSG00000011478	295.189	0.0455089	0.199279	0.228367	0.819361	0.999546	QPCTL
ENSG00000011485	3531.88	0.00918412	0.0868836	0.105706	0.915816	0.999546	PPP5C
ENSG00000011523	1383.31	-0.149168	0.0866592	-1.72132	0.0851934	0.998227	CEP68
ENSG00000011566	1867.3	0.0212965	0.0897499	0.237287	0.812434	0.999546	MAP4K3
ENSG00000011590	38.5189	-0.0994093	0.364138	-0.272999	0.784854	0.999546	ZBTB32
ENSG00000011638	1580.33	-0.0127156	0.0831791	-0.15287	0.878501	0.999546	LDAF1
ENSG00000011677	82.8607	-0.271571	0.309622	-0.877105	0.38043	0.999546	GABRA3
ENSG00000012048	1041.12	-0.0797376	0.121869	-0.654291	0.512924	0.999546	BRCA1
ENSG00000012061	5303.71	-0.0545835	0.0745487	-0.732186	0.464055	0.999546	ERCC1
ENSG00000012171	128.104	0.091976	0.364237	0.252517	0.800641	0.999546	SEMA3B
ENSG00000012174	812.359	0.0329178	0.132237	0.248931	0.803414	0.999546	MBTPS2
ENSG00000270184	3.53404	5.42473	2.03119	2.67072	0.00756889	0.514797	NA
ENSG00000012223	8.84684	1.59986	1.10377	1.44945	0.147211	0.999546	LTF
ENSG00000012232	1570.44	-0.11161	0.0813635	-1.37174	0.170144	0.999546	EXTL3
ENSG00000012660	5189.11	0.0248299	0.0867091	0.286359	0.774603	0.999546	ELOVL5
ENSG00000012779	243.187	-0.103694	0.185859	-0.557917	0.576901	0.999546	ALOX5
ENSG00000012822	5121.32	-0.0406007	0.0623663	-0.651003	0.515044	0.999546	CALCOCO1
ENSG00000012963	1811.18	-0.0118467	0.0850478	-0.139295	0.889217	0.999546	UBR7
ENSG00000012983	2022.87	-0.000449602	0.102414	-0.00439007	0.996497	0.999993	MAP4K5
ENSG00000013016	227.232	0.259375	0.198114	1.30922	0.190459	0.999546	EHD3
ENSG00000013275	3666.48	0.0863737	0.0608271	1.41999	0.155611	0.999546	PSMC4
ENSG00000013288	3080.91	-0.107321	0.0981602	-1.09332	0.274253	0.999546	MAN2B2
ENSG00000013297	2.60576	-0.541181	1.72055	-0.314539	0.753112	NA	CLDN11
ENSG00000013306	2840.61	-0.069106	0.0894351	-0.772694	0.439703	0.999546	SLC25A39
ENSG00000013364	16082.1	0.0906039	0.064934	1.39532	0.162919	0.999546	MVP
ENSG00000013374	3382.28	0.109346	0.0801294	1.36462	0.172371	0.999546	NUB1
ENSG00000013375	1907.57	0.153024	0.0969677	1.57809	0.114545	0.999546	PGM3
ENSG00000013392	347.507	0.0107448	0.161089	0.066701	0.94682	0.999546	RWDD2A
ENSG00000013441	5628.78	-0.0836835	0.0796762	-1.05029	0.293583	0.999546	CLK1
ENSG00000013503	871.538	-0.0572807	0.0997357	-0.574325	0.565748	0.999546	POLR3B
ENSG00000013523	726.247	0.0974441	0.132813	0.733694	0.463135	0.999546	ANGEL1
ENSG00000013561	1950.92	0.0736656	0.11286	0.652715	0.51394	0.999546	RNF14
ENSG00000013563	1197.53	0.152053	0.106898	1.42242	0.154905	0.999546	DNASE1L1
ENSG00000278389	6.41973	5.42165	1.9558	2.77208	0.00556987	0.45613	NA
ENSG00000013583	470.274	-0.142816	0.137492	-1.03872	0.298933	0.999546	HEBP1
ENSG00000013588	3443.58	-0.0393609	0.0732544	-0.537319	0.591048	0.999546	GPRC5A
ENSG00000013619	78.1935	-0.658239	0.337738	-1.94896	0.0512998	0.934322	MAMLD1
ENSG00000013725	200.233	-0.0742994	0.175297	-0.423849	0.671676	0.999546	CD6
ENSG00000013810	625.167	-0.206681	0.115144	-1.79498	0.0726577	0.972316	TACC3
ENSG00000014123	4173.88	0.00644379	0.0813338	0.0792264	0.936853	0.999546	UFL1
ENSG00000014138	450.4	0.000100835	0.170013	0.000593099	0.999527	0.999993	POLA2
ENSG00000014164	1076.45	-0.0562959	0.115923	-0.485633	0.627228	0.999546	ZC3H3
ENSG00000014216	13888.1	-0.0668666	0.0666104	-1.00385	0.315453	0.999546	CAPN1
ENSG00000014257	460.098	0.00442817	0.15377	0.0287974	0.977026	0.999546	ACP3
ENSG00000014641	6190.4	0.0648117	0.0928366	0.698127	0.485098	0.999546	MDH1
ENSG00000014824	5487.33	0.0809368	0.075685	1.06939	0.284894	0.999546	SLC30A9
ENSG00000014914	242.931	-0.201852	0.161307	-1.25135	0.210806	0.999546	MTMR11
ENSG00000014919	1733.19	-0.018229	0.0935396	-0.19488	0.845487	0.999546	COX15
ENSG00000015133	16657.1	0.00462631	0.0706126	0.0655168	0.947762	0.999546	CCDC88C
ENSG00000015153	463.119	0.147708	0.138396	1.06728	0.285845	0.999546	YAF2
ENSG00000015171	3179.15	-0.0074417	0.0836138	-0.0890009	0.929081	0.999546	ZMYND11
ENSG00000015285	42.831	-0.290848	0.34863	-0.83426	0.404135	0.999546	WAS
ENSG00000015413	2.54089	0.354007	2.1144	0.167427	0.867034	NA	DPEP1
ENSG00000288760	5.46844	5.40851	1.69668	3.1877	0.00143411	0.209622	NA
ENSG00000015479	12944.7	-0.0348936	0.0664447	-0.525153	0.599477	0.999546	MATR3
ENSG00000015520	45.9894	-0.474001	0.366898	-1.29192	0.196386	0.999546	NPC1L1
ENSG00000015532	2267.89	0.0871433	0.0829676	1.05033	0.293567	0.999546	XYLT2
ENSG00000015568	1835.84	-0.0796567	0.149171	-0.533995	0.593345	0.999546	RGPD5
ENSG00000015676	3542.17	-0.0465014	0.0562827	-0.826211	0.408685	0.999546	NUDCD3
ENSG00000016082	284.394	-0.163443	0.177305	-0.921819	0.356623	0.999546	ISL1
ENSG00000016391	161.371	-0.384464	0.226852	-1.69478	0.0901175	0.999546	CHDH
ENSG00000016402	2344.44	0.0239133	0.0721846	0.33128	0.740433	0.999546	IL20RA
ENSG00000016602	1535.97	0.177156	0.134465	1.31749	0.187675	0.999546	CLCA4
ENSG00000016864	3890.67	0.0526518	0.0901332	0.584156	0.559116	0.999546	GLT8D1
ENSG00000017260	4127.37	0.0208002	0.0876182	0.237395	0.81235	0.999546	ATP2C1
ENSG00000017427	96.2736	-0.138253	0.314342	-0.439819	0.660068	0.999546	IGF1
ENSG00000017483	176.921	-0.451592	0.240672	-1.87638	0.0606032	0.954057	SLC38A5
ENSG00000017797	6202.86	-0.0317968	0.0900335	-0.353167	0.723963	0.999546	RALBP1
ENSG00000018189	2293.5	0.0129367	0.0764941	0.16912	0.865702	0.999546	RUFY3
ENSG00000284644	4.25483	5.37706	2.21136	2.43157	0.0150337	0.666131	NA
ENSG00000018280	51.7117	0.201607	0.403898	0.499154	0.617671	0.999546	SLC11A1
ENSG00000018408	2277.14	-0.0992494	0.0875488	-1.13365	0.256943	0.999546	WWTR1
ENSG00000018510	4606.29	0.0688384	0.0693134	0.993148	0.320638	0.999546	AGPS
ENSG00000018607	0.88709	0.911187	4.21425	0.216216	0.82882	NA	ZNF806
ENSG00000018610	1050.99	0.0689278	0.103306	0.667222	0.50463	0.999546	STEEP1
ENSG00000018699	1023.5	0.115389	0.101545	1.13634	0.255814	0.999546	TTC27
ENSG00000018869	124.577	-0.100335	0.212324	-0.472553	0.636532	0.999546	ZNF582
ENSG00000019102	1925.25	0.0878208	0.101914	0.861714	0.388845	0.999546	VSIG2
ENSG00000019144	450.794	-0.24282	0.155207	-1.5645	0.117701	0.999546	PHLDB1
ENSG00000019186	95.1419	-0.130152	0.285531	-0.455823	0.648517	0.999546	CYP24A1
ENSG00000019485	829.425	-0.0253126	0.105533	-0.239855	0.810442	0.999546	PRDM11
ENSG00000019505	31.5937	0.479491	0.577744	0.829937	0.406575	0.999546	SYT13
ENSG00000019549	372.49	-0.405358	0.228287	-1.77565	0.0757908	0.976737	SNAI2
ENSG00000019582	9740.14	0.201392	0.106375	1.89323	0.0583271	0.954057	CD74
ENSG00000019991	6.43367	0.243664	1.14939	0.211995	0.832111	0.999546	HGF
ENSG00000019995	1706.51	0.00857845	0.0902207	0.0950829	0.924249	0.999546	ZRANB1
ENSG00000020129	1025.76	-0.0401616	0.121907	-0.329445	0.741819	0.999546	NCDN
ENSG00000020181	30.1539	-0.749555	0.561717	-1.3344	0.182073	0.999546	ADGRA2
ENSG00000020219	4.88476	-0.142191	1.54582	-0.0919841	0.926711	0.999546	CCT8L1P
ENSG00000020256	961.941	-0.185413	0.112167	-1.65301	0.0983283	0.999546	ZFP64
ENSG00000020426	2701.06	0.0837336	0.101812	0.822434	0.41083	0.999546	MNAT1
ENSG00000020577	345.349	-0.152031	0.189494	-0.802298	0.42238	0.999546	SAMD4A
ENSG00000020633	447.326	-0.0973144	0.191716	-0.507597	0.611736	0.999546	RUNX3
ENSG00000156234	3.31592	5.36532	1.87463	2.86206	0.00420895	NA	CXCL13
ENSG00000021300	3600.25	0.00686755	0.0835676	0.0821796	0.934504	0.999546	PLEKHB1
ENSG00000021355	6451.88	0.126477	0.0824467	1.53404	0.12502	0.999546	SERPINB1
ENSG00000021488	6.02804	-1.03939	1.25743	-0.8266	0.408464	0.999546	SLC7A9
ENSG00000021574	1337.79	-0.00927727	0.0903217	-0.102714	0.91819	0.999546	SPAST
ENSG00000021645	153.577	-0.107465	0.237442	-0.452594	0.650841	0.999546	NRXN3
ENSG00000021762	1487.32	0.0115118	0.0956884	0.120305	0.904242	0.999546	OSBPL5
ENSG00000021776	3073.16	0.0395272	0.072414	0.54585	0.585169	0.999546	AQR
ENSG00000021826	31.7782	-0.374879	0.580116	-0.646213	0.518142	0.999546	CPS1
ENSG00000021852	1.8641	-1.73219	2.05976	-0.840968	0.400366	NA	C8B
ENSG00000022267	153.635	-0.056467	0.254403	-0.221959	0.824346	0.999546	FHL1
ENSG00000022277	2547.27	0.0427908	0.0877454	0.487671	0.625783	0.999546	RTF2
ENSG00000022556	1688.7	-0.0209049	0.0788041	-0.265277	0.790796	0.999546	NLRP2
ENSG00000022567	4899.52	0.004555	0.0570155	0.0798906	0.936324	0.999546	SLC45A4
ENSG00000022840	3858.61	-0.0519015	0.0638329	-0.813084	0.41617	0.999546	RNF10
ENSG00000022976	735.014	0.0413569	0.11941	0.346344	0.729084	0.999546	ZNF839
ENSG00000023041	902.677	-0.0933601	0.0987931	-0.945007	0.344655	0.999546	ZDHHC6
ENSG00000023171	122.459	-0.143607	0.217051	-0.661626	0.508211	0.999546	GRAMD1B
ENSG00000023191	6380.37	-0.00673966	0.066096	-0.101968	0.918782	0.999546	RNH1
ENSG00000023228	6102.83	0.109628	0.0681308	1.60908	0.1076	0.999546	NDUFS1
ENSG00000023287	10018.9	0.0560922	0.0771078	0.727452	0.466949	0.999546	RB1CC1
ENSG00000023318	1946.52	0.052081	0.0711723	0.73176	0.464315	0.999546	ERP44
ENSG00000023330	3679.04	0.0569299	0.0766493	0.742732	0.457644	0.999546	ALAS1
ENSG00000287355	2.86775	5.36504	2.06417	2.59913	0.00934615	NA	NA
ENSG00000023516	4736.31	-0.0500063	0.0566024	-0.883466	0.376985	0.999546	AKAP11
ENSG00000235778	2.71608	5.34899	2.6457	2.02177	0.0432005	NA	LOC402329
ENSG00000023608	1063.29	0.0762051	0.110715	0.688297	0.491266	0.999546	SNAPC1
ENSG00000023697	1514.12	0.060898	0.0832794	0.731249	0.464627	0.999546	DERA
ENSG00000023734	3535.42	-0.000642772	0.0787995	-0.00815706	0.993492	0.999992	STRAP
ENSG00000023839	265.903	-0.12133	0.177407	-0.683909	0.494033	0.999546	ABCC2
ENSG00000023892	1004.67	-0.0439444	0.132955	-0.330522	0.741006	0.999546	DEF6
ENSG00000023902	111.805	-0.193602	0.278792	-0.694431	0.487412	0.999546	PLEKHO1
ENSG00000023909	6414.44	-0.0835947	0.107745	-0.77586	0.437832	0.999546	GCLM
ENSG00000024048	3775.19	0.0455456	0.0722846	0.630087	0.528638	0.999546	UBR2
ENSG00000024422	883.6	-0.316399	0.182618	-1.73257	0.0831726	0.99205	EHD2
ENSG00000024526	494.301	-0.197344	0.133568	-1.47748	0.139548	0.999546	DEPDC1
ENSG00000024862	2166.79	0.0309168	0.0964962	0.320394	0.74867	0.999546	CCDC28A
ENSG00000025039	1584.35	0.0374428	0.0948655	0.394693	0.693069	0.999546	RRAGD
ENSG00000025156	1542.01	-0.0353193	0.0860324	-0.410535	0.681414	0.999546	HSF2
ENSG00000025293	1999.56	0.0603785	0.0959255	0.629432	0.529067	0.999546	PHF20
ENSG00000025423	14.424	0.0755981	0.84033	0.0899624	0.928317	0.999546	HSD17B6
ENSG00000025434	254.889	0.147101	0.143224	1.02707	0.304388	0.999546	NR1H3
ENSG00000285952	2.34313	5.33043	2.53936	2.09913	0.0358057	NA	NA
ENSG00000025770	1181.23	0.102677	0.0960182	1.06935	0.284911	0.999546	NCAPH2
ENSG00000025772	3700.21	0.0383158	0.0967678	0.395956	0.692138	0.999546	TOMM34
ENSG00000025796	4605.56	0.000475878	0.0817211	0.00582319	0.995354	0.999993	SEC63
ENSG00000025800	6958.83	-0.0375059	0.059416	-0.631242	0.527882	0.999546	KPNA6
ENSG00000026025	732.842	0.229612	0.152287	1.50776	0.131617	0.999546	VIM
ENSG00000026036	192.852	-0.147373	0.286127	-0.515063	0.606509	0.999546	RTEL1-TNFRSF6B
ENSG00000026103	837.259	0.058308	0.118631	0.491508	0.623067	0.999546	FAS
ENSG00000026297	1070.41	0.0344507	0.0827422	0.416362	0.677145	0.999546	RNASET2
ENSG00000183251	10.522	5.3148	1.37845	3.85565	0.000115424	0.0306161	OR51B4
ENSG00000026559	31.1222	0.36294	0.496405	0.731137	0.464696	0.999546	KCNG1
ENSG00000026652	1141.31	0.0163282	0.0994822	0.164131	0.869628	0.999546	AGPAT4
ENSG00000026751	40.4067	0.0131043	0.476125	0.0275228	0.978043	0.999546	SLAMF7
ENSG00000026950	502.736	0.163196	0.161621	1.00975	0.312617	0.999546	BTN3A1
ENSG00000027001	4602.53	0.135804	0.077186	1.75944	0.0785025	0.985574	MIPEP
ENSG00000027075	1895.21	0.0845929	0.0763703	1.10767	0.268006	0.999546	PRKCH
ENSG00000027697	3512.75	0.114743	0.072782	1.57653	0.114903	0.999546	IFNGR1
ENSG00000027847	744.05	0.0907616	0.108704	0.834946	0.403748	0.999546	B4GALT7
ENSG00000027869	2.97424	-0.217904	1.78864	-0.121827	0.903036	NA	SH2D2A
ENSG00000028116	2038.88	0.118131	0.0917994	1.28684	0.198151	0.999546	VRK2
ENSG00000028203	2948.33	0.039819	0.0899087	0.442883	0.65785	0.999546	VEZT
ENSG00000028277	43.3064	-0.36129	0.352693	-1.02437	0.305659	0.999546	POU2F2
ENSG00000028310	1470.79	0.0295149	0.0867337	0.340294	0.733635	0.999546	BRD9
ENSG00000028528	4123.63	0.114679	0.0719052	1.59486	0.110743	0.999546	SNX1
ENSG00000028839	870.441	0.0577883	0.14104	0.409729	0.682005	0.999546	TBPL1
ENSG00000029153	2024.08	0.0308439	0.105127	0.293398	0.769218	0.999546	ARNTL2
ENSG00000029363	13959.7	0.014946	0.062363	0.239661	0.810593	0.999546	BCLAF1
ENSG00000029364	7048.05	0.119398	0.067121	1.77885	0.0752648	0.97422	SLC39A9
ENSG00000029534	72.6332	-0.200201	0.339797	-0.589178	0.555742	0.999546	ANK1
ENSG00000029559	1.91727	-1.06081	2.21583	-0.47874	0.632124	NA	IBSP
ENSG00000029639	518.524	0.172319	0.135371	1.27294	0.203041	0.999546	TFB1M
ENSG00000029725	2980.7	0.0320318	0.0796149	0.402334	0.687438	0.999546	RABEP1
ENSG00000029993	2722.53	-0.0284632	0.06703	-0.424634	0.671104	0.999546	HMGB3
ENSG00000180044	2.76223	5.3144	2.01627	2.63576	0.00839502	NA	C3orf80
ENSG00000030110	858.975	0.232849	0.143161	1.62648	0.103847	0.999546	BAK1
ENSG00000030304	4.50482	-0.254634	1.61617	-0.157554	0.874809	0.999546	MUSK
ENSG00000030419	6940.45	0.0723481	0.0627106	1.15368	0.248631	0.999546	IKZF2
ENSG00000030582	4223.52	-0.127844	0.0876939	-1.45784	0.144884	0.999546	GRN
ENSG00000031003	2369.24	-0.091514	0.0707898	-1.29276	0.196095	0.999546	FAM13B
ENSG00000031081	205.034	0.0869444	0.159313	0.545745	0.585242	0.999546	ARHGAP31
ENSG00000031691	346.096	0.0698909	0.206557	0.338362	0.73509	0.999546	CENPQ
ENSG00000031698	4151.17	0.048737	0.0859655	0.566936	0.570758	0.999546	SARS1
ENSG00000031823	1930.32	0.0923611	0.0767341	1.20365	0.228725	0.999546	RANBP3
ENSG00000032219	1492.45	-0.043625	0.116987	-0.372905	0.709219	0.999546	ARID4A
ENSG00000213055	3.67187	5.3024	1.83677	2.88682	0.00389163	0.383684	EEF1B2P7
ENSG00000032444	1579.18	-0.0248498	0.11162	-0.222628	0.823825	0.999546	PNPLA6
ENSG00000032742	3430.9	0.0181879	0.0792601	0.229471	0.818503	0.999546	IFT88
ENSG00000033011	1000.13	0.208172	0.128546	1.61944	0.105353	0.999546	ALG1
ENSG00000033030	1306.35	0.0862202	0.0993481	0.867859	0.385472	0.999546	ZCCHC8
ENSG00000033050	1618.35	-0.135078	0.10988	-1.22932	0.21895	0.999546	ABCF2
ENSG00000033100	1897.78	-0.0322697	0.080753	-0.399609	0.689444	0.999546	CHPF2
ENSG00000033122	4.88394	0.604151	1.36965	0.441098	0.659142	0.999546	LRRC7
ENSG00000033170	1464.82	0.0348203	0.101408	0.343368	0.731322	0.999546	FUT8
ENSG00000033178	3409.94	0.0519806	0.0750478	0.692633	0.48854	0.999546	UBA6
ENSG00000033327	994.701	-0.161311	0.109958	-1.46702	0.142371	0.999546	GAB2
ENSG00000033627	1088.19	-0.0243016	0.0913545	-0.266015	0.790228	0.999546	ATP6V0A1
ENSG00000033800	3408.28	0.0110252	0.0875264	0.125965	0.89976	0.999546	PIAS1
ENSG00000033867	1113.05	0.0151	0.0976801	0.154586	0.877147	0.999546	SLC4A7
ENSG00000034053	11.057	-0.580123	0.854038	-0.679271	0.496966	0.999546	APBA2
ENSG00000034152	1861.84	0.0420306	0.0968604	0.43393	0.664339	0.999546	MAP2K3
ENSG00000034239	12814.7	0.0679443	0.0573018	1.18573	0.23573	0.999546	EFCAB1
ENSG00000034510	10349.5	0.137696	0.0948688	1.45144	0.146659	0.999546	TMSB10
ENSG00000034533	472.074	-0.118854	0.140469	-0.846122	0.397485	0.999546	ASTE1
ENSG00000034677	3284.29	0.0876488	0.0722457	1.2132	0.225052	0.999546	RNF19A
ENSG00000034693	1150.72	0.0802354	0.0969631	0.827484	0.407963	0.999546	PEX3
ENSG00000034713	4168.58	0.0186231	0.133645	0.139348	0.889175	0.999546	GABARAPL2
ENSG00000035115	3458.04	0.00962427	0.0674064	0.14278	0.886464	0.999546	SH3YL1
ENSG00000035141	2266.01	0.0678789	0.0803387	0.844909	0.398162	0.999546	FAM136A
ENSG00000035403	3386.05	-0.113334	0.0667837	-1.69703	0.0896913	0.999501	VCL
ENSG00000035499	102.941	-0.130388	0.309298	-0.421562	0.673345	0.999546	DEPDC1B
ENSG00000035664	181.57	0.127028	0.21994	0.577556	0.563564	0.999546	DAPK2
ENSG00000035681	1046.72	-0.103671	0.102022	-1.01617	0.30955	0.999546	NSMAF
ENSG00000035687	6224.65	0.0533658	0.0694833	0.768038	0.442465	0.999546	ADSS2
ENSG00000035720	104.39	0.2555	0.315012	0.81108	0.41732	0.999546	STAP1
ENSG00000035862	626.989	-0.276706	0.153599	-1.80148	0.0716272	0.971785	TIMP2
ENSG00000035928	2800.74	0.0343337	0.0829987	0.413666	0.679119	0.999546	RFC1
ENSG00000036054	1913.37	0.142842	0.0833284	1.71421	0.0864899	0.998227	TBC1D23
ENSG00000036257	3831.5	-0.0376008	0.0607024	-0.619428	0.535635	0.999546	CUL3
ENSG00000036448	41.4202	-0.0442501	0.422226	-0.104802	0.916533	0.999546	MYOM2
ENSG00000036530	49.0994	0.0608111	0.486058	0.125111	0.900436	0.999546	CYP46A1
ENSG00000036549	2180.76	-0.0547597	0.0704898	-0.776847	0.437249	0.999546	ZZZ3
ENSG00000036672	4465.78	-0.0646631	0.0695425	-0.929836	0.352456	0.999546	USP2
ENSG00000036828	4.46966	0.976188	1.55265	0.628723	0.52953	0.999546	CASR
ENSG00000037042	296.951	-0.0680214	0.164552	-0.413374	0.679333	0.999546	TUBG2
ENSG00000037241	1241.18	0.00727409	0.104822	0.0693949	0.944675	0.999546	RPL26L1
ENSG00000037474	2021.45	-0.0614932	0.0680761	-0.903301	0.366366	0.999546	NSUN2
ENSG00000037637	1657.7	-0.111378	0.0848556	-1.31256	0.189332	0.999546	FBXO42
ENSG00000037749	1481.59	-0.00679306	0.0835039	-0.0813502	0.935163	0.999546	MFAP3
ENSG00000037757	1590.38	-0.104633	0.107311	-0.975044	0.329539	0.999546	MRI1
ENSG00000037897	149.886	-0.283272	0.191486	-1.47934	0.139051	0.999546	METTL1
ENSG00000256134	2.83213	5.29665	2.26472	2.33877	0.0193475	NA	NA
ENSG00000038210	1784.09	0.137281	0.0914566	1.50105	0.133341	0.999546	PI4K2B
ENSG00000038219	5444.36	-0.11431	0.0811676	-1.40832	0.159035	0.999546	BOD1L1
ENSG00000038274	4472.82	0.050491	0.0801362	0.630065	0.528652	0.999546	MAT2B
ENSG00000287171	2.7616	5.28729	2.23174	2.36913	0.0178298	NA	NA
ENSG00000038358	2472.08	-0.00926531	0.0913564	-0.101419	0.919218	0.999546	EDC4
ENSG00000038382	3068.3	-0.108274	0.0763753	-1.41765	0.156292	0.999546	TRIO
ENSG00000038427	1676.98	0.00856509	0.0881889	0.0971221	0.922629	0.999546	VCAN
ENSG00000038532	1937.39	0.019863	0.0789182	0.251691	0.80128	0.999546	CLEC16A
ENSG00000039068	21394.4	-0.0498666	0.0522646	-0.954118	0.340024	0.999546	CDH1
ENSG00000039123	3940.68	0.0745664	0.0787551	0.946813	0.343734	0.999546	MTREX
ENSG00000039139	41109	-0.100078	0.0554512	-1.80479	0.0711077	0.971785	DNAH5
ENSG00000039319	5081.96	0.072801	0.0767567	0.948465	0.342893	0.999546	ZFYVE16
ENSG00000039523	1328.84	-0.0901936	0.145021	-0.621935	0.533984	0.999546	RIPOR1
ENSG00000039537	12.2894	-0.397715	0.782047	-0.508557	0.611063	0.999546	C6
ENSG00000039560	3521.73	0.0412697	0.0779432	0.529484	0.59647	0.999546	RAI14
ENSG00000039600	10.8078	0.379766	0.945273	0.401753	0.687866	0.999546	SOX30
ENSG00000039650	1349.64	0.109523	0.097343	1.12513	0.260535	0.999546	PNKP
ENSG00000039987	38.5889	-0.322989	0.426673	-0.756994	0.449053	0.999546	BEST2
ENSG00000040199	378.66	0.0766927	0.14984	0.511831	0.608769	0.999546	PHLPP2
ENSG00000040275	783.712	-0.0106327	0.130069	-0.0817463	0.934848	0.999546	SPDL1
ENSG00000040341	2418.06	0.0688167	0.0885331	0.777299	0.436982	0.999546	STAU2
ENSG00000040487	368.182	-0.0706172	0.153696	-0.459459	0.645904	0.999546	SLC66A1
ENSG00000040531	911.715	0.157598	0.0928214	1.69786	0.0895342	0.999501	CTNS
ENSG00000040608	83.5642	0.228532	0.277121	0.824663	0.409563	0.999546	RTN4R
ENSG00000040633	1454.55	0.0447612	0.0797505	0.561266	0.574616	0.999546	PHF23
ENSG00000040933	1102.69	-0.0442928	0.0974786	-0.454385	0.649552	0.999546	INPP4A
ENSG00000041353	2736.45	0.0956743	0.0991827	0.964627	0.334732	0.999546	RAB27B
ENSG00000041357	7173.6	0.04397	0.126247	0.348285	0.727626	0.999546	PSMA4
ENSG00000041515	40.8876	0.603201	0.401399	1.50275	0.132904	0.999546	MYO16
ENSG00000041802	3307.1	0.0432839	0.0532917	0.812207	0.416673	0.999546	LSG1
ENSG00000041880	1462.08	0.0221459	0.110929	0.199641	0.841762	0.999546	PARP3
ENSG00000259135	2.9172	5.27798	1.74801	3.01942	0.00253263	NA	NA
ENSG00000041988	392.743	0.192881	0.167501	1.15153	0.249516	0.999546	THAP3
ENSG00000042062	34.4434	-0.0814827	0.589265	-0.138278	0.89002	0.999546	RIPOR3
ENSG00000042088	1872.13	-0.0114012	0.087867	-0.129755	0.89676	0.999546	TDP1
ENSG00000042286	504.757	-0.111055	0.119821	-0.926843	0.354008	0.999546	AIFM2
ENSG00000042317	1805.69	-0.0656043	0.100083	-0.655497	0.512148	0.999546	SPATA7
ENSG00000042429	992.961	0.0148632	0.10861	0.13685	0.89115	0.999546	MED17
ENSG00000042445	1265.93	0.0325921	0.0969195	0.33628	0.73666	0.999546	RETSAT
ENSG00000042493	2794.19	0.142249	0.0850734	1.67207	0.09451	0.999546	CAPG
ENSG00000042753	1815.67	-0.0293481	0.0836679	-0.350769	0.725762	0.999546	AP2S1
ENSG00000042781	75.5359	-0.245785	0.324489	-0.757452	0.448779	0.999546	USH2A
ENSG00000042813	8.06852	-1.07655	1.16231	-0.926222	0.35433	0.999546	ZPBP
ENSG00000042832	6.23012	1.74499	1.43161	1.2189	0.222881	0.999546	TG
ENSG00000042980	1359.97	-0.0468683	0.0966522	-0.484917	0.627736	0.999546	ADAM28
ENSG00000043039	755.13	0.173402	0.112469	1.54178	0.123127	0.999546	BARX2
ENSG00000043093	3690.47	0.128647	0.107259	1.1994	0.230372	0.999546	DCUN1D1
ENSG00000043143	1833.01	-0.0266757	0.0973876	-0.273913	0.784152	0.999546	JADE2
ENSG00000043462	3.03912	-0.0720352	1.9068	-0.0377781	0.969865	NA	LCP2
ENSG00000262539	3.40597	5.2736	1.86195	2.8323	0.00462148	NA	NA
ENSG00000043591	1050.91	-0.119126	0.113695	-1.04777	0.294746	0.999546	ADRB1
ENSG00000044090	2751.66	-0.0697727	0.0736774	-0.947003	0.343637	0.999546	CUL7
ENSG00000044115	28316.2	-0.00828043	0.0404533	-0.204691	0.837813	0.999546	CTNNA1
ENSG00000044446	923.305	-0.046313	0.102231	-0.453022	0.650533	0.999546	PHKA2
ENSG00000044459	999.351	0.0472957	0.128774	0.367278	0.713412	0.999546	CNTLN
ENSG00000044574	11415.3	-0.0287871	0.0476549	-0.604075	0.545794	0.999546	HSPA5
ENSG00000046604	7475.36	-0.0597301	0.0722655	-0.826538	0.408499	0.999546	DSG2
ENSG00000046647	880.68	0.0986342	0.0941048	1.04813	0.294578	0.999546	GEMIN8
ENSG00000046651	4753.75	0.0831075	0.0852419	0.974961	0.32958	0.999546	OFD1
ENSG00000046653	1061.43	-0.171188	0.0966829	-1.77061	0.0766248	0.982843	GPM6B
ENSG00000047056	1007.92	-0.0254661	0.0995785	-0.255739	0.798153	0.999546	WDR37
ENSG00000047188	2838.71	-0.064727	0.0867979	-0.745721	0.455836	0.999546	YTHDC2
ENSG00000047230	1475.73	0.0390041	0.0834442	0.467428	0.640194	0.999546	CTPS2
ENSG00000047249	1443.81	-0.0615078	0.0740195	-0.830968	0.405992	0.999546	ATP6V1H
ENSG00000047315	7412.57	0.0576223	0.0831215	0.69323	0.488165	0.999546	POLR2B
ENSG00000047346	3799.58	-0.00109045	0.0769915	-0.0141632	0.9887	0.999835	FAM214A
ENSG00000047365	6169.52	0.0790175	0.0522774	1.5115	0.13066	0.999546	ARAP2
ENSG00000047410	14273.1	-0.0615617	0.0711322	-0.865455	0.386789	0.999546	TPR
ENSG00000287720	3.24163	5.25855	1.92979	2.72493	0.00643145	NA	NA
ENSG00000047578	7999.17	-0.0730675	0.0561757	-1.3007	0.193362	0.999546	KATNIP
ENSG00000047579	623.625	0.0988791	0.128058	0.772145	0.440029	0.999546	DTNBP1
ENSG00000257225	5.07415	5.25551	1.91525	2.74403	0.00606893	0.472478	NA
ENSG00000047617	3.90327	-1.79458	1.51426	-1.18512	0.235969	0.999546	ANO2
ENSG00000047621	1212.03	0.0511033	0.122322	0.417778	0.676109	0.999546	C12orf4
ENSG00000047634	198.86	-0.27171	0.183695	-1.47913	0.139105	0.999546	SCML1
ENSG00000047644	1418.88	-0.0757804	0.0951157	-0.796718	0.425615	0.999546	WWC3
ENSG00000047648	146.546	-0.0158764	0.216616	-0.0732929	0.941573	0.999546	ARHGAP6
ENSG00000047662	4.77398	-1.56261	1.58983	-0.982878	0.325667	0.999546	FAM184B
ENSG00000248909	4.85453	5.24592	1.70384	3.07889	0.00207774	0.27349	NA
ENSG00000047932	2557.34	-0.0853111	0.0802001	-1.06373	0.287452	0.999546	GOPC
ENSG00000047936	2.40735	-1.32024	1.81176	-0.728707	0.466181	NA	ROS1
ENSG00000048028	1789.25	0.100587	0.0774232	1.29919	0.193879	0.999546	USP28
ENSG00000048052	870.969	0.195361	0.118796	1.64451	0.100072	0.999546	HDAC9
ENSG00000048140	2123.01	0.0950642	0.103554	0.918014	0.358612	0.999546	TSPAN17
ENSG00000048162	630.978	0.160664	0.111916	1.43558	0.151122	0.999546	NOP16
ENSG00000048342	12413.7	0.00682762	0.0571209	0.119529	0.904856	0.999546	CC2D2A
ENSG00000048392	2695.74	0.114326	0.0796199	1.4359	0.15103	0.999546	RRM2B
ENSG00000048405	2077.98	-0.034697	0.0748538	-0.46353	0.642984	0.999546	ZNF800
ENSG00000048462	4.71238	-0.475334	1.43651	-0.330895	0.740724	0.999546	TNFRSF17
ENSG00000048471	2957.49	-0.0371907	0.0667799	-0.556914	0.577586	0.999546	SNX29
ENSG00000048540	33.9972	0.023257	0.408825	0.0568873	0.954635	0.999546	LMO3
ENSG00000048544	2186.05	0.106217	0.10049	1.057	0.290512	0.999546	MRPS10
ENSG00000048545	16.2534	0.603692	0.666091	0.90632	0.364766	0.999546	GUCA1A
ENSG00000048649	5927.63	0.100096	0.0866439	1.15526	0.247986	0.999546	RSF1
ENSG00000048707	5226.5	-0.102145	0.0802211	-1.2733	0.202913	0.999546	VPS13D
ENSG00000253144	4.88401	5.23766	2.16341	2.42102	0.0154769	0.671229	NA
ENSG00000048828	11003.1	-0.0410756	0.0563955	-0.728349	0.4664	0.999546	FAM120A
ENSG00000048991	712.231	-0.220713	0.141992	-1.55441	0.120088	0.999546	R3HDM1
ENSG00000049089	337.359	0.0888579	0.159564	0.556881	0.577609	0.999546	COL9A2
ENSG00000049130	1993.77	0.0402923	0.0849069	0.474547	0.63511	0.999546	KITLG
ENSG00000049167	1038.22	0.0505064	0.120027	0.420793	0.673906	0.999546	ERCC8
ENSG00000049192	60.5731	-0.0911865	0.301146	-0.302798	0.762043	0.999546	ADAMTS6
ENSG00000049239	5606.47	-0.102655	0.0874975	-1.17323	0.240703	0.999546	H6PD
ENSG00000049245	3711.64	0.109596	0.0666553	1.64422	0.100132	0.999546	VAMP3
ENSG00000049246	2299.3	-0.0892669	0.0807169	-1.10593	0.268759	0.999546	PER3
ENSG00000049249	0.772086	0	4.21425	0	1	NA	TNFRSF9
ENSG00000049283	2377.7	-0.119087	0.0994975	-1.19688	0.231353	0.999546	EPN3
ENSG00000049323	418.399	0.0188351	0.155248	0.121323	0.903435	0.999546	LTBP1
ENSG00000049449	1899.79	-0.122436	0.104462	-1.17206	0.241172	0.999546	RCN1
ENSG00000049540	333.875	-0.136246	0.13195	-1.03255	0.301813	0.999546	ELN
ENSG00000049541	734.685	0.00493934	0.117734	0.0419535	0.966536	0.999546	RFC2
ENSG00000225726	5.85542	5.22484	1.47974	3.53092	0.000414116	0.0875176	NA
ENSG00000049656	2607.25	-0.0368805	0.0662582	-0.556618	0.577788	0.999546	CLPTM1L
ENSG00000049759	4785.68	-0.0591834	0.0571221	-1.03609	0.300162	0.999546	NEDD4L
ENSG00000049768	17.098	0.740959	0.68149	1.08726	0.276921	0.999546	FOXP3
ENSG00000049769	380.149	-0.0691905	0.188985	-0.366115	0.714279	0.999546	PPP1R3F
ENSG00000049860	2320.24	0.0281603	0.092318	0.305036	0.760339	0.999546	HEXB
ENSG00000049883	584.361	0.0843719	0.123759	0.681744	0.495401	0.999546	PTCD2
ENSG00000272154	3.06819	5.22185	2.47267	2.11182	0.0347016	NA	NA
ENSG00000050130	2963.66	0.00794887	0.106072	0.0749381	0.940264	0.999546	JKAMP
ENSG00000050165	253.106	-0.035281	0.22245	-0.158602	0.873983	0.999546	DKK3
ENSG00000050327	3765.22	-0.208109	0.110763	-1.87887	0.0602628	0.954057	ARHGEF5
ENSG00000050344	931.983	-0.206367	0.122399	-1.68602	0.0917911	0.999546	NFE2L3
ENSG00000050393	1365.99	0.0230624	0.0673779	0.342285	0.732137	0.999546	MCUR1
ENSG00000050405	7311.7	0.0450793	0.0751411	0.599929	0.548554	0.999546	LIMA1
ENSG00000050426	1684.18	0.0946687	0.0890139	1.06353	0.287543	0.999546	LETMD1
ENSG00000050438	1412.99	-0.0521889	0.0750603	-0.695293	0.486872	0.999546	SLC4A8
ENSG00000050555	4.17353	-0.952776	2.01742	-0.472275	0.636731	0.999546	LAMC3
ENSG00000050628	40.0408	0.315858	0.451413	0.699709	0.484109	0.999546	PTGER3
ENSG00000050730	10.057	1.92511	1.03882	1.85317	0.0638578	0.954057	TNIP3
ENSG00000050748	1937.29	-0.000407207	0.0904064	-0.00450418	0.996406	0.999993	MAPK9
ENSG00000050767	7.50481	-0.386222	1.01962	-0.378788	0.704845	0.999546	COL23A1
ENSG00000050820	2775.23	-0.0834834	0.0880439	-0.948202	0.343027	0.999546	BCAR1
ENSG00000051009	1062.34	-0.169843	0.1185	-1.43327	0.15178	0.999546	FHIP1B
ENSG00000051108	2137.32	-0.0241626	0.0870348	-0.27762	0.781304	0.999546	HERPUD1
ENSG00000051128	512.543	0.123813	0.150534	0.822488	0.410799	0.999546	HOMER3
ENSG00000051180	80.8716	0.099349	0.332437	0.29885	0.765054	0.999546	RAD51
ENSG00000051341	2104.11	-0.0683675	0.0738439	-0.925838	0.35453	0.999546	POLQ
ENSG00000051382	1519.56	-0.00701862	0.0867233	-0.0809312	0.935497	0.999546	PIK3CB
ENSG00000148826	2.42372	5.22124	1.97128	2.64866	0.00808125	NA	NKX6-2
ENSG00000051596	2156.16	0.0831633	0.096706	0.85996	0.389811	0.999546	THOC3
ENSG00000051620	6605.12	0.0222896	0.0773564	0.288141	0.773239	0.999546	HEBP2
ENSG00000051825	1440.31	0.0431867	0.084272	0.512468	0.608324	0.999546	MPHOSPH9
ENSG00000052126	7917.33	-0.0135612	0.0738013	-0.183753	0.854207	0.999546	PLEKHA5
ENSG00000052344	847.289	0.10728	0.12859	0.834279	0.404124	0.999546	PRSS8
ENSG00000052723	1665.17	0.0623958	0.0895252	0.696964	0.485825	0.999546	SIKE1
ENSG00000052749	2482.44	0.0233239	0.0740569	0.314946	0.752803	0.999546	RRP12
ENSG00000052795	720.459	-0.177289	0.110971	-1.59761	0.110131	0.999546	FNIP2
ENSG00000052802	4313.77	0.0662662	0.0991995	0.668009	0.504128	0.999546	MSMO1
ENSG00000052841	2559.72	-0.0193508	0.0755604	-0.256097	0.797876	0.999546	TTC17
ENSG00000052850	13.3701	-0.266805	0.857835	-0.311021	0.755784	0.999546	ALX4
ENSG00000053108	77.4908	-0.284035	0.281089	-1.01048	0.312265	0.999546	FSTL4
ENSG00000189292	4.83384	5.20533	1.61182	3.22947	0.00124021	0.18897	ALKAL2
ENSG00000053328	2.0608	-2.68221	1.98654	-1.3502	0.176953	NA	METTL24
ENSG00000053371	3268.44	0.104878	0.0969123	1.08219	0.279168	0.999546	AKR7A2
ENSG00000053372	1084.59	0.0234335	0.0857709	0.273211	0.784691	0.999546	MRTO4
ENSG00000053438	57.0986	-0.365563	0.317214	-1.15242	0.249149	0.999546	NNAT
ENSG00000160469	2.76137	5.19897	2.4451	2.12628	0.0334799	NA	BRSK1
ENSG00000053524	415.691	0.112966	0.180803	0.624803	0.5321	0.999546	MCF2L2
ENSG00000053702	39.7825	-0.29085	0.426187	-0.682447	0.494956	0.999546	NRIP2
ENSG00000053747	1714.69	0.038825	0.123121	0.315341	0.752503	0.999546	LAMA3
ENSG00000053770	2431.52	0.053183	0.0921673	0.577027	0.563921	0.999546	AP5M1
ENSG00000053900	807.254	0.0190169	0.122938	0.154687	0.877068	0.999546	ANAPC4
ENSG00000053918	609.534	0.0458249	0.119853	0.382343	0.702207	0.999546	KCNQ1
ENSG00000054116	1693.7	0.161119	0.0880454	1.82996	0.0672566	0.966229	TRAPPC3
ENSG00000054118	13106.7	0.00406769	0.0556137	0.0731419	0.941693	0.999546	THRAP3
ENSG00000054148	1999.92	0.0491022	0.128665	0.381628	0.702738	0.999546	PHPT1
ENSG00000054179	81.2767	-0.00691948	0.289155	-0.02393	0.980908	0.999681	ENTPD2
ENSG00000054219	4993.24	-0.0144782	0.0839771	-0.172406	0.863118	0.999546	LY75
ENSG00000054267	3002.98	-0.0797727	0.0903253	-0.883172	0.377143	0.999546	ARID4B
ENSG00000054277	426.589	-0.0986912	0.127812	-0.772161	0.440019	0.999546	OPN3
ENSG00000054282	1603.26	0.00500712	0.0874035	0.0572874	0.954316	0.999546	SDCCAG8
ENSG00000054392	1129.61	0.102042	0.088205	1.15687	0.247326	0.999546	HHAT
ENSG00000054523	3039.03	-0.0764926	0.0825866	-0.926211	0.354336	0.999546	KIF1B
ENSG00000054598	2318.41	0.170165	0.0986083	1.72567	0.0844074	0.998227	FOXC1
ENSG00000054611	1671.7	-0.0103438	0.0968098	-0.106847	0.914911	0.999546	TBC1D22A
ENSG00000054654	26902	-0.0759124	0.0619386	-1.22561	0.220347	0.999546	SYNE2
ENSG00000054690	1136.27	0.012661	0.115806	0.109329	0.912941	0.999546	PLEKHH1
ENSG00000054793	10269.4	-0.0376343	0.0703487	-0.534968	0.592672	0.999546	ATP9A
ENSG00000054965	2848.28	-0.0680846	0.101811	-0.668737	0.503663	0.999546	FAM168A
ENSG00000054967	87.7489	-0.399974	0.281167	-1.42255	0.154866	0.999546	RELT
ENSG00000054983	3400.69	-0.0103325	0.0793474	-0.130218	0.896394	0.999546	GALC
ENSG00000055044	2153.1	0.061075	0.0981916	0.621998	0.533943	0.999546	NOP58
ENSG00000055070	4046.75	-0.0500164	0.0685584	-0.729544	0.465669	0.999546	SZRD1
ENSG00000055118	40.6339	0.572129	0.428252	1.33596	0.181561	0.999546	KCNH2
ENSG00000055130	4016.58	0.0567978	0.0747782	0.75955	0.447523	0.999546	CUL1
ENSG00000055147	789.931	0.0132348	0.11084	0.119405	0.904955	0.999546	FAM114A2
ENSG00000055163	426.503	-0.172369	0.145626	-1.18364	0.236554	0.999546	CYFIP2
ENSG00000055208	3859.68	-0.115166	0.0892919	-1.28977	0.197132	0.999546	TAB2
ENSG00000055211	1633.79	-0.0535358	0.0814246	-0.657489	0.510867	0.999546	GINM1
ENSG00000267570	2.74067	5.1965	2.02774	2.56271	0.0103858	NA	NA
ENSG00000055483	1162.07	-0.14852	0.108756	-1.36562	0.172057	0.999546	USP36
ENSG00000239453	2.792	5.15835	2.2781	2.26433	0.0235541	NA	NA
ENSG00000286419	3.46755	5.15834	2.05775	2.50679	0.0121833	NA	NA
ENSG00000055813	15.5009	-0.466803	0.787839	-0.592511	0.553508	0.999546	CCDC85A
ENSG00000055917	11438	0.0252409	0.0589745	0.427997	0.668653	0.999546	PUM2
ENSG00000055950	3311.66	0.0270626	0.0696574	0.38851	0.697639	0.999546	MRPL43
ENSG00000055955	7.78533	0.725051	1.27233	0.56986	0.568772	0.999546	ITIH4
ENSG00000055957	5.64793	-0.490179	1.35008	-0.363075	0.716549	0.999546	ITIH1
ENSG00000056050	565.237	0.145004	0.126582	1.14553	0.251988	0.999546	HPF1
ENSG00000056097	7147.45	0.0803332	0.0789106	1.01803	0.308665	0.999546	ZFR
ENSG00000056277	404.503	-0.0134352	0.140337	-0.0957352	0.923731	0.999546	ZNF280C
ENSG00000056558	120.741	0.127749	0.215437	0.592978	0.553196	0.999546	TRAF1
ENSG00000056586	4276.93	0.0874134	0.0791578	1.10429	0.269466	0.999546	RC3H2
ENSG00000056736	95.8909	0.277245	0.261011	1.0622	0.288147	0.999546	IL17RB
ENSG00000253141	2.69616	5.15829	2.29624	2.2464	0.0246782	NA	NA
ENSG00000056998	192.235	0.18529	0.190733	0.971463	0.331318	0.999546	GYG2
ENSG00000057019	6918.47	0.0278634	0.0661893	0.420966	0.67378	0.999546	DCBLD2
ENSG00000057149	174807	0.0066014	0.0849996	0.0776638	0.938095	0.999546	SERPINB3
ENSG00000057252	3117.12	0.0270296	0.0745704	0.362471	0.717	0.999546	SOAT1
ENSG00000057294	2592.35	-0.0040196	0.0727319	-0.055266	0.955927	0.999546	PKP2
ENSG00000057593	4.32988	-1.31034	1.14025	-1.14916	0.25049	0.999546	F7
ENSG00000057608	12117.3	0.0745714	0.0738286	1.01006	0.312466	0.999546	GDI2
ENSG00000057657	265.528	0.128321	0.232022	0.553056	0.580225	0.999546	PRDM1
ENSG00000057663	2210.03	0.0286787	0.111718	0.256706	0.797406	0.999546	ATG5
ENSG00000057704	265.311	-0.187667	0.152664	-1.22928	0.218967	0.999546	TMCC3
ENSG00000057757	1229.78	0.0266516	0.0940594	0.283348	0.77691	0.999546	PITHD1
ENSG00000057935	1525.77	0.0162129	0.0896519	0.180842	0.856491	0.999546	MTA3
ENSG00000253917	4.79451	5.1384	1.79381	2.86452	0.00417637	0.390351	NA
ENSG00000058063	4294.14	9.62e-05	0.0621361	0.00154888	0.998764	0.999993	ATP11B
ENSG00000058085	10921	0.104171	0.068173	1.52804	0.126503	0.999546	LAMC2
ENSG00000058091	925.883	-0.104322	0.102244	-1.02032	0.307576	0.999546	CDK14
ENSG00000058262	5610.96	0.043437	0.0715856	0.606785	0.543994	0.999546	SEC61A1
ENSG00000058272	2426.83	-0.00191697	0.0659006	-0.0290888	0.976794	0.999546	PPP1R12A
ENSG00000058335	118.092	-0.306418	0.296373	-1.03389	0.301186	0.999546	RASGRF1
ENSG00000058404	10.6707	-0.48071	0.885165	-0.543074	0.587079	0.999546	CAMK2B
ENSG00000279265	4.50899	5.13525	1.82301	2.81691	0.00484876	0.424748	NA
ENSG00000058600	2245.25	-0.0498142	0.0749654	-0.664496	0.506373	0.999546	POLR3E
ENSG00000058668	12213.7	-0.0601283	0.0693952	-0.866463	0.386237	0.999546	ATP2B4
ENSG00000058673	6160.36	-0.0502939	0.0657682	-0.764715	0.444442	0.999546	ZC3H11A
ENSG00000058729	1654.23	0.0252882	0.111702	0.226389	0.820899	0.999546	RIOK2
ENSG00000258553	5.05434	5.13138	1.67032	3.0721	0.00212562	0.275465	NA
ENSG00000058804	1432.86	-0.0207274	0.0989707	-0.209429	0.834113	0.999546	NDC1
ENSG00000058866	36.8194	-0.0371977	0.473175	-0.0786129	0.93734	0.999546	DGKG
ENSG00000059122	1563.64	0.0517465	0.102354	0.505566	0.613161	0.999546	FLYWCH1
ENSG00000059145	500.456	-0.113021	0.138162	-0.818036	0.413337	0.999546	UNKL
ENSG00000233176	2.81102	5.12146	1.93007	2.65352	0.00796581	NA	OR7E157P
ENSG00000257761	2.45979	5.11179	2.485	2.05705	0.0396811	NA	NA
ENSG00000059573	2248.14	-0.0153726	0.0625474	-0.245775	0.805856	0.999546	ALDH18A1
ENSG00000059588	1471.93	-0.112367	0.0936616	-1.19971	0.230252	0.999546	TARBP1
ENSG00000059691	673.963	0.0782087	0.118439	0.660328	0.509044	0.999546	GATB
ENSG00000231090	3.37021	5.1107	1.87143	2.7309	0.00631608	NA	MIR4422HG
ENSG00000059758	1703.84	0.092609	0.0952208	0.972571	0.330767	0.999546	CDK17
ENSG00000059769	381.927	0.0331801	0.157203	0.211066	0.832836	0.999546	DNAJC25
ENSG00000059915	322.382	0.103861	0.176606	0.588094	0.556469	0.999546	PSD
ENSG00000060069	3312.26	0.0443382	0.0761283	0.582413	0.560288	0.999546	CTDP1
ENSG00000060138	11115.2	-0.0663967	0.201824	-0.328983	0.742169	0.999546	YBX3
ENSG00000060140	823.617	0.0511065	0.102413	0.499023	0.617764	0.999546	STYK1
ENSG00000060237	14592.4	-0.133226	0.0950465	-1.40169	0.161008	0.999546	WNK1
ENSG00000060339	4785.92	0.0499577	0.0877693	0.569193	0.569225	0.999546	CCAR1
ENSG00000274765	5.68497	5.10739	1.52244	3.35474	0.000794404	0.145553	NA
ENSG00000060558	2465.23	0.036089	0.0931581	0.387395	0.698464	0.999546	GNA15
ENSG00000060642	1170.7	0.175963	0.0953583	1.84528	0.0649964	0.958925	PIGV
ENSG00000060656	9420.02	-0.0706245	0.0686368	-1.02896	0.303498	0.999546	PTPRU
ENSG00000060688	1888.31	0.0592401	0.104791	0.565314	0.57186	0.999546	SNRNP40
ENSG00000060709	63.3399	0.37581	0.371008	1.01294	0.311087	0.999546	RIMBP2
ENSG00000060749	3400.09	-0.074278	0.0711308	-1.04425	0.296372	0.999546	QSER1
ENSG00000060762	786.22	0.26623	0.143661	1.85317	0.0638574	0.954057	MPC1
ENSG00000060971	1843.92	-0.0727473	0.0825445	-0.88131	0.37815	0.999546	ACAA1
ENSG00000060982	680.431	0.266026	0.172331	1.5437	0.122662	0.999546	BCAT1
ENSG00000061273	1952.45	-0.109209	0.109602	-0.996422	0.319045	0.999546	HDAC7
ENSG00000263883	3.89445	5.0962	1.74957	2.91283	0.00358171	0.369048	EEF1DP7
ENSG00000061455	11.9553	0.00137248	0.970999	0.00141348	0.998872	0.999993	PRDM6
ENSG00000061656	138.754	-0.0665605	0.234158	-0.284254	0.776215	0.999546	SPAG4
ENSG00000061676	8218.65	0.0104565	0.0885772	0.118049	0.906029	0.999546	NCKAP1
ENSG00000061794	2456.85	0.0460413	0.0881793	0.522132	0.601578	0.999546	MRPS35
ENSG00000061918	286.643	0.0605385	0.19038	0.317988	0.750494	0.999546	GUCY1B1
ENSG00000262848	3.85451	5.05403	1.73625	2.91089	0.00360403	0.369818	NA
ENSG00000061938	1267.97	-0.0968395	0.128849	-0.751574	0.452307	0.999546	TNK2
ENSG00000061987	2419.05	-0.0313774	0.0713142	-0.439989	0.659945	0.999546	MON2
ENSG00000062038	1927.1	-0.140776	0.128501	-1.09552	0.273289	0.999546	CDH3
ENSG00000062194	5323.68	0.0107827	0.0877211	0.12292	0.902171	0.999546	GPBP1
ENSG00000062282	149.952	-0.028407	0.214974	-0.132141	0.894873	0.999546	DGAT2
ENSG00000062370	853.512	0.103504	0.101199	1.02278	0.306411	0.999546	ZNF112
ENSG00000062485	4742.21	-0.0700965	0.0948233	-0.739233	0.459766	0.999546	CS
ENSG00000062524	529.936	-0.0100026	0.194834	-0.0513392	0.959055	0.999546	LTK
ENSG00000062582	2731.77	0.0944196	0.103571	0.911637	0.36196	0.999546	MRPS24
ENSG00000062598	1002.92	-0.180435	0.0921301	-1.95848	0.0501739	0.932894	ELMO2
ENSG00000062650	4592.08	-0.062855	0.0593289	-1.05943	0.289403	0.999546	WAPL
ENSG00000062716	7452.12	-0.0136945	0.0606751	-0.225703	0.821433	0.999546	VMP1
ENSG00000062725	2443.12	0.0705062	0.0878968	0.802147	0.422468	0.999546	APPBP2
ENSG00000062822	672.107	-0.158559	0.103221	-1.53611	0.124512	0.999546	POLD1
ENSG00000063015	12.5615	-0.811423	0.930573	-0.87196	0.38323	0.999546	SEZ6
ENSG00000063046	23427.1	-0.0687093	0.0651816	-1.05412	0.291827	0.999546	EIF4B
ENSG00000063127	83.5652	0.385974	0.290557	1.32839	0.184049	0.999546	SLC6A16
ENSG00000063169	738.058	-0.193936	0.167572	-1.15732	0.24714	0.999546	BICRA
ENSG00000271752	3.14211	5.03421	2.10505	2.3915	0.0167799	NA	NA
ENSG00000063177	26996.2	-0.00307929	0.169902	-0.0181239	0.98554	0.999722	RPL18
ENSG00000063180	212.339	0.221427	0.20576	1.07614	0.281864	0.999546	CA11
ENSG00000063241	1477.11	-0.0293262	0.15	-0.195508	0.844995	0.999546	ISOC2
ENSG00000063244	6297.25	0.0167462	0.0680604	0.246049	0.805644	0.999546	U2AF2
ENSG00000063245	4942.68	0.0304406	0.0774933	0.392816	0.694455	0.999546	EPN1
ENSG00000063322	2959.39	0.0388144	0.0792804	0.489584	0.624428	0.999546	MED29
ENSG00000063438	16.2233	0.127066	0.878961	0.144564	0.885055	0.999546	AHRR
ENSG00000063587	462.345	-0.265003	0.151168	-1.75303	0.0795966	0.990001	ZNF275
ENSG00000063601	2407.42	0.00980982	0.0703151	0.139512	0.889045	0.999546	MTMR1
ENSG00000063660	2763.67	-0.173858	0.12003	-1.44845	0.14749	0.999546	GPC1
ENSG00000063761	122.542	0.0571542	0.276758	0.206513	0.83639	0.999546	ADCK1
ENSG00000063854	2460.46	0.0762051	0.0735867	1.03558	0.300397	0.999546	HAGH
ENSG00000063978	2070.11	-0.0641867	0.0766484	-0.837418	0.402358	0.999546	RNF4
ENSG00000064012	1442.14	0.0334284	0.109211	0.306091	0.759535	0.999546	CASP8
ENSG00000064042	1286.55	0.152651	0.0856483	1.7823	0.0746999	0.972316	LIMCH1
ENSG00000064102	1025.14	-0.173004	0.11351	-1.52413	0.127475	0.999546	INTS13
ENSG00000064115	1920.79	-0.00995513	0.09292	-0.107136	0.914681	0.999546	TM7SF3
ENSG00000064195	151.78	-0.120315	0.217635	-0.552827	0.580382	0.999546	DLX3
ENSG00000064199	14421.7	0.0997504	0.110727	0.90087	0.367657	0.999546	SPA17
ENSG00000064201	19.898	-0.186509	0.622539	-0.299594	0.764487	0.999546	TSPAN32
ENSG00000064218	296.809	-0.100244	0.180995	-0.55385	0.579682	0.999546	DMRT3
ENSG00000064225	1163.09	0.152039	0.127887	1.18885	0.234497	0.999546	ST3GAL6
ENSG00000064270	2487.34	-0.0307389	0.0741692	-0.414443	0.678549	0.999546	ATP2C2
ENSG00000064300	187.721	-0.343728	0.275648	-1.24698	0.212405	0.999546	NGFR
ENSG00000275297	3.83107	5.02393	2.25202	2.23086	0.0256905	0.780352	NA
ENSG00000064313	2604.41	0.0731902	0.0726766	1.00707	0.313902	0.999546	TAF2
ENSG00000064393	7446.14	-0.0853812	0.0955034	-0.894012	0.371315	0.999546	HIPK2
ENSG00000064419	2871.73	-0.00197368	0.0645955	-0.0305544	0.975625	0.999546	TNPO3
ENSG00000064489	162.252	-0.136294	0.310393	-0.439102	0.660588	0.999546	NA
ENSG00000064490	1801.35	-0.0114088	0.0899538	-0.126829	0.899076	0.999546	RFXANK
ENSG00000064545	682.22	-0.0212092	0.146537	-0.144736	0.884919	0.999546	TMEM161A
ENSG00000064547	393.791	-0.28976	0.155911	-1.85849	0.0630993	0.954057	LPAR2
ENSG00000064601	2758.22	-0.0320287	0.0623166	-0.513968	0.607274	0.999546	CTSA
ENSG00000064607	4002.02	-0.118666	0.0685813	-1.7303	0.0835775	0.993955	SUGP2
ENSG00000064651	4335.31	-0.0804881	0.0709162	-1.13498	0.256385	0.999546	SLC12A2
ENSG00000064652	817.984	0.0761303	0.118438	0.642784	0.520364	0.999546	SNX24
ENSG00000064655	5147.18	-0.035261	0.0870368	-0.405128	0.685384	0.999546	EYA2
ENSG00000168126	2.40233	5.01269	2.14023	2.34212	0.0191745	NA	OR2W6P
ENSG00000064687	2343.11	0.0880971	0.0664888	1.32499	0.185174	0.999546	ABCA7
ENSG00000064692	144.614	-0.346824	0.365405	-0.94915	0.342544	0.999546	SNCAIP
ENSG00000064703	1910.65	0.115959	0.0935366	1.23972	0.21508	0.999546	DDX20
ENSG00000064726	5677.28	0.0621964	0.0765837	0.812136	0.416714	0.999546	BTBD1
ENSG00000064763	335.844	-0.0109724	0.188486	-0.0582132	0.953579	0.999546	FAR2
ENSG00000064787	7315.14	0.0344979	0.0772349	0.446662	0.655119	0.999546	BCAS1
ENSG00000064835	1.52406	2.80081	3.13443	0.893562	0.371556	NA	POU1F1
ENSG00000064886	14.826	0.537776	0.740403	0.726329	0.467637	0.999546	CHI3L2
ENSG00000064932	3212.2	0.0274062	0.0867215	0.316025	0.751983	0.999546	SBNO2
ENSG00000064933	1589.34	0.114053	0.104755	1.08876	0.276262	0.999546	PMS1
ENSG00000064961	4613.16	0.133936	0.0698056	1.9187	0.0550222	0.947996	HMG20B
ENSG00000064989	127.418	0.0431456	0.246341	0.175146	0.860965	0.999546	CALCRL
ENSG00000064995	972.294	-0.106861	0.124989	-0.854963	0.392571	0.999546	TAF11
ENSG00000064999	4628.76	-0.0148499	0.0648079	-0.229138	0.818762	0.999546	ANKS1A
ENSG00000065000	5279.78	-0.0551977	0.0939555	-0.587488	0.556876	0.999546	AP3D1
ENSG00000065029	1295.8	-0.052084	0.0828801	-0.628426	0.529725	0.999546	ZNF76
ENSG00000065054	3242.23	0.00609978	0.0753869	0.080913	0.935511	0.999546	SLC9A3R2
ENSG00000065057	434.253	-0.0109335	0.162752	-0.0671788	0.946439	0.999546	NTHL1
ENSG00000065060	1465.96	-0.0748309	0.101803	-0.735056	0.462306	0.999546	UHRF1BP1
ENSG00000065135	4139.37	0.0238836	0.0754071	0.316729	0.751449	0.999546	GNAI3
ENSG00000065150	6908.72	0.039384	0.0726669	0.54198	0.587832	0.999546	IPO5
ENSG00000065154	6145.91	-0.018165	0.0905084	-0.2007	0.840933	0.999546	OAT
ENSG00000065183	1916.58	-0.00437406	0.0830108	-0.0526926	0.957977	0.999546	WDR3
ENSG00000065243	4200.38	0.0393227	0.0668654	0.588086	0.556474	0.999546	PKN2
ENSG00000065268	1320.15	0.119473	0.101332	1.17903	0.238387	0.999546	WDR18
ENSG00000065308	537.314	-0.129224	0.136656	-0.945618	0.344343	0.999546	TRAM2
ENSG00000065320	4178.52	-0.125851	0.0930038	-1.35318	0.175999	0.999546	NTN1
ENSG00000065328	63.6898	0.250029	0.39721	0.629463	0.529046	0.999546	MCM10
ENSG00000065357	1854.81	-0.137185	0.111789	-1.22719	0.219753	0.999546	DGKA
ENSG00000065361	10956	-0.0408955	0.0600626	-0.680882	0.495946	0.999546	ERBB3
ENSG00000065371	5.78813	-0.509136	1.03422	-0.492292	0.622513	0.999546	ROPN1
ENSG00000065413	373.149	-0.184236	0.15096	-1.22043	0.222302	0.999546	ANKRD44
ENSG00000065427	5832.33	0.120546	0.0844072	1.42814	0.15325	0.999546	KARS1
ENSG00000065457	1937.09	0.0335392	0.0701015	0.478438	0.632338	0.999546	ADAT1
ENSG00000065485	641.077	-0.0940389	0.113262	-0.830276	0.406383	0.999546	PDIA5
ENSG00000065491	1380.31	-0.00858256	0.0874523	-0.0981398	0.921821	0.999546	TBC1D22B
ENSG00000065518	3934.78	-0.0206165	0.122904	-0.167744	0.866784	0.999546	NDUFB4
ENSG00000065526	6363.25	-0.0921036	0.1166	-0.789912	0.429579	0.999546	SPEN
ENSG00000065534	2266.62	-0.0768984	0.0730483	-1.05271	0.292476	0.999546	MYLK
ENSG00000065548	3053.46	0.100372	0.0946091	1.06092	0.288727	0.999546	ZC3H15
ENSG00000065559	2197	0.0811645	0.0804355	1.00906	0.312945	0.999546	MAP2K4
ENSG00000065600	284.427	0.126483	0.203184	0.622507	0.533608	0.999546	PACC1
ENSG00000065613	17628.8	-0.00894313	0.0777718	-0.114992	0.908451	0.999546	SLK
ENSG00000065615	1074.55	-0.0752368	0.104895	-0.717259	0.473214	0.999546	CYB5R4
ENSG00000065618	2004.81	-0.193602	0.111024	-1.74379	0.0811954	0.99142	COL17A1
ENSG00000065621	394.914	-0.103014	0.148569	-0.693375	0.488074	0.999546	GSTO2
ENSG00000065665	208.03	-0.11129	0.206164	-0.539811	0.589327	0.999546	SEC61A2
ENSG00000065675	14.5472	-0.501626	0.606423	-0.827188	0.40813	0.999546	PRKCQ
ENSG00000227684	2.45645	5.00961	2.34739	2.13412	0.032833	NA	CROCCP4
ENSG00000121410	3.90588	5.00926	1.84087	2.72114	0.00650573	0.488241	A1BG
ENSG00000065809	7626.65	0.114763	0.070364	1.63099	0.102893	0.999546	FAM107B
ENSG00000065833	1085.98	-0.11643	0.0914249	-1.2735	0.202841	0.999546	ME1
ENSG00000065882	1364.03	0.107227	0.0980035	1.09411	0.273905	0.999546	TBC1D1
ENSG00000065883	5231.85	-0.0987821	0.0683662	-1.4449	0.148487	0.999546	CDK13
ENSG00000065911	829.329	-0.106755	0.136462	-0.782303	0.434037	0.999546	MTHFD2
ENSG00000065923	480.445	-0.138712	0.126493	-1.0966	0.272816	0.999546	SLC9A7
ENSG00000185527	5.22259	5.00424	1.7365	2.8818	0.00395417	0.385317	PDE6G
ENSG00000065978	11989.1	-0.0794913	0.106184	-0.74862	0.454086	0.999546	YBX1
ENSG00000065989	503.178	0.0648162	0.111425	0.581703	0.560767	0.999546	PDE4A
ENSG00000066027	2217.46	0.110064	0.0993037	1.10836	0.267707	0.999546	PPP2R5A
ENSG00000066032	8.10947	0.118675	1.01893	0.116471	0.90728	0.999546	CTNNA2
ENSG00000066044	2813.34	-0.090675	0.0606283	-1.49559	0.134761	0.999546	ELAVL1
ENSG00000066084	2586.26	-0.119189	0.0835641	-1.42631	0.153778	0.999546	DIP2B
ENSG00000066117	1500.3	-0.163016	0.102041	-1.59756	0.110141	0.999546	SMARCD1
ENSG00000066135	3288.55	-0.129199	0.0692567	-1.86551	0.06211	0.954057	KDM4A
ENSG00000066136	1593.18	-0.0938895	0.0913562	-1.02773	0.304077	0.999546	NFYC
ENSG00000066185	967.241	0.125567	0.113695	1.10441	0.269414	0.999546	ZMYND12
ENSG00000066230	1138.69	-0.205783	0.123567	-1.66535	0.0958434	0.999546	SLC9A3
ENSG00000066248	1736.03	-0.00772871	0.0908065	-0.0851118	0.932172	0.999546	NGEF
ENSG00000267648	4.34294	4.98804	2.06047	2.42083	0.0154852	0.671229	NA
ENSG00000066322	2194.25	-0.0191633	0.0908202	-0.211002	0.832886	0.999546	ELOVL1
ENSG00000066336	3.82138	0.628355	1.53385	0.409659	0.682056	0.999546	SPI1
ENSG00000066379	662.553	0.0785295	0.121583	0.645894	0.518348	0.999546	POLR1H
ENSG00000066382	75.81	0.016578	0.287674	0.0576279	0.954045	0.999546	MPPED2
ENSG00000066405	25.5231	-0.239292	0.580466	-0.412242	0.680162	0.999546	CLDN18
ENSG00000066422	2160.39	0.0124792	0.0676276	0.184528	0.853599	0.999546	ZBTB11
ENSG00000066427	1119.33	0.113181	0.0806837	1.40277	0.160685	0.999546	ATXN3
ENSG00000066455	3291.33	0.103155	0.0919777	1.12152	0.262067	0.999546	GOLGA5
ENSG00000125337	2.53851	4.98512	1.96497	2.537	0.0111807	NA	KIF25
ENSG00000066557	513.963	0.0189633	0.166504	0.113891	0.909324	0.999546	LRRC40
ENSG00000066583	720.604	0.0224577	0.108956	0.206116	0.8367	0.999546	ISOC1
ENSG00000066629	3438.13	0.00707993	0.0821268	0.0862072	0.931302	0.999546	EML1
ENSG00000066651	947.714	0.075484	0.115324	0.654539	0.512765	0.999546	TRMT11
ENSG00000066654	3140.83	0.00250906	0.0764755	0.0328087	0.973827	0.999546	THUMPD1
ENSG00000066697	774.932	-0.0246642	0.141131	-0.174761	0.861267	0.999546	MSANTD3
ENSG00000066735	12.1687	-1.00744	0.87754	-1.14803	0.250955	0.999546	KIF26A
ENSG00000066739	2984.49	-0.0399116	0.0660063	-0.604663	0.545403	0.999546	ATG2B
ENSG00000066777	8709.54	-0.0532401	0.0447007	-1.19103	0.23364	0.999546	ARFGEF1
ENSG00000066827	656.039	0.117484	0.129982	0.90385	0.366075	0.999546	ZFAT
ENSG00000066855	1409.08	0.0585826	0.0907511	0.64553	0.518583	0.999546	MTFR1
ENSG00000066923	286.549	-0.103325	0.16653	-0.620456	0.534958	0.999546	STAG3
ENSG00000066926	2141.37	-0.0298469	0.0820184	-0.363905	0.715929	0.999546	FECH
ENSG00000066933	2142.35	-0.0963838	0.0823776	-1.17002	0.241991	0.999546	MYO9A
ENSG00000067057	2493.41	0.0134226	0.0913406	0.146951	0.88317	0.999546	PFKP
ENSG00000067064	5105.53	0.0701556	0.0765979	0.915895	0.359722	0.999546	IDI1
ENSG00000236375	3.80766	4.95185	1.86333	2.65753	0.00787149	0.519415	NA
ENSG00000067082	5631.46	0.00621859	0.0604288	0.102908	0.918036	0.999546	KLF6
ENSG00000067113	740.865	0.0808977	0.139198	0.581172	0.561125	0.999546	PLPP1
ENSG00000237016	3.34263	4.94452	2.09991	2.35463	0.0185411	NA	LOC100129456
ENSG00000067167	8308.2	0.0981118	0.0866321	1.13251	0.25742	0.999546	TRAM1
ENSG00000067177	1075.25	0.0496738	0.096694	0.513721	0.607447	0.999546	PHKA1
ENSG00000067182	2551.15	-0.0576641	0.0761747	-0.756999	0.449051	0.999546	TNFRSF1A
ENSG00000067191	199.487	-0.0795104	0.23186	-0.342924	0.731656	0.999546	CACNB1
ENSG00000067208	2938.66	0.0861092	0.0787325	1.09369	0.27409	0.999546	EVI5
ENSG00000067221	487.072	-0.0232085	0.137617	-0.168646	0.866075	0.999546	STOML1
ENSG00000067225	31349.7	-0.0332374	0.096499	-0.344433	0.730521	0.999546	PKM
ENSG00000067248	2221.23	0.0931759	0.0782124	1.19132	0.233529	0.999546	DHX29
ENSG00000067334	5844.55	0.0839089	0.102801	0.816229	0.414369	0.999546	DNTTIP2
ENSG00000067365	425.24	-0.178749	0.187896	-0.951321	0.341441	0.999546	METTL22
ENSG00000067369	7479.7	-0.0599555	0.0502114	-1.19406	0.232455	0.999546	TP53BP1
ENSG00000067445	26.0886	-0.285667	0.630811	-0.452857	0.650652	0.999546	TRO
ENSG00000067533	935.223	-0.0704581	0.109035	-0.646195	0.518153	0.999546	RRP15
ENSG00000067560	20776.2	0.00745879	0.0655845	0.113728	0.909454	0.999546	RHOA
ENSG00000067596	3314.18	-0.0199702	0.0643742	-0.310221	0.756393	0.999546	DHX8
ENSG00000067601	233.572	0.171382	0.189602	0.903904	0.366046	0.999546	PMS2P4
ENSG00000067606	1765.42	-0.0589906	0.112802	-0.522959	0.601003	0.999546	PRKCZ
ENSG00000067704	6108.36	-0.000900991	0.0722172	-0.0124761	0.990046	0.999992	IARS2
ENSG00000067715	3.08611	0.0730554	1.75723	0.0415741	0.966838	NA	SYT1
ENSG00000067798	8.83391	1.41858	1.11968	1.26696	0.205171	0.999546	NAV3
ENSG00000067829	2595.53	0.0182013	0.138194	0.131708	0.895215	0.999546	IDH3G
ENSG00000067836	1569.36	-0.054762	0.084414	-0.648732	0.516512	0.999546	ROGDI
ENSG00000067840	29.9707	0.498433	0.51853	0.961242	0.33643	0.999546	PDZD4
ENSG00000067842	29.0764	-0.783257	0.72205	-1.08477	0.278024	0.999546	ATP2B3
ENSG00000067900	3756.77	-0.0450515	0.0700294	-0.643323	0.520015	0.999546	ROCK1
ENSG00000067955	2118.6	-0.00789654	0.0715325	-0.110391	0.912099	0.999546	CBFB
ENSG00000067992	1313.76	-0.0538595	0.104235	-0.516715	0.605355	0.999546	PDK3
ENSG00000068001	958.16	-0.0841265	0.122937	-0.684305	0.493783	0.999546	HYAL2
ENSG00000068024	932.737	-0.110705	0.0948473	-1.16719	0.243134	0.999546	HDAC4
ENSG00000068028	329.271	0.184946	0.169702	1.08983	0.27579	0.999546	RASSF1
ENSG00000286938	3.31345	4.93508	1.82264	2.70765	0.00677609	NA	NA
ENSG00000254622	2.39156	4.929	2.27366	2.16787	0.0301683	NA	NAV2-AS4
ENSG00000068097	1365.29	-0.0857732	0.0746194	-1.14948	0.25036	0.999546	HEATR6
ENSG00000068120	3382.31	0.0267519	0.0668716	0.400049	0.68912	0.999546	COASY
ENSG00000068137	887.864	-0.0908305	0.124407	-0.73011	0.465323	0.999546	PLEKHH3
ENSG00000068305	3007.05	-0.0418669	0.0618186	-0.677255	0.498244	0.999546	MEF2A
ENSG00000068308	2916.11	0.0405652	0.0749765	0.541039	0.588481	0.999546	OTUD5
ENSG00000068323	1492.48	-0.0280914	0.0779722	-0.360275	0.718641	0.999546	TFE3
ENSG00000068354	722.724	-0.140652	0.111926	-1.25666	0.208878	0.999546	TBC1D25
ENSG00000068366	1505.49	-0.0966594	0.0827398	-1.16823	0.242713	0.999546	ACSL4
ENSG00000068383	562.202	-0.0450572	0.137324	-0.328108	0.74283	0.999546	INPP5A
ENSG00000068394	1057.89	0.130499	0.104172	1.25273	0.210304	0.999546	GPKOW
ENSG00000068400	2063.45	-0.00290133	0.091346	-0.0317619	0.974662	0.999546	GRIPAP1
ENSG00000068438	1978.5	0.0700281	0.0954468	0.733688	0.463139	0.999546	FTSJ1
ENSG00000068489	217.328	-0.3074	0.178182	-1.72521	0.0844905	0.998227	PRR11
ENSG00000068615	552.8	-0.0762843	0.125321	-0.608713	0.542715	0.999546	REEP1
ENSG00000068650	2042.28	-0.158682	0.108721	-1.45953	0.14442	0.999546	ATP11A
ENSG00000068654	3045.23	-0.0974575	0.0978882	-0.995601	0.319444	0.999546	POLR1A
ENSG00000068697	7887.51	0.0865354	0.0985823	0.877798	0.380053	0.999546	LAPTM4A
ENSG00000068724	2536.55	-0.03415	0.0631599	-0.540691	0.588721	0.999546	TTC7A
ENSG00000068745	3489.65	-0.0301887	0.0689012	-0.438144	0.661282	0.999546	IP6K2
ENSG00000068781	24.1349	0.183712	0.938256	0.195802	0.844765	0.999546	STON1-GTF2A1L
ENSG00000068784	939.5	-0.0744039	0.103959	-0.715707	0.474172	0.999546	SRBD1
ENSG00000068796	6047.24	0.0113673	0.0617903	0.183966	0.85404	0.999546	KIF2A
ENSG00000068878	6060.07	0.0554752	0.0761652	0.728354	0.466397	0.999546	PSME4
ENSG00000068885	5023.01	0.128761	0.0797771	1.61401	0.106525	0.999546	IFT80
ENSG00000068903	2308.9	-0.138044	0.0851197	-1.62176	0.104854	0.999546	SIRT2
ENSG00000068912	3340.77	0.0322655	0.0696882	0.462997	0.643366	0.999546	ERLEC1
ENSG00000068971	283.239	-0.0256354	0.158276	-0.161966	0.871333	0.999546	PPP2R5B
ENSG00000069011	6640.14	-0.0665535	0.113201	-0.587925	0.556583	0.999546	PITX1
ENSG00000069020	5346.7	-0.158504	0.0856072	-1.85152	0.0640948	0.954057	MAST4
ENSG00000069122	124.181	0.36003	0.295981	1.2164	0.223834	0.999546	ADGRF5
ENSG00000167359	3.58608	4.92816	1.84408	2.67242	0.00753059	0.514797	OR51I1
ENSG00000069248	2877.37	0.0753161	0.0991002	0.76	0.447255	0.999546	NUP133
ENSG00000069275	15577.9	-0.0464783	0.0560227	-0.829634	0.406746	0.999546	NUCKS1
ENSG00000069329	13598.1	0.076	0.0743001	1.02288	0.306365	0.999546	VPS35
ENSG00000069345	4740.44	0.0356877	0.0783647	0.455405	0.648818	0.999546	DNAJA2
ENSG00000069399	971.842	-0.129557	0.140363	-0.923012	0.356001	0.999546	BCL3
ENSG00000069424	652.42	0.0370796	0.127887	0.28994	0.771862	0.999546	KCNAB2
ENSG00000069431	114.232	0.0439566	0.392178	0.112083	0.910757	0.999546	ABCC9
ENSG00000069493	446.487	-0.129704	0.266464	-0.486759	0.626429	0.999546	CLEC2D
ENSG00000069509	585.175	0.0258346	0.146982	0.175767	0.860477	0.999546	FUNDC1
ENSG00000069535	428.395	-0.1239	0.182871	-0.677526	0.498072	0.999546	MAOB
ENSG00000069667	2915.99	0.00136488	0.0828689	0.0164703	0.986859	0.999722	RORA
ENSG00000069696	7.13544	1.03715	1.39255	0.744783	0.456403	0.999546	DRD4
ENSG00000069702	567.663	-0.0308916	0.131012	-0.235792	0.813594	0.999546	TGFBR3
ENSG00000069764	455.509	0.203131	0.159048	1.27717	0.201543	0.999546	PLA2G10
ENSG00000069812	1494.83	-0.0883	0.0885443	-0.997241	0.318647	0.999546	HES2
ENSG00000288985	3.01162	4.8978	2.16077	2.26669	0.0234093	NA	NA
ENSG00000069869	417.373	-0.0678415	0.133793	-0.507063	0.612111	0.999546	NEDD4
ENSG00000069943	344.942	0.0881324	0.174447	0.505211	0.613411	0.999546	PIGB
ENSG00000069956	4407.1	0.0920434	0.0726582	1.2668	0.205227	0.999546	MAPK6
ENSG00000069966	463.922	-0.0329865	0.147772	-0.223225	0.82336	0.999546	GNB5
ENSG00000069974	768.962	0.150427	0.11171	1.34659	0.178112	0.999546	RAB27A
ENSG00000069998	903.779	0.135399	0.125824	1.07609	0.281885	0.999546	HDHD5
ENSG00000070010	2692.86	0.0608292	0.113082	0.53792	0.590632	0.999546	UFD1
ENSG00000070018	2172.31	-0.0293322	0.070834	-0.414098	0.678802	0.999546	LRP6
ENSG00000070019	3.60787	0.671198	1.38643	0.484118	0.628302	0.999546	GUCY2C
ENSG00000070047	2938.07	-0.101128	0.0733849	-1.37805	0.168189	0.999546	PHRF1
ENSG00000070061	2689.46	0.0496666	0.104732	0.474225	0.63534	0.999546	ELP1
ENSG00000070081	23591.5	0.0322797	0.0898807	0.359139	0.719491	0.999546	NUCB2
ENSG00000070087	13293.4	0.0108401	0.06472	0.167493	0.866982	0.999546	PFN2
ENSG00000070159	4543.99	-0.0064318	0.0714113	-0.0900669	0.928234	0.999546	PTPN3
ENSG00000070182	8.36591	0.0422331	1.3231	0.0319197	0.974536	0.999546	SPTB
ENSG00000070190	4140.95	0.120437	0.0815168	1.47746	0.139553	0.999546	DAPP1
ENSG00000070214	3190.53	-0.105218	0.0666158	-1.57948	0.114226	0.999546	SLC44A1
ENSG00000070269	710.601	0.100514	0.117749	0.853632	0.393309	0.999546	TMEM260
ENSG00000070366	2889.3	-0.0822447	0.0739935	-1.11151	0.266348	0.999546	SMG6
ENSG00000070367	3805.87	0.0740177	0.072703	1.01808	0.308638	0.999546	EXOC5
ENSG00000070371	707.409	-0.0776204	0.101319	-0.766099	0.443617	0.999546	CLTCL1
ENSG00000070388	19.0577	-0.691454	0.675549	-1.02354	0.306051	0.999546	FGF22
ENSG00000070404	176.336	-0.0646619	0.207906	-0.311016	0.755789	0.999546	FSTL3
ENSG00000070413	4083.77	-0.0394194	0.0631566	-0.624153	0.532527	0.999546	DGCR2
ENSG00000070423	2235.11	-0.138296	0.0816667	-1.69342	0.0903753	0.999546	RNF126
ENSG00000070444	1251.76	-0.0435002	0.0971468	-0.447778	0.654313	0.999546	MNT
ENSG00000070476	1359.91	-0.0499589	0.0985995	-0.506686	0.612375	0.999546	ZXDC
ENSG00000070495	515.828	0.00497905	0.156927	0.0317286	0.974689	0.999546	JMJD6
ENSG00000070501	733.833	0.16443	0.151622	1.08448	0.278153	0.999546	POLB
ENSG00000070526	7333.98	0.113974	0.0797952	1.42833	0.153198	0.999546	ST6GALNAC1
ENSG00000070540	1122.55	0.149429	0.100323	1.48948	0.136362	0.999546	WIPI1
ENSG00000070601	1.59789	-3.46423	3.20884	-1.07959	0.280325	NA	FRMPD1
ENSG00000070610	1591.19	-0.139646	0.101482	-1.37607	0.168801	0.999546	GBA2
ENSG00000070614	2707.85	-0.137283	0.0957515	-1.43374	0.151646	0.999546	NDST1
ENSG00000070669	694.229	-0.0205099	0.170211	-0.120497	0.90409	0.999546	ASNS
ENSG00000070718	1641.21	-0.0242425	0.0726233	-0.333812	0.738521	0.999546	AP3M2
ENSG00000070729	6.69993	0.211975	1.21465	0.174515	0.86146	0.999546	CNGB1
ENSG00000070731	4124.31	-0.0233884	0.0789661	-0.296183	0.767091	0.999546	ST6GALNAC2
ENSG00000070748	1.772	-1.7248	2.64651	-0.651727	0.514577	NA	CHAT
ENSG00000070756	46456.3	-0.210421	0.108557	-1.93834	0.0525813	0.942526	PABPC1
ENSG00000070759	445.683	-0.0499974	0.143526	-0.348349	0.727578	0.999546	TESK2
ENSG00000070761	4201.91	0.00931858	0.1213	0.0768226	0.938765	0.999546	CFAP20
ENSG00000070770	1781.29	0.00425152	0.121292	0.035052	0.972038	0.999546	CSNK2A2
ENSG00000272617	8.09591	4.89409	1.94554	2.51555	0.0118848	0.617039	NA
ENSG00000070785	989.144	0.241481	0.130081	1.8564	0.0633968	0.954057	EIF2B3
ENSG00000070808	2.12875	-2.7316	2.48562	-1.09896	0.271787	NA	CAMK2A
ENSG00000070814	1493.84	-0.0949393	0.0981839	-0.966953	0.333567	0.999546	TCOF1
ENSG00000262999	1.95759	4.89321	2.46023	1.98893	0.0467093	NA	LOC101927131
ENSG00000070882	2412.7	0.00701246	0.0678365	0.103373	0.917667	0.999546	OSBPL3
ENSG00000070950	605.614	-0.106506	0.128445	-0.829192	0.406996	0.999546	RAD18
ENSG00000070961	2278.47	-0.111676	0.0712419	-1.56756	0.116983	0.999546	ATP2B1
ENSG00000070985	7.62175	-0.563237	0.988337	-0.569884	0.568756	0.999546	TRPM5
ENSG00000071051	4491.22	-0.0898397	0.13728	-0.654429	0.512836	0.999546	NCK2
ENSG00000071054	4680.64	-0.0740963	0.0977004	-0.758403	0.44821	0.999546	MAP4K4
ENSG00000071073	692.124	0.121965	0.132344	0.921569	0.356753	0.999546	MGAT4A
ENSG00000071082	45150.8	0.0893501	0.265747	0.336223	0.736703	0.999546	RPL31
ENSG00000071127	13242	0.0157587	0.0681292	0.231307	0.817077	0.999546	WDR1
ENSG00000071189	3955.37	0.0941623	0.0726421	1.29625	0.19489	0.999546	SNX13
ENSG00000071205	266.888	-0.342354	0.19895	-1.7208	0.0852869	0.998227	ARHGAP10
ENSG00000071242	2651.86	0.0573948	0.0804469	0.71345	0.475568	0.999546	RPS6KA2
ENSG00000071243	876.141	0.145361	0.102507	1.41805	0.156175	0.999546	ING3
ENSG00000071246	71.5158	-0.480594	0.358596	-1.34021	0.180177	0.999546	VASH1
ENSG00000228607	3.44843	4.88912	1.75367	2.78793	0.00530454	NA	CLDN25
ENSG00000071462	3883.21	0.0672701	0.0620406	1.08429	0.278235	0.999546	BUD23
ENSG00000071537	4938.34	0.0585573	0.0718778	0.814679	0.415256	0.999546	SEL1L
ENSG00000071539	1147.18	0.0336683	0.0785432	0.42866	0.668171	0.999546	TRIP13
ENSG00000071553	5830.54	0.0186433	0.0575963	0.323689	0.746173	0.999546	ATP6AP1
ENSG00000274252	3.47961	4.88856	2.15974	2.26349	0.0236055	NA	GGTLC3
ENSG00000071575	1528.06	0.011573	0.0851386	0.135932	0.891875	0.999546	TRIB2
ENSG00000071626	4310.99	-0.17664	0.094894	-1.86144	0.0626815	0.954057	DAZAP1
ENSG00000071655	2315.74	0.0270542	0.0836005	0.323613	0.746231	0.999546	MBD3
ENSG00000071794	2611.51	0.0331277	0.0890914	0.37184	0.710012	0.999546	HLTF
ENSG00000071859	1391.12	0.0345964	0.143534	0.241033	0.809529	0.999546	FAM50A
ENSG00000071889	1387.47	0.188042	0.106268	1.76951	0.0768093	0.982843	FAM3A
ENSG00000071894	2838.21	-0.034524	0.072593	-0.475583	0.634371	0.999546	CPSF1
ENSG00000071909	47.1922	-0.189666	0.338769	-0.559868	0.57557	0.999546	MYO3B
ENSG00000263718	2.66785	4.87957	2.36781	2.06079	0.039323	NA	SEPTIN9-DT
ENSG00000071991	13.6847	0.473871	0.767319	0.617566	0.536861	0.999546	CDH19
ENSG00000071994	2614.83	-0.0202765	0.0969717	-0.209097	0.834372	0.999546	PDCD2
ENSG00000183230	3.08016	4.85924	2.30593	2.10728	0.0350936	NA	CTNNA3
ENSG00000072042	2225.6	0.0845135	0.0893047	0.94635	0.34397	0.999546	RDH11
ENSG00000072062	3125.31	-0.0705063	0.0877473	-0.803516	0.421677	0.999546	PRKACA
ENSG00000072071	2343.47	0.0118268	0.0783303	0.150986	0.879986	0.999546	ADGRL1
ENSG00000072110	6826.34	-0.076812	0.0622221	-1.23448	0.217024	0.999546	ACTN1
ENSG00000072121	1935.52	-0.121336	0.0887068	-1.36783	0.171365	0.999546	ZFYVE26
ENSG00000072133	680.443	0.0353959	0.11008	0.321548	0.747795	0.999546	RPS6KA6
ENSG00000072134	2298.95	0.0305864	0.0884219	0.345915	0.729407	0.999546	EPN2
ENSG00000072135	1887.52	-0.07865	0.120919	-0.650437	0.51541	0.999546	PTPN18
ENSG00000164400	5.18693	4.84868	1.84787	2.62392	0.00869236	0.546337	CSF2
ENSG00000072182	2.69681	-0.606391	2.00424	-0.302555	0.762229	NA	ASIC4
ENSG00000072195	11.5571	0.918964	0.830804	1.10611	0.268677	0.999546	SPEG
ENSG00000072201	1636.79	0.0407283	0.0804167	0.506466	0.61253	0.999546	LNX1
ENSG00000072210	8156.74	-0.0395319	0.0569021	-0.694735	0.487221	0.999546	ALDH3A2
ENSG00000072274	2597.34	-0.0378352	0.0958178	-0.394866	0.692941	0.999546	TFRC
ENSG00000072310	8388.12	-0.0929384	0.0757704	-1.22658	0.219981	0.999546	SREBF1
ENSG00000072315	20.9182	-0.905249	0.59516	-1.52102	0.128255	0.999546	TRPC5
ENSG00000072364	5990.83	0.00558648	0.0576655	0.0968775	0.922824	0.999546	AFF4
ENSG00000072401	1058.34	0.00640781	0.118053	0.0542793	0.956713	0.999546	UBE2D1
ENSG00000072415	1899.77	0.153408	0.0811073	1.89141	0.058569	0.954057	PALS1
ENSG00000072422	1297.42	0.00955244	0.0811991	0.117642	0.906351	0.999546	RHOBTB1
ENSG00000072501	5309.27	-0.0270038	0.0802999	-0.336287	0.736655	0.999546	SMC1A
ENSG00000072506	1415.05	-0.0456339	0.0795572	-0.573599	0.566239	0.999546	HSD17B10
ENSG00000072518	4904.98	-0.0466472	0.0856633	-0.544541	0.586069	0.999546	MARK2
ENSG00000072571	354.467	-0.0678573	0.155406	-0.436645	0.662369	0.999546	HMMR
ENSG00000072609	1697.95	0.0284584	0.0756278	0.376295	0.706697	0.999546	CHFR
ENSG00000072682	2160.4	0.110255	0.0798458	1.38085	0.167326	0.999546	P4HA2
ENSG00000072694	2.41712	-2.62695	2.98376	-0.880416	0.378634	NA	FCGR2B
ENSG00000072736	4400.72	-0.0568565	0.065594	-0.866794	0.386055	0.999546	NFATC3
ENSG00000072756	649.833	0.0819733	0.102051	0.803261	0.421824	0.999546	TRNT1
ENSG00000072778	9241.85	0.000462538	0.0575664	0.00803486	0.993589	0.999992	ACADVL
ENSG00000072786	1175.86	-0.0522868	0.104815	-0.498847	0.617887	0.999546	STK10
ENSG00000072803	2827.84	0.114921	0.0792122	1.4508	0.146835	0.999546	FBXW11
ENSG00000072818	315.318	0.180383	0.168108	1.07302	0.283262	0.999546	ACAP1
ENSG00000072832	68.2293	-0.186607	0.348549	-0.535384	0.592384	0.999546	CRMP1
ENSG00000072840	523.099	-0.247625	0.164269	-1.50743	0.1317	0.999546	EVC
ENSG00000072849	1302.33	0.045714	0.123406	0.370436	0.711058	0.999546	DERL2
ENSG00000072858	553.483	0.0151523	0.158405	0.0956552	0.923794	0.999546	SIDT1
ENSG00000072864	1788.94	0.030026	0.0701767	0.427862	0.668751	0.999546	NDE1
ENSG00000072952	28.4355	0.0680247	0.597303	0.113886	0.909328	0.999546	IRAG1
ENSG00000072954	340.925	-0.0734269	0.163466	-0.449189	0.653296	0.999546	TMEM38A
ENSG00000072958	904.318	0.0587714	0.0967902	0.607204	0.543715	0.999546	AP1M1
ENSG00000164270	2.96926	4.84255	1.89369	2.55721	0.0105516	NA	HTR4
ENSG00000073050	1737.11	-0.0872655	0.0849797	-1.0269	0.304468	0.999546	XRCC1
ENSG00000073060	405.305	-0.0788892	0.157913	-0.499572	0.617376	0.999546	SCARB1
ENSG00000073067	68.0983	-0.300321	0.316103	-0.950073	0.342075	0.999546	CYP2W1
ENSG00000073111	1205.16	-0.017964	0.1255	-0.143139	0.88618	0.999546	MCM2
ENSG00000073146	8.14707	1.54435	0.986059	1.56618	0.117306	0.999546	MOV10L1
ENSG00000073150	259.182	0.110267	0.192959	0.571451	0.567694	0.999546	PANX2
ENSG00000073169	1167.43	0.034658	0.0795454	0.4357	0.663054	0.999546	SELENOO
ENSG00000248553	4.24809	4.84041	1.85061	2.61558	0.00890764	0.554772	OR52H2P
ENSG00000073331	1997.35	0.0745547	0.0801443	0.930256	0.352239	0.999546	ALPK1
ENSG00000073350	7067.76	0.0574815	0.0617359	0.931087	0.351809	0.999546	LLGL2
ENSG00000073417	858.666	-0.152267	0.107107	-1.42164	0.155132	0.999546	PDE8A
ENSG00000073464	916.306	-0.00224229	0.0943561	-0.0237641	0.981041	0.999681	CLCN4
ENSG00000227620	3.41474	4.78162	1.78738	2.67522	0.00746807	NA	ALG1L8P
ENSG00000073578	5696.78	-0.0763882	0.0810807	-0.942126	0.346128	0.999546	SDHA
ENSG00000073584	6897.63	-0.0167265	0.0774987	-0.215829	0.829121	0.999546	SMARCE1
ENSG00000073598	1.59949	0.0758555	2.60882	0.0290765	0.976804	NA	FNDC8
ENSG00000204669	2.76338	4.77752	2.05557	2.32419	0.0201156	NA	C9orf57
ENSG00000073614	4928.88	0.00305305	0.057058	0.0535078	0.957327	0.999546	KDM5A
ENSG00000073670	11.0494	-1.13584	0.956953	-1.18693	0.235255	0.999546	ADAM11
ENSG00000073711	1044.23	-0.0852335	0.112579	-0.757102	0.448989	0.999546	PPP2R3A
ENSG00000073712	72.9464	0.0399972	0.312185	0.12812	0.898054	0.999546	FERMT2
ENSG00000073734	2213.79	0.13059	0.0728849	1.79173	0.0731768	0.972316	ABCB11
ENSG00000073737	14527.7	0.104709	0.0773014	1.35456	0.175559	0.999546	DHRS9
ENSG00000073756	102.696	0.288726	0.283806	1.01734	0.308993	0.999546	PTGS2
ENSG00000073792	3533.98	-0.077499	0.0863577	-0.897418	0.369496	0.999546	IGF2BP2
ENSG00000073803	3700.97	0.0747461	0.0655374	1.14051	0.254073	0.999546	MAP3K13
ENSG00000073849	4127.34	-0.0298935	0.0810272	-0.368932	0.712179	0.999546	ST6GAL1
ENSG00000073905	507.358	0.156401	0.133269	1.17357	0.240566	0.999546	NA
ENSG00000073910	1235.04	-0.0569181	0.0945685	-0.601872	0.547259	0.999546	FRY
ENSG00000073921	4091.69	0.0313426	0.0550799	0.56904	0.569329	0.999546	PICALM
ENSG00000073969	2459.65	0.0326399	0.0740229	0.440943	0.659254	0.999546	NSF
ENSG00000285737	1.60218	4.76701	2.41511	1.97382	0.0484017	NA	NA
ENSG00000074054	3126.86	0.0465988	0.0626706	0.743551	0.457148	0.999546	CLASP1
ENSG00000074071	2966.83	0.0936089	0.129235	0.724331	0.468863	0.999546	MRPS34
ENSG00000248243	2.436	4.7527	2.12899	2.23237	0.0255906	NA	NA
ENSG00000074201	4472.41	-0.0399003	0.105822	-0.377051	0.706136	0.999546	CLNS1A
ENSG00000074211	16.4229	-0.540688	0.570224	-0.948203	0.343026	0.999546	PPP2R2C
ENSG00000074219	74.1988	-0.247161	0.358321	-0.689775	0.490336	0.999546	TEAD2
ENSG00000074266	697.708	0.0697867	0.124221	0.561794	0.574257	0.999546	EED
ENSG00000074276	114.468	0.164738	0.248242	0.663618	0.506935	0.999546	CDHR2
ENSG00000074319	4417.69	0.0794936	0.0899354	0.883896	0.376752	0.999546	TSG101
ENSG00000074356	3064.75	-0.0598058	0.0725159	-0.824727	0.409527	0.999546	NCBP3
ENSG00000074370	2161.17	-0.133845	0.103785	-1.28963	0.197178	0.999546	ATP2A3
ENSG00000074410	285.269	0.220082	0.195995	1.1229	0.261481	0.999546	CA12
ENSG00000074416	6001.45	0.0852772	0.0665891	1.28065	0.200318	0.999546	MGLL
ENSG00000074527	2085.91	0.16076	0.0945871	1.6996	0.0892056	0.999501	NTN4
ENSG00000074582	450.39	-0.16762	0.141368	-1.18569	0.235743	0.999546	BCS1L
ENSG00000281386	6.04992	4.73736	1.52454	3.10741	0.00188734	0.256484	NA
ENSG00000074603	3240.91	-0.0363525	0.0619237	-0.587052	0.557169	0.999546	DPP8
ENSG00000074621	1537.59	0.0377985	0.10856	0.348181	0.727704	0.999546	SLC24A1
ENSG00000074657	1647.69	-0.101427	0.0927301	-1.09379	0.274047	0.999546	ZNF532
ENSG00000074660	43.4712	-0.434747	0.370888	-1.17218	0.241126	0.999546	SCARF1
ENSG00000074695	7072.4	0.0810621	0.0698481	1.16055	0.245825	0.999546	LMAN1
ENSG00000074696	6049.08	-0.00057249	0.0794008	-0.00721013	0.994247	0.999992	HACD3
ENSG00000074706	126.025	0.189551	0.240003	0.789786	0.429653	0.999546	IPCEF1
ENSG00000074755	4789.8	-0.00700182	0.0860851	-0.0813361	0.935175	0.999546	ZZEF1
ENSG00000074800	17295.6	0.0242815	0.0648187	0.374606	0.707953	0.999546	ENO1
ENSG00000074842	1052.61	0.145926	0.0962522	1.51608	0.129499	0.999546	MYDGF
ENSG00000074855	459.406	-0.319797	0.189832	-1.68463	0.0920593	0.999546	ANO8
ENSG00000074935	834.609	0.0651111	0.125582	0.518474	0.604127	0.999546	TUBE1
ENSG00000074964	1256.2	-0.109057	0.084682	-1.28784	0.197803	0.999546	ARHGEF10L
ENSG00000187918	9.15864	4.69992	1.44075	3.26213	0.00110577	0.177071	OR51I2
ENSG00000075035	24.9046	-0.662159	0.528524	-1.25285	0.210261	0.999546	WSCD2
ENSG00000075043	4.40999	0.114929	1.2649	0.0908601	0.927604	0.999546	KCNQ2
ENSG00000075073	21.4931	-0.0970354	0.616905	-0.157294	0.875013	0.999546	TACR2
ENSG00000075089	1507.52	0.0632448	0.122765	0.515171	0.606433	0.999546	ACTR6
ENSG00000176349	2.77898	4.6985	2.30938	2.03452	0.0418987	NA	NA
ENSG00000075142	6606.28	0.0869885	0.0834002	1.04303	0.296936	0.999546	SRI
ENSG00000075151	6132.99	-0.115957	0.0810031	-1.43151	0.152285	0.999546	EIF4G3
ENSG00000075188	906.088	0.00196275	0.129106	0.0152026	0.987871	0.999796	NUP37
ENSG00000075213	3634.53	-0.0285201	0.0759333	-0.375594	0.707218	0.999546	SEMA3A
ENSG00000075218	76.719	-0.570718	0.296663	-1.92379	0.0543805	0.945492	GTSE1
ENSG00000228097	1.99835	4.65478	2.37241	1.96205	0.049757	NA	MTATP6P11
ENSG00000075234	827.452	0.0186069	0.123382	0.150807	0.880128	0.999546	TTC38
ENSG00000075239	1832.01	0.0654934	0.113002	0.579576	0.562201	0.999546	ACAT1
ENSG00000075240	1041.68	-0.148784	0.115877	-1.28399	0.199147	0.999546	GRAMD4
ENSG00000075275	19112.4	-0.0839051	0.0734703	-1.14203	0.253443	0.999546	CELSR1
ENSG00000075290	20.9484	0.465546	0.607341	0.766532	0.44336	0.999546	WNT8B
ENSG00000075292	7738.25	0.0343193	0.0792287	0.433168	0.664893	0.999546	ZNF638
ENSG00000075303	1019.86	0.181398	0.118903	1.52559	0.127113	0.999546	SLC25A40
ENSG00000075336	655.461	-0.013312	0.141033	-0.0943896	0.9248	0.999546	TIMM21
ENSG00000075340	1.06224	-0.206638	2.9336	-0.0704386	0.943845	NA	ADD2
ENSG00000075391	4531.69	0.0163115	0.0584144	0.279238	0.780062	0.999546	RASAL2
ENSG00000075399	978.346	-0.100653	0.110345	-0.912162	0.361683	0.999546	VPS9D1
ENSG00000075407	1037.5	-0.0591827	0.118731	-0.498461	0.618159	0.999546	ZNF37A
ENSG00000075413	3651.35	0.0711134	0.062808	1.13224	0.257535	0.999546	MARK3
ENSG00000075415	10931.6	-0.00565052	0.0597713	-0.0945358	0.924684	0.999546	SLC25A3
ENSG00000075420	2733.4	0.112199	0.0682478	1.64399	0.100177	0.999546	FNDC3B
ENSG00000075426	5450.71	-0.0642921	0.0692072	-0.92898	0.3529	0.999546	FOSL2
ENSG00000075461	331.9	0.0189266	0.176825	0.107036	0.914761	0.999546	CACNG4
ENSG00000075539	2954.76	0.0514701	0.0806577	0.63813	0.523389	0.999546	FRYL
ENSG00000075568	9118.92	-0.100313	0.0889924	-1.1272	0.259656	0.999546	TMEM131
ENSG00000075618	663.85	-0.176792	0.165104	-1.07079	0.284262	0.999546	FSCN1
ENSG00000075624	94535.5	0.00929924	0.060435	0.153872	0.877711	0.999546	ACTB
ENSG00000075643	618.227	0.0273423	0.114733	0.238312	0.811639	0.999546	MOCOS
ENSG00000075651	2569.76	-0.0271731	0.0668206	-0.406657	0.68426	0.999546	PLD1
ENSG00000075673	4152.06	-0.111037	0.0856807	-1.29594	0.194995	0.999546	ATP12A
ENSG00000075702	261.809	-0.525233	0.268307	-1.95758	0.0502793	0.932894	WDR62
ENSG00000075711	4941.64	-0.0666411	0.0783678	-0.850364	0.395123	0.999546	DLG1
ENSG00000075785	11099.8	-0.0453992	0.125103	-0.362895	0.716683	0.999546	RAB7A
ENSG00000075790	1465.78	0.060703	0.101841	0.596056	0.551138	0.999546	BCAP29
ENSG00000075826	137.427	-0.331495	0.263923	-1.25603	0.209105	0.999546	SEC31B
ENSG00000075856	2057.5	-0.0817845	0.0758885	-1.07769	0.28117	0.999546	SART3
ENSG00000075914	947.348	0.0315663	0.100928	0.31276	0.754463	0.999546	EXOSC7
ENSG00000075945	2254.46	-0.01506	0.0770606	-0.195431	0.845056	0.999546	KIFAP3
ENSG00000075975	1723.88	0.00481638	0.102237	0.04711	0.962426	0.999546	MKRN2
ENSG00000076003	659.326	0.030368	0.130952	0.231903	0.816614	0.999546	MCM6
ENSG00000076043	1926.12	0.0157898	0.0764467	0.206546	0.836364	0.999546	REXO2
ENSG00000076053	1395.04	-0.0856409	0.0753193	-1.13704	0.255522	0.999546	RBM7
ENSG00000076067	2547.92	0.0372718	0.0820312	0.454361	0.649569	0.999546	RBMS2
ENSG00000076108	4552.35	-0.13517	0.08247	-1.63902	0.101209	0.999546	BAZ2A
ENSG00000076201	2533.48	-0.081582	0.121025	-0.674091	0.500254	0.999546	PTPN23
ENSG00000076242	1669.49	0.100968	0.0874783	1.1542	0.248416	0.999546	MLH1
ENSG00000076248	700.367	-0.0178667	0.133492	-0.133841	0.893528	0.999546	UNG
ENSG00000076258	642.02	-0.0459728	0.135141	-0.340183	0.733719	0.999546	FMO4
ENSG00000076321	1134.5	0.12278	0.0789376	1.55541	0.119848	0.999546	KLHL20
ENSG00000076351	1080.83	-0.119205	0.105073	-1.13449	0.256589	0.999546	SLC46A1
ENSG00000258691	4.80164	4.65276	1.6475	2.82412	0.004741	0.419696	NA
ENSG00000076382	1011.83	0.040935	0.100933	0.405567	0.685061	0.999546	SPAG5
ENSG00000076513	4477.67	0.028009	0.066099	0.423743	0.671753	0.999546	ANKRD13A
ENSG00000076554	2455.23	-0.0175848	0.0765179	-0.229812	0.818238	0.999546	TPD52
ENSG00000076555	1077.36	-0.157955	0.108901	-1.45045	0.146934	0.999546	ACACB
ENSG00000076604	5475.17	0.0901388	0.0746723	1.20713	0.227384	0.999546	TRAF4
ENSG00000076641	69.5617	-0.153027	0.284105	-0.538627	0.590144	0.999546	PAG1
ENSG00000076650	1043.66	0.0582788	0.0899173	0.648139	0.516895	0.999546	GPATCH1
ENSG00000076662	285	0.122653	0.186362	0.658146	0.510444	0.999546	ICAM3
ENSG00000076685	6329.21	0.0491256	0.0717553	0.684627	0.49358	0.999546	NT5C2
ENSG00000076706	85.5305	-0.596671	0.343501	-1.73703	0.0823817	0.991872	MCAM
ENSG00000076716	1810.05	0.0693951	0.104072	0.6668	0.5049	0.999546	GPC4
ENSG00000076770	1424.11	-0.132272	0.0820558	-1.61198	0.106967	0.999546	MBNL3
ENSG00000076826	1000.74	-0.0644013	0.125119	-0.514719	0.60675	0.999546	CAMSAP3
ENSG00000287709	5.32568	4.64939	1.51097	3.07709	0.00209029	0.273708	NA
ENSG00000076924	2174.76	-0.0527755	0.077762	-0.67868	0.497341	0.999546	XAB2
ENSG00000257803	3.77739	4.64781	1.93545	2.40141	0.0163319	0.688996	NA
ENSG00000076944	2417.58	-0.0548171	0.0748701	-0.732163	0.464069	0.999546	STXBP2
ENSG00000076984	1318.45	0.0201044	0.101597	0.197885	0.843135	0.999546	MAP2K7
ENSG00000077044	370.829	-0.222018	0.168936	-1.31421	0.188774	0.999546	DGKD
ENSG00000077063	111.665	0.159017	0.324474	0.490077	0.62408	0.999546	CTTNBP2
ENSG00000284646	2.58089	4.64247	2.36825	1.96029	0.0499617	NA	NA
ENSG00000077097	7013.91	-0.0735264	0.0568491	-1.29336	0.195886	0.999546	TOP2B
ENSG00000077147	12701	0.0425242	0.0587337	0.724016	0.469056	0.999546	TM9SF3
ENSG00000077150	761.51	0.0278895	0.138172	0.201847	0.840037	0.999546	NFKB2
ENSG00000077152	514.528	0.0575362	0.135421	0.424868	0.670933	0.999546	UBE2T
ENSG00000077157	2926.04	-0.103188	0.0686255	-1.50364	0.132673	0.999546	PPP1R12B
ENSG00000077232	11651.2	0.01745	0.0593364	0.294086	0.768692	0.999546	DNAJC10
ENSG00000077235	7863.09	-0.0732703	0.0622533	-1.17697	0.239207	0.999546	GTF3C1
ENSG00000287188	6.6444	4.63763	1.58469	2.92651	0.00342786	0.364635	NA
ENSG00000077254	2457.06	0.00415986	0.0822043	0.0506039	0.959641	0.999546	USP33
ENSG00000077274	2.47656	-0.673435	2.49938	-0.26944	0.787591	NA	CAPN6
ENSG00000077312	1205.15	-0.0590432	0.116039	-0.508822	0.610877	0.999546	SNRPA
ENSG00000077327	14780.6	0.0149004	0.0671732	0.221821	0.824453	0.999546	SPAG6
ENSG00000077348	312.072	-0.139021	0.167889	-0.828055	0.407639	0.999546	EXOSC5
ENSG00000077380	3094.03	0.0441808	0.0785195	0.562674	0.573657	0.999546	DYNC1I2
ENSG00000077454	2005.65	0.0500238	0.0853546	0.586071	0.557828	0.999546	LRCH4
ENSG00000077458	915.589	0.0197646	0.0993974	0.198845	0.842384	0.999546	FAM76B
ENSG00000077463	550.46	-0.226872	0.127805	-1.77514	0.0758742	0.976851	SIRT6
ENSG00000077514	2281.77	-0.0137384	0.0604386	-0.227312	0.820181	0.999546	POLD3
ENSG00000077549	5963.66	-0.0351703	0.0641017	-0.548664	0.583236	0.999546	CAPZB
ENSG00000077585	780.143	-0.0454788	0.132677	-0.342778	0.731766	0.999546	GPR137B
ENSG00000077616	10.3366	-1.10399	1.18734	-0.929807	0.352471	0.999546	NAALAD2
ENSG00000077684	2019.97	-0.0222783	0.0753825	-0.295537	0.767584	0.999546	JADE1
ENSG00000077713	476.808	-0.136385	0.128506	-1.06131	0.288549	0.999546	SLC25A43
ENSG00000077721	4375.14	0.0523604	0.0738772	0.708749	0.47848	0.999546	UBE2A
ENSG00000077782	162.535	-0.438467	0.293658	-1.49312	0.135405	0.999546	FGFR1
ENSG00000077800	72.9383	0.487583	0.377371	1.29205	0.196339	0.999546	FKBP6
ENSG00000077935	17.131	-0.542157	0.937054	-0.578576	0.562875	0.999546	SMC1B
ENSG00000077942	843.451	-0.208063	0.153774	-1.35304	0.176042	0.999546	FBLN1
ENSG00000077943	16.475	-1.01165	0.7904	-1.27992	0.200574	0.999546	ITGA8
ENSG00000235123	2.74208	4.62783	2.05629	2.25057	0.0244126	NA	DSCAM-AS1
ENSG00000078043	1468.84	-0.0294667	0.0886759	-0.332297	0.739665	0.999546	PIAS2
ENSG00000078053	22.0599	-0.583158	0.513919	-1.13473	0.256489	0.999546	AMPH
ENSG00000078061	1241.78	-0.0176055	0.0925934	-0.190138	0.849201	0.999546	ARAF
ENSG00000078070	1531.02	0.0359416	0.131594	0.273125	0.784757	0.999546	MCCC1
ENSG00000180318	3.26416	4.62546	2.05197	2.25416	0.0241863	NA	ALX1
ENSG00000078098	3.9712	2.83352	1.71441	1.65276	0.0983791	0.999546	FAP
ENSG00000078114	9842.79	0.0344675	0.0548807	0.628045	0.529975	0.999546	NEBL
ENSG00000078124	756.523	0.0738315	0.116661	0.632871	0.526818	0.999546	ACER3
ENSG00000078140	3189.51	-0.0320022	0.0746881	-0.428477	0.668304	0.999546	UBE2K
ENSG00000078142	2381.31	0.0873495	0.0883912	0.988214	0.323048	0.999546	PIK3C3
ENSG00000078177	2035.55	0.00218305	0.0945578	0.0230869	0.981581	0.999681	N4BP2
ENSG00000078237	399.505	0.0395216	0.149705	0.263997	0.791782	0.999546	TIGAR
ENSG00000078246	3448.7	-0.0626749	0.112127	-0.558961	0.576188	0.999546	TULP3
ENSG00000078269	1276.26	-0.06877	0.087392	-0.786914	0.431332	0.999546	SYNJ2
ENSG00000272566	2.84181	4.62395	2.10152	2.20029	0.0277862	NA	NA
ENSG00000078304	5962.48	0.0639216	0.0590975	1.08163	0.279417	0.999546	PPP2R5C
ENSG00000078319	895.077	0.118879	0.127085	0.935424	0.34957	0.999546	PMS2P1
ENSG00000078369	9264.2	-0.046605	0.0598024	-0.779316	0.435793	0.999546	GNB1
ENSG00000078401	171.812	0.0448136	0.242027	0.18516	0.853104	0.999546	EDN1
ENSG00000078403	1958.17	-0.0252317	0.0801281	-0.314892	0.752844	0.999546	MLLT10
ENSG00000078487	693.783	-0.188324	0.150438	-1.25184	0.210628	0.999546	ZCWPW1
ENSG00000078596	33.8303	0.091286	0.43783	0.208496	0.834841	0.999546	ITM2A
ENSG00000078618	7993.31	0.0935631	0.0588459	1.58997	0.111842	0.999546	NRDC
ENSG00000078668	7673.82	0.0834577	0.0836735	0.997421	0.31856	0.999546	VDAC3
ENSG00000078674	32824.9	-0.0107185	0.0572915	-0.187086	0.851593	0.999546	PCM1
ENSG00000078687	1274.39	-0.149987	0.0996571	-1.50503	0.132316	0.999546	TNRC6C
ENSG00000078699	1610.85	-0.0968176	0.091535	-1.05771	0.290187	0.999546	CBFA2T2
ENSG00000078725	8.77781	0.60904	0.980791	0.620968	0.534621	0.999546	BRINP1
ENSG00000078747	4941.78	0.108154	0.0728847	1.4839	0.137834	0.999546	ITCH
ENSG00000078795	20.9239	0.0910883	0.519056	0.175488	0.860696	0.999546	PKD2L2
ENSG00000078804	5402.5	-0.170171	0.0949408	-1.79239	0.0730698	0.972316	TP53INP2
ENSG00000078808	5126.7	0.0656026	0.0567182	1.15664	0.247419	0.999546	SDF4
ENSG00000078814	90.5722	0.376631	0.357724	1.05285	0.292408	0.999546	MYH7B
ENSG00000078898	23.1132	0.245037	0.666555	0.367617	0.713159	0.999546	BPIFB2
ENSG00000078900	8465.18	0.0163991	0.0646557	0.253638	0.799775	0.999546	TP73
ENSG00000078902	2647.98	-0.0864798	0.0709809	-1.21835	0.22309	0.999546	TOLLIP
ENSG00000078967	1077.97	0.0946096	0.105764	0.894538	0.371034	0.999546	UBE2D4
ENSG00000079101	41.5995	-0.523106	0.460176	-1.13675	0.255642	0.999546	CLUL1
ENSG00000079102	2.21578	1.60269	2.79387	0.573646	0.566207	NA	RUNX1T1
ENSG00000079134	940.832	-0.0881219	0.131962	-0.667782	0.504273	0.999546	THOC1
ENSG00000079150	61.8211	-0.387675	0.320564	-1.20935	0.226528	0.999546	FKBP7
ENSG00000079156	3264.81	0.0100283	0.0945618	0.10605	0.915542	0.999546	OSBPL6
ENSG00000079215	116.841	-0.314465	0.28234	-1.11378	0.265374	0.999546	SLC1A3
ENSG00000079246	17041.2	0.0750483	0.0688836	1.08949	0.275936	0.999546	XRCC5
ENSG00000079257	1828.87	0.108304	0.10696	1.01257	0.311266	0.999546	LXN
ENSG00000079263	18.5262	0.00281759	0.770899	0.00365495	0.997084	0.999993	SP140
ENSG00000079277	853.478	-0.0622264	0.123472	-0.503972	0.614281	0.999546	MKNK1
ENSG00000168263	3.37138	4.61777	2.21801	2.08195	0.0373475	NA	KCNV2
ENSG00000079313	1431.95	-0.0708357	0.107502	-0.658923	0.509945	0.999546	REXO1
ENSG00000079332	3478.26	0.132265	0.0831614	1.59047	0.11173	0.999546	SAR1A
ENSG00000079335	5738.84	0.0634104	0.087371	0.72576	0.467986	0.999546	CDC14A
ENSG00000079337	137.584	-0.0248021	0.265229	-0.0935121	0.925497	0.999546	RAPGEF3
ENSG00000079385	275.743	0.166175	0.184858	0.898936	0.368687	0.999546	CEACAM1
ENSG00000079387	1421.94	-0.00569985	0.0982187	-0.0580322	0.953723	0.999546	SENP1
ENSG00000079393	12.0675	1.66467	1.19334	1.39497	0.163025	0.999546	DUSP13
ENSG00000079432	2937.49	-0.124929	0.122107	-1.02311	0.306255	0.999546	CIC
ENSG00000079435	376.733	-0.183151	0.171666	-1.0669	0.286015	0.999546	LIPE
ENSG00000264546	4.00433	4.59222	2.09927	2.18753	0.0287038	0.80637	NA
ENSG00000079462	1152.77	0.00941746	0.155202	0.0606787	0.951615	0.999546	PAFAH1B3
ENSG00000079482	889.686	0.0458875	0.109556	0.418849	0.675327	0.999546	OPHN1
ENSG00000079616	1719.22	-0.122282	0.0709267	-1.72407	0.0846961	0.998227	KIF22
ENSG00000079689	1.30318	-2.32679	3.37893	-0.688618	0.491063	NA	SCGN
ENSG00000079691	3182.74	-0.0275619	0.069869	-0.39448	0.693227	0.999546	CARMIL1
ENSG00000079739	1222.58	-0.0788166	0.0892916	-0.882689	0.377404	0.999546	PGM1
ENSG00000079785	4894.92	0.124976	0.0885426	1.41148	0.158105	0.999546	DDX1
ENSG00000079805	7751.86	-0.0106841	0.0588663	-0.181498	0.855977	0.999546	DNM2
ENSG00000079819	440.769	-0.0729758	0.159102	-0.458673	0.646469	0.999546	EPB41L2
ENSG00000079841	1590.03	0.231938	0.142803	1.62419	0.104336	0.999546	RIMS1
ENSG00000079950	2996.35	0.122381	0.0702335	1.74249	0.0814224	0.991872	STX7
ENSG00000079974	9071.54	0.0140988	0.0635793	0.221751	0.824508	0.999546	RABL2B
ENSG00000079999	3677.46	-0.0625144	0.0663144	-0.942697	0.345836	0.999546	KEAP1
ENSG00000080031	136.807	-0.00662852	0.218307	-0.0303633	0.975777	0.999546	PTPRH
ENSG00000080166	8.81579	0.645409	0.963269	0.67002	0.502845	0.999546	DCT
ENSG00000080189	1666.1	0.028554	0.0946178	0.301782	0.762818	0.999546	SLC35C2
ENSG00000080200	5061.45	-0.025689	0.0639337	-0.401808	0.687826	0.999546	CRYBG3
ENSG00000080224	21.8881	0.615157	0.745709	0.824929	0.409412	0.999546	EPHA6
ENSG00000080298	12084.2	0.0240837	0.0724361	0.332482	0.739526	0.999546	RFX3
ENSG00000080345	3656.57	-0.0122245	0.0813791	-0.150216	0.880594	0.999546	RIF1
ENSG00000180539	2.93125	4.57437	2.16983	2.10817	0.0350164	NA	LINC02908
ENSG00000080493	318.465	0.0409178	0.160222	0.255381	0.798429	0.999546	SLC4A4
ENSG00000240729	2.71103	4.55981	2.25017	2.02643	0.0427207	NA	RPL21P60
ENSG00000080546	2609.63	0.043219	0.0846503	0.510559	0.60966	0.999546	SESN1
ENSG00000080561	1576.84	-0.0489867	0.0950487	-0.515385	0.606284	0.999546	MID2
ENSG00000080572	2220.85	-0.00432337	0.135355	-0.0319411	0.974519	0.999546	DNAAF6
ENSG00000080573	39.2967	-0.301735	0.542261	-0.556439	0.577911	0.999546	COL5A3
ENSG00000080603	4565.62	-0.108591	0.136425	-0.795973	0.426048	0.999546	SRCAP
ENSG00000080608	2084.95	0.123507	0.107464	1.14929	0.250435	0.999546	PUM3
ENSG00000080618	3.46496	3.7776	2.15058	1.75656	0.0789937	NA	CPB2
ENSG00000080644	4.14744	-2.19858	1.57288	-1.3978	0.162173	0.999546	CHRNA3
ENSG00000080802	1774.63	0.0248042	0.123646	0.200607	0.841006	0.999546	CNOT4
ENSG00000080815	5155.79	0.105335	0.0639603	1.64688	0.0995829	0.999546	PSEN1
ENSG00000080819	582.451	-0.0746004	0.118587	-0.629076	0.5293	0.999546	CPOX
ENSG00000080822	1956.57	-0.000861227	0.0915995	-0.00940209	0.992498	0.999992	CLDND1
ENSG00000080823	5222.32	0.0448792	0.0554695	0.80908	0.418469	0.999546	MOK
ENSG00000080824	114613	-0.0165952	0.105016	-0.158026	0.874436	0.999546	HSP90AA1
ENSG00000235718	3.55201	4.55952	2.05956	2.21384	0.02684	0.790186	MFRP
ENSG00000080845	3892.23	-0.133759	0.0884701	-1.51192	0.130555	0.999546	DLGAP4
ENSG00000080854	14.8818	0.12155	0.790218	0.153819	0.877753	0.999546	IGSF9B
ENSG00000080947	247.559	-0.299357	0.180228	-1.66099	0.0967151	0.999546	CROCCP3
ENSG00000080986	258.214	0.034476	0.228014	0.151201	0.879817	0.999546	NDC80
ENSG00000081014	1215.25	0.103232	0.105049	0.982705	0.325753	0.999546	AP4E1
ENSG00000081019	1772.49	0.059388	0.0863791	0.687527	0.491751	0.999546	RSBN1
ENSG00000271698	2.62974	4.53854	1.99407	2.27602	0.0228448	NA	NA
ENSG00000081041	40.6224	-0.156487	0.416979	-0.375287	0.707447	0.999546	CXCL2
ENSG00000081052	46.9876	-0.563624	0.341204	-1.65187	0.0985612	0.999546	COL4A4
ENSG00000081059	1028.88	0.0284001	0.111593	0.254497	0.799112	0.999546	TCF7
ENSG00000081087	1116.04	0.106646	0.102861	1.03679	0.299832	0.999546	OSTM1
ENSG00000081138	16.9286	0.570503	1.07455	0.530922	0.595473	0.999546	CDH7
ENSG00000081148	86.7216	0.067392	0.261674	0.257542	0.796761	0.999546	IMPG2
ENSG00000081154	3960.94	0.125772	0.0736915	1.70673	0.0878721	0.998227	PCNP
ENSG00000081177	2139.17	0.0638404	0.0870272	0.733568	0.463212	0.999546	EXD2
ENSG00000081181	96.2672	0.356145	0.336656	1.05789	0.290105	0.999546	ARG2
ENSG00000081189	5.75618	0.179796	1.18838	0.151296	0.879742	0.999546	MEF2C
ENSG00000214980	3.09883	4.53324	1.70402	2.66032	0.00780653	NA	LOC152845
ENSG00000081307	2183.54	0.05664	0.0669595	0.845884	0.397617	0.999546	UBA5
ENSG00000081320	1654.08	-0.135082	0.0876917	-1.54042	0.123458	0.999546	STK17B
ENSG00000081377	2621.33	0.0134299	0.0744655	0.18035	0.856878	0.999546	CDC14B
ENSG00000081386	1334.43	-0.0425936	0.092109	-0.462427	0.643775	0.999546	ZNF510
ENSG00000081479	112.822	-0.532723	0.344021	-1.54852	0.121497	0.999546	LRP2
ENSG00000081665	1262.21	-0.0187419	0.121543	-0.154201	0.877452	0.999546	ZNF506
ENSG00000081692	939.079	0.0822259	0.116754	0.704269	0.481265	0.999546	JMJD4
ENSG00000081721	616.789	-0.0655965	0.115301	-0.568917	0.569413	0.999546	DUSP12
ENSG00000081760	1711.89	-0.0541863	0.0818613	-0.661928	0.508017	0.999546	AACS
ENSG00000250207	8.98599	4.51655	1.54886	2.91604	0.00354509	0.369048	LOC100422513
ENSG00000081803	468.565	-0.160082	0.134003	-1.19461	0.232239	0.999546	CADPS2
ENSG00000081818	128.722	-0.163114	0.253868	-0.642517	0.520538	0.999546	PCDHB4
ENSG00000081842	22.8019	1.15698	0.750138	1.54236	0.122986	0.999546	PCDHA6
ENSG00000081853	49.4846	0.0554106	0.421524	0.131453	0.895417	0.999546	PCDHGA2
ENSG00000081870	2227.42	0.0761099	0.139417	0.545914	0.585125	0.999546	HSPB11
ENSG00000081913	2552.15	-0.127171	0.0821071	-1.54884	0.121419	0.999546	PHLPP1
ENSG00000081923	5468.67	-0.0357281	0.0519243	-0.688081	0.491402	0.999546	ATP8B1
ENSG00000081985	48.0271	0.328116	0.37361	0.878232	0.379818	0.999546	IL12RB2
ENSG00000082014	164.938	-0.125791	0.273254	-0.460345	0.645268	0.999546	SMARCD3
ENSG00000082068	1614.52	0.117083	0.0793559	1.47542	0.1401	0.999546	WDR70
ENSG00000082074	10.6708	0.479183	0.978168	0.489878	0.62422	0.999546	FYB1
ENSG00000082126	3.78696	-0.379759	1.71061	-0.222001	0.824313	0.999546	MPP4
ENSG00000082146	235.786	0.164009	0.231996	0.706946	0.4796	0.999546	STRADB
ENSG00000082153	9146.53	0.117571	0.088589	1.32716	0.184457	0.999546	BZW1
ENSG00000082196	53.0021	0.114158	0.355292	0.321308	0.747977	0.999546	C1QTNF3
ENSG00000082212	1969.28	-0.00656234	0.081713	-0.0803096	0.935991	0.999546	ME2
ENSG00000082213	1741.85	0.0871178	0.0739509	1.17805	0.238777	0.999546	C5orf22
ENSG00000082258	2778.63	-0.0142977	0.0736475	-0.194137	0.846069	0.999546	CCNT2
ENSG00000082269	1883.39	0.0250517	0.0901152	0.277996	0.781015	0.999546	FAM135A
ENSG00000082397	245.954	-0.0404787	0.205631	-0.196851	0.843944	0.999546	EPB41L3
ENSG00000082438	1641.73	-0.162973	0.096533	-1.68826	0.0913614	0.999546	COBLL1
ENSG00000082458	5993.66	0.0406289	0.0473551	0.857963	0.390913	0.999546	DLG3
ENSG00000082482	12.4672	1.22652	0.867103	1.4145	0.157215	0.999546	KCNK2
ENSG00000082497	1792.62	-0.141201	0.0989502	-1.42699	0.153582	0.999546	SERTAD4
ENSG00000082512	245.085	0.122921	0.191294	0.642577	0.520498	0.999546	TRAF5
ENSG00000082515	1037.55	-0.0249907	0.113895	-0.219418	0.826324	0.999546	MRPL22
ENSG00000082516	1012.75	-0.103075	0.108325	-0.951535	0.341333	0.999546	GEMIN5
ENSG00000082641	13588	-0.0132844	0.0517028	-0.256937	0.797227	0.999546	NFE2L1
ENSG00000082701	4403.5	-0.0850819	0.073578	-1.15635	0.247538	0.999546	GSK3B
ENSG00000082781	2263.24	-0.0683631	0.0706349	-0.967837	0.333126	0.999546	ITGB5
ENSG00000082805	2607.28	-0.10005	0.0865484	-1.15599	0.247683	0.999546	ERC1
ENSG00000082898	6149.09	0.0416014	0.0890594	0.46712	0.640414	0.999546	XPO1
ENSG00000082996	3171.89	0.036672	0.076291	0.480686	0.63074	0.999546	RNF13
ENSG00000083067	19.3331	-0.428724	0.50528	-0.848488	0.396167	0.999546	TRPM3
ENSG00000083093	953.878	0.134616	0.109499	1.22938	0.21893	0.999546	PALB2
ENSG00000083097	3832.99	0.010233	0.0909619	0.112497	0.910429	0.999546	DOP1A
ENSG00000083099	3610.48	-0.0466067	0.0676549	-0.688889	0.490893	0.999546	LYRM2
ENSG00000083123	581.346	-0.205663	0.136274	-1.50919	0.131251	0.999546	BCKDHB
ENSG00000083168	6211.01	-0.176218	0.101165	-1.74189	0.0815281	0.991872	KAT6A
ENSG00000083223	4458.46	0.00205679	0.0729115	0.0282093	0.977495	0.999546	TUT7
ENSG00000083290	1683.5	0.0344251	0.0824756	0.417398	0.676387	0.999546	ULK2
ENSG00000083307	7862.49	-0.0868879	0.0574822	-1.51156	0.130646	0.999546	GRHL2
ENSG00000083312	5674	0.104986	0.0906376	1.1583	0.24674	0.999546	TNPO1
ENSG00000083444	651.344	-0.157439	0.111131	-1.4167	0.15657	0.999546	PLOD1
ENSG00000083457	466.264	0.0448284	0.143418	0.312572	0.754606	0.999546	ITGAE
ENSG00000083520	3082.62	0.0624582	0.0835344	0.747694	0.454644	0.999546	DIS3
ENSG00000083535	3577.63	0.0965576	0.124004	0.778666	0.436177	0.999546	PIBF1
ENSG00000083544	1758.36	0.0424685	0.0977686	0.434378	0.664014	0.999546	TDRD3
ENSG00000083635	456.321	0.110048	0.115436	0.95332	0.340428	0.999546	NUFIP1
ENSG00000083642	3341.66	0.0731981	0.0791355	0.924973	0.35498	0.999546	PDS5B
ENSG00000258477	2.52057	4.50562	2.22885	2.0215	0.043228	NA	NA
ENSG00000083750	469.687	-0.0811459	0.164771	-0.492478	0.622382	0.999546	RRAGB
ENSG00000083799	2824.21	0.0134447	0.0697505	0.192755	0.847151	0.999546	CYLD
ENSG00000083807	397.504	0.180453	0.124543	1.44893	0.147358	0.999546	SLC27A5
ENSG00000083812	1486.47	-0.0583041	0.0757737	-0.769451	0.441626	0.999546	ZNF324
ENSG00000083814	368.772	0.123547	0.143323	0.862016	0.388679	0.999546	ZNF671
ENSG00000083817	372.486	-0.0776657	0.169731	-0.457581	0.647254	0.999546	ZNF416
ENSG00000083828	430.945	-0.24809	0.146158	-1.69741	0.0896192	0.999501	ZNF586
ENSG00000083838	1414.47	-0.116561	0.0868547	-1.34202	0.179589	0.999546	ZNF446
ENSG00000083844	5557.72	-0.0917611	0.0784274	-1.17001	0.241995	0.999546	ZNF264
ENSG00000083845	22598.1	0.111964	0.131944	0.848573	0.396119	0.999546	RPS5
ENSG00000083857	7661.07	-0.14418	0.0735713	-1.95974	0.0500267	0.932473	FAT1
ENSG00000083896	4425.98	-0.0722399	0.0566741	-1.27466	0.202431	0.999546	YTHDC1
ENSG00000083937	3312.39	0.0852767	0.0978541	0.871468	0.383499	0.999546	CHMP2B
ENSG00000084070	4093.84	0.103733	0.0735997	1.40943	0.158708	0.999546	SMAP2
ENSG00000084072	1772.68	0.113068	0.0960246	1.17749	0.239	0.999546	PPIE
ENSG00000084073	3631.36	0.104017	0.0828103	1.25608	0.209086	0.999546	ZMPSTE24
ENSG00000084090	7155.49	0.0153767	0.0594886	0.258482	0.796035	0.999546	STARD7
ENSG00000084092	4059.78	0.126749	0.0701249	1.80747	0.070689	0.971785	NOA1
ENSG00000084093	6096.13	-0.0621476	0.0604546	-1.028	0.303948	0.999546	REST
ENSG00000084110	6.82372	-1.11237	0.964798	-1.15295	0.248929	0.999546	HAL
ENSG00000084112	1466.39	-0.130354	0.0915169	-1.42437	0.154339	0.999546	SSH1
ENSG00000084207	53668	0.0820765	0.107605	0.762754	0.44561	0.999546	GSTP1
ENSG00000084234	20592.6	-0.0485835	0.0975631	-0.49797	0.618505	0.999546	APLP2
ENSG00000084444	333.289	0.0150856	0.162351	0.0929196	0.925967	0.999546	FAM234B
ENSG00000084463	5142.98	-0.0732088	0.0827921	-0.884248	0.376562	0.999546	WBP11
ENSG00000084623	4703.98	0.0315103	0.0699457	0.450497	0.652352	0.999546	EIF3I
ENSG00000084636	331.314	0.111104	0.148268	0.749345	0.453649	0.999546	COL16A1
ENSG00000084652	6201.88	0.023687	0.0515128	0.459827	0.645641	0.999546	TXLNA
ENSG00000084674	5.65399	-1.36555	1.00665	-1.35653	0.17493	0.999546	APOB
ENSG00000084676	2162.93	-0.178962	0.110655	-1.61729	0.105816	0.999546	NCOA1
ENSG00000084693	5037.72	0.0535377	0.0713513	0.75034	0.45305	0.999546	AGBL5
ENSG00000084710	189.751	-0.0258767	0.176954	-0.146234	0.883737	0.999546	EFR3B
ENSG00000084731	705.028	-0.0801691	0.133134	-0.602166	0.547064	0.999546	KIF3C
ENSG00000084733	8210.67	0.0769497	0.0706645	1.08894	0.276179	0.999546	RAB10
ENSG00000084754	8691.75	0.0588291	0.0723011	0.813668	0.415835	0.999546	HADHA
ENSG00000084764	4852.97	0.0814662	0.0605297	1.34589	0.178338	0.999546	MAPRE3
ENSG00000084774	1004.05	-0.206799	0.11137	-1.85686	0.0633307	0.954057	CAD
ENSG00000085063	39709.1	0.0789811	0.0732108	1.07882	0.280669	0.999546	CD59
ENSG00000085117	3925.07	0.0345423	0.117453	0.294093	0.768686	0.999546	CD82
ENSG00000085185	659.118	-0.141832	0.162302	-0.873875	0.382186	0.999546	BCORL1
ENSG00000085224	8249.64	-0.00685863	0.0711808	-0.0963552	0.923239	0.999546	ATRX
ENSG00000085231	733.197	-0.0171224	0.165714	-0.103325	0.917705	0.999546	AK6
ENSG00000085274	1266.23	0.149994	0.115241	1.30157	0.193064	0.999546	MYNN
ENSG00000085276	7784.91	0.0652541	0.0605917	1.07695	0.281504	0.999546	MECOM
ENSG00000085365	3603.37	0.115302	0.0935787	1.23213	0.217899	0.999546	SCAMP1
ENSG00000085377	1338.31	-0.0858496	0.13049	-0.657901	0.510602	0.999546	PREP
ENSG00000085382	585.281	0.0838373	0.123369	0.679565	0.49678	0.999546	HACE1
ENSG00000085415	1487.3	0.0356264	0.095496	0.373066	0.709099	0.999546	SEH1L
ENSG00000085433	2657.89	0.0872662	0.102615	0.850425	0.395089	0.999546	WDR47
ENSG00000085449	7122.32	0.0644035	0.0532142	1.21027	0.226175	0.999546	WDFY1
ENSG00000085465	179.066	0.00398253	0.190953	0.0208561	0.98336	0.999722	OVGP1
ENSG00000085491	4781.36	0.0985783	0.0714788	1.37913	0.167856	0.999546	SLC25A24
ENSG00000085511	3256.36	-0.0592632	0.0859113	-0.689818	0.490309	0.999546	MAP3K4
ENSG00000085514	7.43411	0.599675	1.13451	0.528575	0.597101	0.999546	PILRA
ENSG00000259090	1.85961	4.49657	2.23421	2.0126	0.0441568	NA	SEPTIN7P1
ENSG00000085644	741.536	0.0390907	0.107199	0.364655	0.715369	0.999546	ZNF213
ENSG00000085662	1410.69	0.0596349	0.0904835	0.65907	0.509851	0.999546	AKR1B1
ENSG00000085719	7413.18	0.0585823	0.0722158	0.811212	0.417244	0.999546	CPNE3
ENSG00000085721	1655.17	0.0738945	0.0953174	0.775246	0.438194	0.999546	RRN3
ENSG00000085733	12322.2	-0.0249181	0.0933838	-0.266835	0.789596	0.999546	CTTN
ENSG00000085741	21.6522	-0.989691	0.627856	-1.5763	0.114956	0.999546	WNT11
ENSG00000085760	2892.41	0.0882165	0.094461	0.933893	0.350359	0.999546	MTIF2
ENSG00000085788	2053.2	-0.0200242	0.0697461	-0.287101	0.774035	0.999546	DDHD2
ENSG00000085831	1776.75	-0.0456788	0.0999602	-0.456969	0.647693	0.999546	TTC39A
ENSG00000085832	4231.73	0.0922893	0.0751038	1.22882	0.219138	0.999546	EPS15
ENSG00000085840	65.6207	0.100827	0.382033	0.263922	0.79184	0.999546	ORC1
ENSG00000085871	2397.74	0.127487	0.0938302	1.3587	0.174243	0.999546	MGST2
ENSG00000085872	3314.4	-0.0664002	0.0838475	-0.791916	0.42841	0.999546	CHERP
ENSG00000085978	1542.13	0.0970829	0.0857262	1.13248	0.257434	0.999546	ATG16L1
ENSG00000085982	1674.65	0.0762601	0.0761077	1.002	0.316342	0.999546	USP40
ENSG00000288837	2.81775	4.47725	2.08997	2.14225	0.032173	NA	NA
ENSG00000085999	83.9215	-0.486607	0.295139	-1.64874	0.0992015	0.999546	RAD54L
ENSG00000086015	2186.94	-0.0163246	0.0710346	-0.229812	0.818238	0.999546	MAST2
ENSG00000086061	11112.4	0.106009	0.0700585	1.51314	0.130243	0.999546	DNAJA1
ENSG00000086062	7274.1	-0.0695592	0.0677283	-1.02703	0.304405	0.999546	B4GALT1
ENSG00000288271	4.86197	4.46054	2.01964	2.20858	0.027204	0.79134	NA
ENSG00000086102	4904.04	-0.00707765	0.0755561	-0.0936741	0.925368	0.999546	NFX1
ENSG00000086159	35.0821	-0.204519	0.556396	-0.367579	0.713187	0.999546	AQP6
ENSG00000086189	2258.94	0.0585021	0.112444	0.520276	0.602871	0.999546	DIMT1
ENSG00000086200	3358.16	0.149177	0.102492	1.4555	0.14553	0.999546	IPO11
ENSG00000086205	96.2543	-0.126828	0.284653	-0.445552	0.655921	0.999546	FOLH1
ENSG00000086232	6222.14	-0.0141542	0.0533165	-0.265474	0.790644	0.999546	EIF2AK1
ENSG00000086289	338.101	-0.0048834	0.174066	-0.0280548	0.977618	0.999546	EPDR1
ENSG00000086300	30.8635	0.687692	0.457223	1.50406	0.132565	0.999546	SNX10
ENSG00000086475	3146.69	0.0195098	0.108903	0.179148	0.857821	0.999546	SEPHS1
ENSG00000223587	3.24697	4.4577	2.13494	2.08798	0.0367997	NA	LINC01986
ENSG00000086506	1.1039	4.15789	3.46512	1.19993	0.230167	NA	HBQ1
ENSG00000086544	2754.24	0.0651689	0.0820523	0.794237	0.427058	0.999546	ITPKC
ENSG00000086548	9326.77	0.0215123	0.0890695	0.241523	0.80915	0.999546	CEACAM6
ENSG00000258502	2.85583	4.45692	2.07936	2.14341	0.0320805	NA	LINC02290
ENSG00000086589	1408.23	0.0204155	0.0927321	0.220156	0.82575	0.999546	RBM22
ENSG00000086598	11200.3	0.0316603	0.0650488	0.486717	0.626459	0.999546	TMED2
ENSG00000086619	534.489	-0.117205	0.167495	-0.699755	0.48408	0.999546	ERO1B
ENSG00000086666	4056.14	0.0980779	0.0923086	1.0625	0.288009	0.999546	ZFAND6
ENSG00000086696	38.5505	-0.811053	0.503151	-1.61195	0.106973	0.999546	HSD17B2
ENSG00000086712	1120.81	0.0835642	0.0958232	0.872067	0.383172	0.999546	TXLNG
ENSG00000086717	5.79773	0.100726	0.989682	0.101776	0.918934	0.999546	PPEF1
ENSG00000086730	16.0347	0.504491	0.703983	0.716624	0.473606	0.999546	LAT2
ENSG00000257207	7.7111	4.4503	1.65505	2.68893	0.00716819	0.509083	NA
ENSG00000086827	922.94	0.127452	0.108347	1.17633	0.239463	0.999546	ZW10
ENSG00000086848	735.471	0.151665	0.142795	1.06212	0.288183	0.999546	ALG9
ENSG00000086991	26.6832	0.185463	0.48216	0.384649	0.700497	0.999546	NOX4
ENSG00000087008	2009.59	0.072744	0.0948681	0.766791	0.443206	0.999546	ACOX3
ENSG00000087053	3790.27	0.004079	0.0667968	0.0610658	0.951307	0.999546	MTMR2
ENSG00000087074	9210.7	0.0425853	0.0861785	0.494152	0.621199	0.999546	PPP1R15A
ENSG00000087076	11.3074	-1.01353	0.834072	-1.21516	0.224304	0.999546	HSD17B14
ENSG00000087077	1719.98	-0.171173	0.0981268	-1.74441	0.0810878	0.99142	TRIP6
ENSG00000087085	6.19933	0.123606	1.30794	0.0945046	0.924708	0.999546	ACHE
ENSG00000087086	19562.1	-0.104427	0.109819	-0.950903	0.341653	0.999546	FTL
ENSG00000087087	2449.32	-0.0675107	0.090013	-0.750011	0.453248	0.999546	SRRT
ENSG00000087088	710.551	-0.0335067	0.166487	-0.201257	0.840498	0.999546	BAX
ENSG00000087095	956.53	0.132619	0.0880798	1.50567	0.132153	0.999546	NLK
ENSG00000087111	2769.03	-0.0215306	0.0619207	-0.347713	0.728056	0.999546	PIGS
ENSG00000087128	390.631	0.221833	0.217614	1.01939	0.308019	0.999546	TMPRSS11E
ENSG00000087152	2406.83	-0.0583079	0.0959927	-0.60742	0.543572	0.999546	ATXN7L3
ENSG00000087157	1256.12	0.0590773	0.122404	0.48264	0.629351	0.999546	PGS1
ENSG00000087191	4143.19	0.0417355	0.0596256	0.69996	0.483952	0.999546	PSMC5
ENSG00000087206	909.62	-0.0981459	0.0928047	-1.05755	0.290259	0.999546	UIMC1
ENSG00000087237	0.783531	0	4.21425	0	1	NA	CETP
ENSG00000087245	65.7764	0.159865	0.422972	0.377956	0.705464	0.999546	MMP2
ENSG00000087250	96.1753	0.246515	0.320827	0.768372	0.442266	0.999546	MT3
ENSG00000087253	491.535	0.136517	0.130547	1.04573	0.295687	0.999546	LPCAT2
ENSG00000087263	1343.76	-0.0249433	0.0868839	-0.287088	0.774045	0.999546	OGFOD1
ENSG00000087266	1173.77	-0.092191	0.151443	-0.608751	0.542689	0.999546	SH3BP2
ENSG00000087269	2039.73	-0.123966	0.100819	-1.22959	0.218852	0.999546	NOP14
ENSG00000087274	7856.04	-0.0647246	0.0747226	-0.866199	0.386381	0.999546	ADD1
ENSG00000087299	530.259	-0.0476357	0.119971	-0.397058	0.691324	0.999546	L2HGDH
ENSG00000087301	348.503	0.0370353	0.189429	0.195511	0.844993	0.999546	TXNDC16
ENSG00000087302	4915.15	0.0898158	0.114352	0.785432	0.4322	0.999546	RTRAF
ENSG00000087303	4.92607	0.772216	1.645	0.469433	0.63876	0.999546	NID2
ENSG00000087338	1458.18	-0.111446	0.0907511	-1.22805	0.21943	0.999546	GMCL1
ENSG00000087365	12445.8	-0.0167752	0.0654667	-0.25624	0.797766	0.999546	SF3B2
ENSG00000260410	3.3943	4.44486	1.81946	2.44295	0.0145679	NA	NA
ENSG00000087460	21864.7	-0.096916	0.0772947	-1.25385	0.209897	0.999546	GNAS
ENSG00000087470	2115.35	0.0252482	0.073882	0.341737	0.732549	0.999546	DNM1L
ENSG00000087494	147.277	-0.0719743	0.374133	-0.192376	0.847448	0.999546	PTHLH
ENSG00000087495	96.8453	0.223615	0.251742	0.888268	0.374396	0.999546	PHACTR3
ENSG00000087502	2100.69	0.0409767	0.103755	0.394937	0.692889	0.999546	ERGIC2
ENSG00000087510	747.419	0.0265478	0.132214	0.200795	0.840859	0.999546	TFAP2C
ENSG00000087586	405.186	0.159907	0.145629	1.09805	0.272185	0.999546	AURKA
ENSG00000087842	2089.85	0.0470897	0.1062	0.443407	0.657472	0.999546	PIR
ENSG00000087884	539.847	0.108338	0.127273	0.851224	0.394645	0.999546	AAMDC
ENSG00000087903	7852	0.0268346	0.0660084	0.406534	0.68435	0.999546	RFX2
ENSG00000087995	1480.12	0.0859688	0.0873024	0.984725	0.324759	0.999546	METTL2A
ENSG00000250384	2.6432	4.43394	2.16937	2.04389	0.0409649	NA	NA
ENSG00000088035	665.866	0.193859	0.105637	1.83515	0.0664836	0.965687	ALG6
ENSG00000088038	2249.9	-0.164194	0.11283	-1.45524	0.145603	0.999546	CNOT3
ENSG00000088053	156.13	0.0313393	0.241378	0.129835	0.896697	0.999546	GP6
ENSG00000088179	1532.91	0.00720407	0.0727714	0.098996	0.921141	0.999546	PTPN4
ENSG00000088205	3842	0.0387398	0.0854669	0.453272	0.650353	0.999546	DDX18
ENSG00000088247	6950.8	-0.08243	0.0891542	-0.924578	0.355185	0.999546	KHSRP
ENSG00000088256	8598.18	0.0726395	0.063526	1.14346	0.252847	0.999546	GNA11
ENSG00000088280	867.912	-0.0911834	0.0947995	-0.961856	0.336122	0.999546	ASAP3
ENSG00000088298	377.328	-0.102765	0.192047	-0.535101	0.59258	0.999546	EDEM2
ENSG00000088305	125.478	-0.390696	0.254504	-1.53513	0.124753	0.999546	DNMT3B
ENSG00000088320	120.094	-0.207299	0.260976	-0.794323	0.427007	0.999546	REM1
ENSG00000088325	664.928	-0.248097	0.138191	-1.79532	0.0726027	0.972316	TPX2
ENSG00000088340	577.611	-0.158425	0.158392	-1.00021	0.317211	0.999546	FER1L4
ENSG00000088356	601.55	0.195881	0.128149	1.52854	0.126379	0.999546	PDRG1
ENSG00000088367	6591.59	-0.15057	0.083555	-1.80205	0.071538	0.971785	EPB41L1
ENSG00000088386	168.933	-0.371973	0.223105	-1.66725	0.0954638	0.999546	SLC15A1
ENSG00000101349	2.77103	4.40794	1.75858	2.50654	0.0121919	NA	PAK5
ENSG00000088448	1282.6	-0.0847593	0.0914318	-0.927022	0.353915	0.999546	ANKRD10
ENSG00000088451	543.517	-0.0118084	0.152892	-0.0772339	0.938437	0.999546	TGDS
ENSG00000088538	115.267	0.184619	0.265672	0.694912	0.48711	0.999546	DOCK3
ENSG00000088543	160.886	0.237999	0.208988	1.13882	0.254779	0.999546	C3orf18
ENSG00000088682	1881.34	0.161468	0.0930503	1.73528	0.082692	0.991872	COQ9
ENSG00000088726	1096.84	0.0909678	0.0998431	0.911108	0.362238	0.999546	TMEM40
ENSG00000088727	5701.83	0.0670406	0.0758888	0.883406	0.377017	0.999546	KIF9
ENSG00000088756	39.2418	0.559554	0.686039	0.815631	0.414712	0.999546	ARHGAP28
ENSG00000088766	2438.73	0.214207	0.114492	1.87094	0.0613531	0.954057	CRLS1
ENSG00000088808	2311.13	-0.137231	0.101288	-1.35486	0.175461	0.999546	PPP1R13B
ENSG00000088812	6706.54	-0.0132366	0.0521719	-0.253711	0.799719	0.999546	ATRN
ENSG00000088826	113.511	-0.125927	0.254144	-0.495496	0.62025	0.999546	SMOX
ENSG00000088832	6325.84	0.102105	0.0567704	1.79857	0.0720869	0.972283	FKBP1A
ENSG00000088833	4363.35	-0.0072647	0.0986748	-0.0736226	0.941311	0.999546	NSFL1C
ENSG00000088836	5787.98	-0.000186423	0.0708314	-0.00263192	0.9979	0.999993	SLC4A11
ENSG00000088854	1733.97	0.0118586	0.094507	0.125479	0.900145	0.999546	DNAAF9
ENSG00000088876	401.43	-0.0818056	0.146364	-0.558918	0.576218	0.999546	ZNF343
ENSG00000088881	275.265	-0.215606	0.223238	-0.965812	0.334138	0.999546	EBF4
ENSG00000088882	10.2188	-1.79651	0.971544	-1.84913	0.0644392	0.954622	CPXM1
ENSG00000088888	7348.55	-0.0437992	0.0836222	-0.523775	0.600435	0.999546	MAVS
ENSG00000088899	2921.71	0.0493808	0.0761411	0.648544	0.516633	0.999546	LZTS3
ENSG00000088930	5298.71	0.0510622	0.0659356	0.774425	0.43868	0.999546	XRN2
ENSG00000088970	1520.05	0.0381043	0.0891312	0.427508	0.669009	0.999546	KIZ
ENSG00000088986	19987.4	0.0916315	0.0761395	1.20347	0.228795	0.999546	DYNLL1
ENSG00000089006	2714.21	0.0388386	0.078457	0.495031	0.620579	0.999546	SNX5
ENSG00000089009	14905	0.0498873	0.0930125	0.536351	0.591716	0.999546	RPL6
ENSG00000089022	1466.3	0.0253968	0.0722509	0.351508	0.725208	0.999546	MAPKAPK5
ENSG00000089041	16.8029	-0.883404	0.596802	-1.48023	0.138812	0.999546	P2RX7
ENSG00000089048	1777.5	0.018991	0.141954	0.133783	0.893574	0.999546	ESF1
ENSG00000089050	2150.06	-0.0069739	0.0759757	-0.0917911	0.926864	0.999546	RBBP9
ENSG00000089053	7154.8	0.0834632	0.0666256	1.25272	0.210308	0.999546	ANAPC5
ENSG00000089057	2400.93	-0.0898011	0.0783626	-1.14597	0.251808	0.999546	SLC23A2
ENSG00000242479	28.7726	4.40733	1.67502	2.63121	0.00850821	0.540121	LOC731755
ENSG00000089063	2455.6	0.13251	0.0826789	1.6027	0.109	0.999546	TMEM230
ENSG00000089091	1368.54	0.158811	0.0997081	1.59276	0.111214	0.999546	DZANK1
ENSG00000089094	1821.54	-0.116232	0.0986121	-1.17868	0.238526	0.999546	KDM2B
ENSG00000089101	2867.4	0.0777636	0.0881	0.882674	0.377412	0.999546	CFAP61
ENSG00000089123	1238.72	0.147897	0.101392	1.45866	0.144658	0.999546	TASP1
ENSG00000286703	2.58098	4.40542	2.22047	1.984	0.0472559	NA	NA
ENSG00000089154	4949.1	-0.0863929	0.0650675	-1.32774	0.184263	0.999546	GCN1
ENSG00000089157	54027.3	0.121084	0.0824364	1.46881	0.141883	0.999546	RPLP0
ENSG00000089159	8798.67	0.0391904	0.0558102	0.702207	0.48255	0.999546	PXN
ENSG00000089163	45.648	-0.131857	0.333066	-0.395888	0.692188	0.999546	SIRT4
ENSG00000089177	1371.62	-0.0959759	0.0920858	-1.04224	0.297298	0.999546	KIF16B
ENSG00000089195	1153.32	-0.0144135	0.0861418	-0.167324	0.867115	0.999546	TRMT6
ENSG00000089199	12.9784	0.973004	0.823872	1.18101	0.237597	0.999546	CHGB
ENSG00000089220	10145	-0.0087914	0.0899473	-0.0977394	0.922139	0.999546	PEBP1
ENSG00000089234	1719.1	-0.00179808	0.109834	-0.0163708	0.986939	0.999722	BRAP
ENSG00000089248	3323.85	0.0688963	0.0912308	0.755187	0.450137	0.999546	ERP29
ENSG00000089250	1.71618	-1.36603	2.45181	-0.557154	0.577422	NA	NOS1
ENSG00000089280	3783.87	-0.0944544	0.094326	-1.00136	0.316652	0.999546	FUS
ENSG00000089289	3249.43	0.0608973	0.084421	0.721352	0.470693	0.999546	IGBP1
ENSG00000089327	186.335	-0.503523	0.261207	-1.92768	0.0538949	0.943384	FXYD5
ENSG00000089335	1668.83	-0.0084463	0.102267	-0.0825908	0.934177	0.999546	ZNF302
ENSG00000089351	1052.25	-0.0762332	0.119618	-0.637307	0.523925	0.999546	GRAMD1A
ENSG00000089356	12774.8	0.176481	0.117294	1.50461	0.132425	0.999546	FXYD3
ENSG00000089472	9.80764	0.192865	0.764142	0.252394	0.800737	0.999546	HEPH
ENSG00000089486	202.389	0.0894222	0.199721	0.447736	0.654344	0.999546	CDIP1
ENSG00000089505	21.2844	-0.209813	0.583031	-0.359865	0.718948	0.999546	CMTM1
ENSG00000089558	3.99265	0.692927	1.61275	0.429655	0.667446	0.999546	KCNH4
ENSG00000089597	8086.38	0.0166971	0.073821	0.226184	0.821059	0.999546	GANAB
ENSG00000089639	553.12	-0.197156	0.145059	-1.35914	0.174102	0.999546	GMIP
ENSG00000089682	1276.52	-0.148675	0.0920904	-1.61445	0.10643	0.999546	RBM41
ENSG00000089685	302.375	-0.0604739	0.156672	-0.38599	0.699504	0.999546	BIRC5
ENSG00000089692	25.3695	-0.0614482	0.732643	-0.0838719	0.933158	0.999546	LAG3
ENSG00000089693	5406.29	-0.0367815	0.0710432	-0.517734	0.604644	0.999546	MLF2
ENSG00000089723	158.896	-0.0607199	0.240637	-0.252329	0.800787	0.999546	OTUB2
ENSG00000089737	7962.04	0.0642286	0.0651033	0.986565	0.323856	0.999546	DDX24
ENSG00000089775	1149.46	-0.00192926	0.102497	-0.0188226	0.984983	0.999722	ZBTB25
ENSG00000089818	1627.67	0.0832907	0.0743639	1.12004	0.262696	0.999546	NECAP1
ENSG00000089820	337.539	0.122503	0.143801	0.851898	0.394271	0.999546	ARHGAP4
ENSG00000089847	93.3924	-0.0125624	0.27551	-0.0455968	0.963632	0.999546	ANKRD24
ENSG00000089876	6440.09	0.104228	0.074235	1.40403	0.160311	0.999546	DHX32
ENSG00000089902	2085.97	-0.0734553	0.102255	-0.718352	0.472541	0.999546	RCOR1
ENSG00000089916	2211.68	-0.077493	0.0790058	-0.980852	0.326666	0.999546	GPATCH2L
ENSG00000227107	2.25637	4.40496	2.22712	1.97787	0.0479434	NA	NA
ENSG00000090013	2623.46	0.037349	0.121251	0.308031	0.758059	0.999546	BLVRB
ENSG00000090020	2078.97	-0.0848226	0.090275	-0.939603	0.347421	0.999546	SLC9A1
ENSG00000090054	2808.09	0.0134945	0.0938399	0.143804	0.885655	0.999546	SPTLC1
ENSG00000090060	8868.73	0.0765489	0.0633672	1.20802	0.227039	0.999546	PAPOLA
ENSG00000090061	2599.65	-0.0254467	0.14993	-0.169723	0.865228	0.999546	CCNK
ENSG00000090097	240.724	0.367021	0.242947	1.51071	0.130863	0.999546	PCBP4
ENSG00000090104	9.76686	-0.161098	0.995455	-0.161834	0.871437	0.999546	RGS1
ENSG00000090238	1157.55	0.156777	0.111537	1.4056	0.159843	0.999546	YPEL3
ENSG00000090263	2109.63	0.0173274	0.122517	0.141428	0.887532	0.999546	MRPS33
ENSG00000090266	2183.96	0.164847	0.092024	1.79135	0.0732373	0.972316	NDUFB2
ENSG00000090273	11842.8	0.0361914	0.0612721	0.590667	0.554743	0.999546	NUDC
ENSG00000090316	3066.6	0.00424305	0.0651123	0.0651651	0.948043	0.999546	MAEA
ENSG00000090339	542.229	0.248524	0.148526	1.67327	0.0942738	0.999546	ICAM1
ENSG00000090372	4663.09	-0.057182	0.0967299	-0.591151	0.554419	0.999546	STRN4
ENSG00000090376	1648.99	0.0250217	0.0981916	0.254826	0.798858	0.999546	IRAK3
ENSG00000090382	815.063	-0.0332585	0.121592	-0.273526	0.784449	0.999546	LYZ
ENSG00000090432	1016.82	-0.0532997	0.104884	-0.508176	0.61133	0.999546	MUL1
ENSG00000278967	2.323	4.40404	2.14062	2.05737	0.0396508	NA	NA
ENSG00000090470	1014.97	-0.112669	0.102786	-1.09615	0.273012	0.999546	PDCD7
ENSG00000281469	2.35874	4.39886	2.16422	2.03254	0.0420989	NA	NA
ENSG00000090512	10.3478	0.859621	0.98697	0.870969	0.383771	0.999546	FETUB
ENSG00000090520	2368.32	0.0737962	0.0811212	0.909703	0.362979	0.999546	DNAJB11
ENSG00000106819	2.22861	4.39091	2.21421	1.98306	0.0473608	NA	ASPN
ENSG00000090539	0.629296	3.49902	4.1469	0.843768	0.398799	NA	CHRD
ENSG00000090554	189.639	0.152212	0.190369	0.799564	0.423963	0.999546	FLT3LG
ENSG00000090565	1633.58	-0.136749	0.107033	-1.27763	0.201378	0.999546	RAB11FIP3
ENSG00000090581	1358.61	0.0586697	0.117013	0.501393	0.616095	0.999546	GNPTG
ENSG00000090612	2278.35	0.0778371	0.0928581	0.838237	0.401898	0.999546	ZNF268
ENSG00000090615	18319.1	0.0448421	0.19456	0.23048	0.817719	0.999546	GOLGA3
ENSG00000266826	2.67908	4.34431	2.11326	2.05573	0.0398081	NA	NA
ENSG00000090659	5.60083	-0.0148043	1.01312	-0.0146126	0.988341	0.999796	CD209
ENSG00000090661	1037.63	0.163076	0.115869	1.40741	0.159304	0.999546	CERS4
ENSG00000090674	617.237	-0.0425304	0.0972077	-0.437521	0.661733	0.999546	MCOLN1
ENSG00000090686	1985.31	-0.0617471	0.0836651	-0.738027	0.460498	0.999546	USP48
ENSG00000090776	1338.55	-0.00200257	0.104701	-0.0191266	0.98474	0.999722	EFNB1
ENSG00000090857	1416.62	-0.110348	0.0867242	-1.2724	0.203231	0.999546	PDPR
ENSG00000090861	4618.76	-0.0401694	0.0816243	-0.492125	0.622631	0.999546	AARS1
ENSG00000090863	6698.18	-0.0977283	0.0732348	-1.33445	0.182056	0.999546	GLG1
ENSG00000090889	370.142	-0.0422982	0.189858	-0.222788	0.8237	0.999546	KIF4A
ENSG00000090905	2812.63	-0.095829	0.0873071	-1.09761	0.272376	0.999546	TNRC6A
ENSG00000267115	2.84772	4.32712	1.94607	2.22352	0.0261808	NA	NA
ENSG00000090932	2.90401	-0.0602297	2.05327	-0.0293336	0.976599	NA	DLL3
ENSG00000090971	2135.25	0.0949659	0.0969269	0.979769	0.3272	0.999546	NAT14
ENSG00000090975	188.921	-0.0938201	0.221429	-0.423703	0.671783	0.999546	PITPNM2
ENSG00000090989	3272.23	0.0259247	0.0803046	0.322829	0.746825	0.999546	EXOC1
ENSG00000091009	2733.39	0.0352625	0.0624297	0.564835	0.572186	0.999546	RBM27
ENSG00000091010	4.38425	0.97475	1.40632	0.69312	0.488234	0.999546	POU4F3
ENSG00000091039	4828.8	-0.0418273	0.0760427	-0.550051	0.582285	0.999546	OSBPL8
ENSG00000091073	3770.91	-0.0433787	0.069833	-0.621177	0.534483	0.999546	DTX2
ENSG00000091106	4.04047	2.46106	1.64835	1.49305	0.135424	0.999546	NLRC4
ENSG00000091127	610.601	0.00937283	0.135623	0.0691095	0.944902	0.999546	PUS7
ENSG00000091128	33.8171	-0.211635	0.410051	-0.516118	0.605772	0.999546	LAMB4
ENSG00000197085	3.60414	4.32018	1.81612	2.3788	0.0173692	0.700978	NPSR1-AS1
ENSG00000091136	478.113	-0.300164	0.190871	-1.5726	0.115811	0.999546	LAMB1
ENSG00000091137	10.5422	-1.22786	0.949805	-1.29275	0.196099	0.999546	SLC26A4
ENSG00000091140	5115.57	0.0298675	0.0945881	0.315763	0.752182	0.999546	DLD
ENSG00000091157	2146.62	-0.0745303	0.0792809	-0.940079	0.347177	0.999546	WDR7
ENSG00000091164	2833.77	-0.0292682	0.0873725	-0.334982	0.737639	0.999546	TXNL1
ENSG00000091181	8660.86	-0.0456495	0.0609014	-0.749565	0.453517	0.999546	IL5RA
ENSG00000091262	888.033	-0.123363	0.106836	-1.15469	0.248219	0.999546	ABCC6
ENSG00000091317	10344.6	0.0655039	0.0596446	1.09824	0.272101	0.999546	CMTM6
ENSG00000273727	3.5875	4.30474	1.82371	2.36043	0.0182536	0.705088	NA
ENSG00000091428	154.553	-0.0932928	0.236087	-0.395163	0.692723	0.999546	RAPGEF4
ENSG00000091436	1383.01	0.0353401	0.0914903	0.386272	0.699296	0.999546	MAP3K20
ENSG00000091483	2789.71	0.124679	0.0903223	1.38038	0.167469	0.999546	FH
ENSG00000091490	3532.77	-0.0326189	0.0746315	-0.437066	0.662064	0.999546	SEL1L3
ENSG00000091513	17.479	0.44029	0.623014	0.706709	0.479747	0.999546	TF
ENSG00000091527	5467.63	0.00631022	0.0604006	0.104473	0.916794	0.999546	CDV3
ENSG00000091536	72.3674	-0.130415	0.343192	-0.380005	0.703941	0.999546	MYO15A
ENSG00000091542	10595.1	0.0377024	0.0586648	0.642674	0.520436	0.999546	ALKBH5
ENSG00000275830	3.55845	4.3023	1.78668	2.40799	0.0160406	0.683603	NA
ENSG00000198881	5.33788	4.25619	1.64803	2.5826	0.00980593	0.572877	ASB12
ENSG00000091640	3392.48	0.0860344	0.133802	0.642996	0.520227	0.999546	SPAG7
ENSG00000091651	169.487	-0.10381	0.233258	-0.445043	0.656289	0.999546	ORC6
ENSG00000091656	361.406	-0.107683	0.174651	-0.616558	0.537526	0.999546	ZFHX4
ENSG00000091732	393.511	-0.00162562	0.137326	-0.0118377	0.990555	0.999992	ZC3HC1
ENSG00000091831	137.734	0.156546	0.208482	0.750883	0.452723	0.999546	ESR1
ENSG00000285658	2.67339	4.25272	1.93772	2.1947	0.028185	NA	NA
ENSG00000091879	36.7427	-0.288194	0.543384	-0.530368	0.595857	0.999546	ANGPT2
ENSG00000091947	1323.21	0.126331	0.107472	1.17548	0.239802	0.999546	TMEM101
ENSG00000091972	9.74704	-0.790595	0.810619	-0.975298	0.329412	0.999546	CD200
ENSG00000091986	7943.03	0.00706827	0.104176	0.0678493	0.945906	0.999546	CCDC80
ENSG00000092010	5712.63	0.082349	0.198356	0.415158	0.678026	0.999546	PSME1
ENSG00000092020	1335.67	0.0793557	0.0908901	0.873095	0.382612	0.999546	PPP2R3C
ENSG00000092036	1234.92	0.150242	0.0850107	1.76734	0.0771721	0.982843	HAUS4
ENSG00000092051	9.33671	0.00555914	0.964813	0.00576189	0.995403	0.999993	JPH4
ENSG00000092054	2.17076	2.34602	2.2493	1.043	0.296949	NA	MYH7
ENSG00000270300	4.59212	4.24589	1.64316	2.58398	0.00976689	0.572877	NA
ENSG00000092094	713.327	0.0581714	0.11662	0.498813	0.617911	0.999546	OSGEP
ENSG00000092096	106.933	-0.554389	0.303378	-1.82739	0.0676417	0.966229	SLC22A17
ENSG00000092098	1770.64	-0.0292136	0.0862633	-0.338656	0.734869	0.999546	RNF31
ENSG00000092108	2493.3	0.111854	0.0937279	1.1934	0.232715	0.999546	SCFD1
ENSG00000092140	741.505	0.100458	0.116468	0.862536	0.388393	0.999546	G2E3
ENSG00000092148	26261	-0.0143304	0.0544493	-0.263187	0.792406	0.999546	HECTD1
ENSG00000092199	13894.6	0.0952825	0.0636579	1.49679	0.134448	0.999546	HNRNPC
ENSG00000092200	7.11665	1.32217	1.12744	1.17272	0.240908	0.999546	RPGRIP1
ENSG00000092201	4998.68	0.0357647	0.0608904	0.587362	0.55696	0.999546	SUPT16H
ENSG00000092203	3615.67	-0.00298005	0.0744834	-0.0400095	0.968086	0.999546	TOX4
ENSG00000092208	323.329	0.00126234	0.159372	0.00792075	0.99368	0.999992	GEMIN2
ENSG00000092295	492.877	-0.108657	0.152156	-0.714117	0.475155	0.999546	TGM1
ENSG00000092330	1146.4	0.0667126	0.103629	0.643766	0.519727	0.999546	TINF2
ENSG00000092421	189.709	-0.2282	0.23672	-0.96401	0.335041	0.999546	SEMA6A
ENSG00000092439	3585.28	0.0100827	0.0815548	0.123631	0.901607	0.999546	TRPM7
ENSG00000092445	345.113	0.162245	0.188978	0.858538	0.390596	0.999546	TYRO3
ENSG00000092470	286.035	-0.123911	0.159969	-0.774596	0.438578	0.999546	WDR76
ENSG00000092529	152.987	-0.334252	0.242999	-1.37553	0.168967	0.999546	CAPN3
ENSG00000092531	2556.99	0.0011741	0.0700221	0.0167675	0.986622	0.999722	SNAP23
ENSG00000092621	2314.73	0.0866439	0.0988362	0.876642	0.380681	0.999546	PHGDH
ENSG00000092758	148.359	0.265416	0.331924	0.799629	0.423926	0.999546	COL9A3
ENSG00000092820	107834	0.0938253	0.0766785	1.22362	0.221096	0.999546	EZR
ENSG00000092841	27718.2	0.143768	0.0815089	1.76383	0.07776	0.982843	MYL6
ENSG00000092847	4421.64	-0.13642	0.0764656	-1.78407	0.0744117	0.972316	AGO1
ENSG00000092850	5205.35	0.0464213	0.0790931	0.58692	0.557257	0.999546	TEKT2
ENSG00000092853	143.027	-0.298208	0.216405	-1.37801	0.1682	0.999546	CLSPN
ENSG00000092871	2172.64	-0.0221265	0.0801492	-0.276066	0.782497	0.999546	RFFL
ENSG00000092929	165.087	0.281099	0.333696	0.84238	0.399575	0.999546	UNC13D
ENSG00000092931	1253.81	-0.0697354	0.0902831	-0.772408	0.439873	0.999546	MFSD11
ENSG00000092964	637.686	-0.19128	0.129505	-1.47701	0.139673	0.999546	DPYSL2
ENSG00000092969	1027.95	0.0720276	0.106133	0.678657	0.497355	0.999546	TGFB2
ENSG00000092978	2148.12	-0.0118608	0.09824	-0.120733	0.903903	0.999546	GPATCH2
ENSG00000093000	7694.19	0.0330069	0.068564	0.481403	0.63023	0.999546	NUP50
ENSG00000093009	64.3677	-0.266348	0.318903	-0.835201	0.403605	0.999546	CDC45
ENSG00000093010	3458.68	0.045866	0.0725981	0.63178	0.527531	0.999546	COMT
ENSG00000093072	1485.22	0.0575059	0.0731114	0.786553	0.431544	0.999546	ADA2
ENSG00000093100	280.241	-0.333865	0.411729	-0.810885	0.417432	0.999546	NA
ENSG00000093134	2298.94	0.0838521	0.102668	0.81673	0.414082	0.999546	VNN3P
ENSG00000093144	3114.5	0.061443	0.0802336	0.765802	0.443794	0.999546	ECHDC1
ENSG00000093167	1654.72	-0.0468046	0.0816023	-0.57357	0.566259	0.999546	LRRFIP2
ENSG00000093183	1514.05	-0.0646808	0.0858316	-0.753579	0.451102	0.999546	SEC22C
ENSG00000093217	74.4872	-0.0200259	0.294858	-0.0679172	0.945852	0.999546	XYLB
ENSG00000094631	2307.54	-0.0229749	0.0786109	-0.292261	0.770087	0.999546	HDAC6
ENSG00000094755	8489.47	0.0674768	0.086371	0.781244	0.434659	0.999546	GABRP
ENSG00000094796	3.38612	0.760645	1.26011	0.603634	0.546087	NA	KRT31
ENSG00000094804	121.088	0.137768	0.216313	0.636894	0.524194	0.999546	CDC6
ENSG00000094841	900.054	-0.0782736	0.119222	-0.656536	0.511479	0.999546	UPRT
ENSG00000094880	1690.69	0.00921331	0.09513	0.0968497	0.922846	0.999546	CDC23
ENSG00000094914	1458.39	-0.0726134	0.097186	-0.747158	0.454968	0.999546	AAAS
ENSG00000286274	2.85497	4.20357	1.96076	2.14385	0.0320449	NA	NA
ENSG00000094963	1275.95	0.120448	0.106426	1.13175	0.257739	0.999546	FMO2
ENSG00000094975	1965	0.141045	0.0805272	1.75152	0.0798571	0.990001	SUCO
ENSG00000095002	2111.72	0.0762218	0.081452	0.935788	0.349383	0.999546	MSH2
ENSG00000095015	4043.69	0.0414743	0.0675504	0.613975	0.539232	0.999546	MAP3K1
ENSG00000095059	1141.46	0.000671406	0.112655	0.00595986	0.995245	0.999993	DHPS
ENSG00000095066	1168.28	-0.100989	0.104769	-0.963922	0.335085	0.999546	HOOK2
ENSG00000095139	6486.25	-0.0448513	0.0831822	-0.539194	0.589753	0.999546	ARCN1
ENSG00000095203	5904.89	0.11163	0.0641645	1.73975	0.0819027	0.991872	EPB41L4B
ENSG00000095209	264.014	-0.039767	0.171189	-0.232298	0.816306	0.999546	TMEM38B
ENSG00000095261	1542.41	0.0503512	0.0902884	0.557671	0.577069	0.999546	PSMD5
ENSG00000095303	8.16183	-0.495008	0.925991	-0.534571	0.592947	0.999546	PTGS1
ENSG00000095319	2031.16	-0.123412	0.0977589	-1.26241	0.2068	0.999546	NUP188
ENSG00000095321	1012.94	-0.0865732	0.108265	-0.799639	0.42392	0.999546	CRAT
ENSG00000095370	24.932	-0.93218	0.627279	-1.48607	0.137261	0.999546	SH2D3C
ENSG00000095380	4727	0.113372	0.0837689	1.35339	0.175932	0.999546	NANS
ENSG00000095383	1275.11	-0.0494425	0.102775	-0.481074	0.630464	0.999546	TBC1D2
ENSG00000095397	1349.6	0.0068592	0.0899695	0.0762392	0.939229	0.999546	WHRN
ENSG00000095485	1036.74	0.141169	0.133896	1.05432	0.291736	0.999546	CWF19L1
ENSG00000095539	374.117	-0.00401768	0.150291	-0.0267327	0.978673	0.999546	SEMA4G
ENSG00000095564	5138.6	-0.0503534	0.0763744	-0.659297	0.509705	0.999546	BTAF1
ENSG00000095574	1028.82	-0.030525	0.100446	-0.303894	0.761209	0.999546	IKZF5
ENSG00000095585	526.907	-0.0722248	0.13817	-0.522723	0.601167	0.999546	BLNK
ENSG00000095587	6.99341	-1.50833	0.976653	-1.54439	0.122494	0.999546	TLL2
ENSG00000285854	21.5622	4.20228	0.999356	4.20499	2.61e-05	0.00841559	NA
ENSG00000095627	103.22	0.136473	0.256379	0.532312	0.59451	0.999546	TDRD1
ENSG00000095637	47.2449	-0.461776	0.408857	-1.12943	0.258716	0.999546	SORBS1
ENSG00000095713	9.47458	-1.79443	1.23762	-1.44991	0.147085	0.999546	CRTAC1
ENSG00000095739	554.097	-0.140064	0.158663	-0.882776	0.377357	0.999546	BAMBI
ENSG00000095752	13.4991	-0.0310077	0.777377	-0.0398876	0.968183	0.999546	IL11
ENSG00000095777	175.891	-0.0286592	0.188935	-0.151688	0.879433	0.999546	MYO3A
ENSG00000095787	8150.97	-0.0158722	0.0999081	-0.158868	0.873773	0.999546	WAC
ENSG00000095794	966.351	0.0747105	0.101155	0.738576	0.460165	0.999546	CREM
ENSG00000095906	1385.6	0.0408818	0.108117	0.378127	0.705337	0.999546	NUBP2
ENSG00000095951	2640.32	-0.000897898	0.0915939	-0.00980303	0.992178	0.999992	HIVEP1
ENSG00000095970	22.4185	0.423805	0.566612	0.747964	0.454482	0.999546	TREM2
ENSG00000096006	8.86772	0.169437	0.965744	0.175447	0.860728	0.999546	CRISP3
ENSG00000096060	1841.46	-0.0172458	0.131808	-0.13084	0.895902	0.999546	FKBP5
ENSG00000096063	3075.9	0.0116028	0.0676969	0.171393	0.863914	0.999546	SRPK1
ENSG00000096070	2149.44	-0.177012	0.098726	-1.79296	0.0729786	0.972316	BRPF3
ENSG00000074966	2.08807	4.18919	2.12543	1.97098	0.0487259	NA	TXK
ENSG00000096088	2.02991	3.6419	2.6296	1.38496	0.166063	NA	PGC
ENSG00000096092	919.922	0.10864	0.107236	1.01309	0.311016	0.999546	TMEM14A
ENSG00000096093	21350.5	0.00499517	0.0598648	0.0834408	0.933501	0.999546	EFHC1
ENSG00000096384	29939.8	-0.0834704	0.0546238	-1.52809	0.126489	0.999546	HSP90AB1
ENSG00000096401	5226.58	0.114201	0.0834235	1.36894	0.171019	0.999546	CDC5L
ENSG00000096433	4888.11	-0.180624	0.107986	-1.67266	0.0943946	0.999546	ITPR3
ENSG00000096654	816.95	-0.0208476	0.101345	-0.205708	0.837019	0.999546	ZNF184
ENSG00000096696	48407.8	-0.15557	0.0868901	-1.79042	0.0733856	0.972316	DSP
ENSG00000096717	669.107	-0.13182	0.147038	-0.8965	0.369986	0.999546	SIRT1
ENSG00000096746	2826.8	0.00986429	0.114226	0.0863577	0.931182	0.999546	HNRNPH3
ENSG00000096872	4327.4	0.125029	0.0990015	1.2629	0.206623	0.999546	IFT74
ENSG00000096968	1522.04	0.00124785	0.0760838	0.016401	0.986914	0.999722	JAK2
ENSG00000096996	6.87561	0.590819	1.13957	0.518457	0.604139	0.999546	IL12RB1
ENSG00000097007	3217.64	-0.085325	0.0839644	-1.0162	0.309532	0.999546	ABL1
ENSG00000097021	382.408	-0.0625178	0.145852	-0.428639	0.668186	0.999546	ACOT7
ENSG00000097033	6570.85	-0.0113165	0.0560388	-0.201941	0.839963	0.999546	SH3GLB1
ENSG00000097046	511.012	0.00943476	0.130945	0.0720515	0.942561	0.999546	CDC7
ENSG00000097096	249.017	-0.189829	0.230496	-0.823568	0.410185	0.999546	SYDE2
ENSG00000099139	2114.32	0.0699054	0.0655566	1.06634	0.286272	0.999546	PCSK5
ENSG00000099194	7586.01	-0.0584557	0.0876014	-0.667292	0.504586	0.999546	SCD
ENSG00000250202	4.02536	4.16558	1.55991	2.67039	0.00757627	0.514797	NA
ENSG00000233626	2.34848	4.14798	2.07975	1.99446	0.0461018	NA	NA
ENSG00000099219	2441.33	-0.0113778	0.0860518	-0.132221	0.89481	0.999546	ERMP1
ENSG00000099246	4892.93	0.0765004	0.0749377	1.02085	0.307324	0.999546	RAB18
ENSG00000181074	6.52702	4.14598	1.69731	2.44268	0.0145785	0.658904	OR52N4
ENSG00000099251	33.5074	0.395715	0.745878	0.530536	0.595741	0.999546	HSD17B7P2
ENSG00000099256	80.7798	-0.154558	0.296816	-0.520721	0.602561	0.999546	PRTFDC1
ENSG00000099260	2020.67	0.0258849	0.108194	0.239245	0.810916	0.999546	PALMD
ENSG00000283529	2.99243	4.09545	2.02785	2.0196	0.0434249	NA	NA
ENSG00000099284	1278.24	0.0408744	0.090147	0.453419	0.650247	0.999546	MACROH2A2
ENSG00000099290	5399.8	-0.0424691	0.0766542	-0.554034	0.579555	0.999546	WASHC2A
ENSG00000099308	901.078	-0.181183	0.138197	-1.31105	0.18984	0.999546	MAST3
ENSG00000099326	1822.59	-0.0751813	0.0819554	-0.917344	0.358962	0.999546	MZF1
ENSG00000099330	1069.91	0.147292	0.115829	1.27163	0.203504	0.999546	OCEL1
ENSG00000099331	2313.14	-0.157454	0.0931978	-1.68946	0.0911304	0.999546	MYO9B
ENSG00000099337	924.312	-0.143971	0.112782	-1.27654	0.201765	0.999546	KCNK6
ENSG00000099338	81.4221	0.026275	0.291434	0.0901576	0.928162	0.999546	CATSPERG
ENSG00000099341	5696.4	0.0622217	0.0859939	0.72356	0.469336	0.999546	PSMD8
ENSG00000099364	874.837	-0.0887765	0.118912	-0.746573	0.455321	0.999546	FBXL19
ENSG00000099365	2.7254	-1.42568	1.55096	-0.919223	0.357979	NA	STX1B
ENSG00000099377	460.057	-0.0352122	0.144851	-0.243092	0.807934	0.999546	HSD3B7
ENSG00000099381	1339.47	-0.171692	0.132068	-1.30003	0.19359	0.999546	SETD1A
ENSG00000099385	1108.32	-0.0128868	0.110183	-0.116958	0.906894	0.999546	BCL7C
ENSG00000099617	11.309	-0.355652	0.95559	-0.37218	0.709759	0.999546	EFNA2
ENSG00000099622	13827.6	-0.0524375	0.0638515	-0.821243	0.411508	0.999546	CIRBP
ENSG00000099624	2376.93	0.0134633	0.125262	0.107482	0.914407	0.999546	ATP5F1D
ENSG00000099625	13.1352	-0.887034	0.892379	-0.99401	0.320218	0.999546	CBARP
ENSG00000099769	19.902	-0.285715	0.664065	-0.430252	0.667012	0.999546	IGFALS
ENSG00000273024	5.02326	4.07418	1.64432	2.47772	0.0132224	0.637487	INTS4P2
ENSG00000099785	1247.81	0.0814402	0.0876969	0.928655	0.353068	0.999546	MARCHF2
ENSG00000145248	4.39366	4.06232	1.68213	2.41499	0.0157358	0.677419	SLC10A4
ENSG00000099797	3999.85	0.00229278	0.07084	0.0323656	0.974181	0.999546	TECR
ENSG00000099800	2267.28	0.117056	0.102019	1.1474	0.251217	0.999546	TIMM13
ENSG00000099804	1106.72	0.132481	0.0969269	1.36681	0.171684	0.999546	CDC34
ENSG00000099810	1433.44	-0.10441	0.0849238	-1.22946	0.2189	0.999546	MTAP
ENSG00000099812	6803.81	0.0283081	0.0655965	0.431548	0.66607	0.999546	MISP
ENSG00000099814	9634.27	-0.0999367	0.08129	-1.22938	0.218928	0.999546	CEP170B
ENSG00000099817	4847.29	0.0158539	0.0851431	0.186203	0.852286	0.999546	POLR2E
ENSG00000099821	2313.26	0.124725	0.0833454	1.49649	0.134527	0.999546	POLRMT
ENSG00000099822	6.58228	0.127887	1.33771	0.0956013	0.923837	0.999546	HCN2
ENSG00000099834	14.47	0.56546	0.709931	0.7965	0.425741	0.999546	CDHR5
ENSG00000099840	183.285	-0.0711692	0.228014	-0.312127	0.754944	0.999546	IZUMO4
ENSG00000099849	2204.87	0.0452401	0.079121	0.571784	0.567468	0.999546	RASSF7
ENSG00000099860	985.901	0.0184835	0.114256	0.161773	0.871485	0.999546	GADD45B
ENSG00000287910	3.87766	3.99392	1.77374	2.25169	0.0243418	0.770945	NA
ENSG00000099866	27.6624	0.0751859	0.528513	0.142259	0.886875	0.999546	MADCAM1
ENSG00000099875	6757.07	-0.127286	0.0793945	-1.6032	0.10889	0.999546	MKNK2
ENSG00000099889	1036.45	-0.119799	0.113438	-1.05608	0.290932	0.999546	ARVCF
ENSG00000099899	1253.22	-0.0900303	0.109536	-0.821922	0.411122	0.999546	TRMT2A
ENSG00000099901	2556.24	0.0737219	0.0681689	1.08146	0.279492	0.999546	RANBP1
ENSG00000099904	648.721	-0.177967	0.165309	-1.07657	0.281674	0.999546	ZDHHC8
ENSG00000099910	806.854	0.00213889	0.107907	0.0198215	0.984186	0.999722	KLHL22
ENSG00000099917	4216.07	-0.0339282	0.0843774	-0.4021	0.68761	0.999546	MED15
ENSG00000099937	12.5976	-0.844625	0.729549	-1.15774	0.246972	0.999546	SERPIND1
ENSG00000099940	2566.75	-0.0956527	0.0892828	-1.07135	0.284014	0.999546	SNAP29
ENSG00000099942	2918.75	-0.112106	0.0616046	-1.81977	0.0687939	0.967496	CRKL
ENSG00000279320	8.36404	3.95211	1.26408	3.12646	0.00176923	0.245747	NA
ENSG00000099953	41.5217	-0.531754	0.374465	-1.42004	0.155597	0.999546	MMP11
ENSG00000099954	92.0433	-0.438433	0.349852	-1.2532	0.210134	0.999546	CECR2
ENSG00000099956	3365.82	-0.0722864	0.0862903	-0.837712	0.402193	0.999546	SMARCB1
ENSG00000099957	39.9375	0.111258	0.35556	0.31291	0.754349	0.999546	P2RX6
ENSG00000099958	882.97	0.0437525	0.116299	0.376208	0.706763	0.999546	DERL3
ENSG00000099960	264.461	-0.0383295	0.151824	-0.252461	0.800685	0.999546	SLC7A4
ENSG00000099968	3703.84	0.0248094	0.0604837	0.410184	0.681671	0.999546	BCL2L13
ENSG00000099974	96.1594	-0.170203	0.305105	-0.557851	0.576946	0.999546	DDTL
ENSG00000099977	1416.38	-0.0039299	0.12636	-0.0311009	0.975189	0.999546	DDT
ENSG00000099984	10.4123	2.00957	3.27517	0.613577	0.539495	0.999546	GSTT2
ENSG00000099991	5178.62	0.00521689	0.0775304	0.0672883	0.946352	0.999546	CABIN1
ENSG00000099992	1073.88	-0.0344731	0.0965846	-0.356921	0.721151	0.999546	TBC1D10A
ENSG00000099994	36.1457	-0.303918	0.558471	-0.544198	0.586305	0.999546	SUSD2
ENSG00000099995	6715.58	-0.113709	0.0943689	-1.20494	0.228225	0.999546	SF3A1
ENSG00000099999	919.766	-0.161107	0.125052	-1.28832	0.197635	0.999546	RNF215
ENSG00000100003	725.112	5.81e-06	0.114139	5.09e-05	0.999959	0.999993	SEC14L2
ENSG00000100012	558.876	0.05021	0.114814	0.437317	0.661882	0.999546	SEC14L3
ENSG00000100014	2240.01	-0.0853219	0.0696334	-1.2253	0.220462	0.999546	SPECC1L
ENSG00000100023	2251.16	-0.0590344	0.0760165	-0.776601	0.437394	0.999546	PPIL2
ENSG00000100027	516.699	-0.233246	0.128161	-1.81994	0.0687674	0.967496	YPEL1
ENSG00000100028	4964.24	0.0802902	0.139399	0.575973	0.564633	0.999546	SNRPD3
ENSG00000100029	3207.1	0.00446449	0.0640759	0.0696751	0.944452	0.999546	PES1
ENSG00000100030	5775.99	0.0591585	0.0490849	1.20523	0.228115	0.999546	MAPK1
ENSG00000100031	16.4193	0.633211	1.00155	0.632231	0.527236	0.999546	GGT1
ENSG00000238273	2.82323	3.93644	1.76723	2.22747	0.0259161	NA	NA
ENSG00000100034	738.281	-0.0146173	0.127764	-0.114409	0.908914	0.999546	PPM1F
ENSG00000100036	298.131	0.0803159	0.176272	0.455636	0.648652	0.999546	SLC35E4
ENSG00000100038	863.426	-0.103938	0.099416	-1.04548	0.2958	0.999546	TOP3B
ENSG00000100053	3.1541	-0.627623	2.43462	-0.257791	0.796568	NA	CRYBB3
ENSG00000100056	943.198	-0.0153783	0.0989612	-0.155397	0.876508	0.999546	ESS2
ENSG00000100058	277.222	-0.207808	0.198546	-1.04665	0.295261	0.999546	CRYBB2P1
ENSG00000100065	296.738	0.071902	0.18747	0.383538	0.701321	0.999546	CARD10
ENSG00000269421	2.9832	3.93572	1.81619	2.16703	0.0302327	NA	NA
ENSG00000100075	2058.06	0.0999464	0.0808289	1.23652	0.216266	0.999546	SLC25A1
[truncated: 25,870 more rows]
