# Supplementary material for: The Influenza B Virus Victoria and Yamagata Lineages Display Distinct Cell Tropism and Infection-Induced Host Gene Expression in Human Nasal Epithelial Cell Cultures
Source: Viruses. 2023 Sep 20;15(9):1956. doi: 10.3390/v15091956 (PMC10537232; doi:10.3390/v15091956)
Supplement: Supplementary file 1 [file viruses-15-01956-s001.zip › Supp Table 2 GO.xlsx]

## Sheet: upVicYam_LFC
Comparison	Enrichment FDR	nGenes	Pathway Genes	Fold Enrichment	Pathway	URL	Genes
Victoria vs Yamagata	5.88e-09	9	123	29.7857	Type I interferon signaling pathway	http://amigo.geneontology.org/amigo/term/GO:0060337	IFIT3 IFIT2 ZBP1 IFI6 OASL MX2 IFIT1 IFITM1 ISG15
Victoria vs Yamagata	5.88e-09	9	124	29.5455	Cellular response to type I interferon	http://amigo.geneontology.org/amigo/term/GO:0071357	IFIT3 IFIT2 ZBP1 IFI6 OASL MX2 IFIT1 IFITM1 ISG15
Victoria vs Yamagata	6.82e-12	14	293	19.4505	Defense response to virus	http://amigo.geneontology.org/amigo/term/GO:0051607	IFIT3 IFIT2 ZBP1 IFI6 OASL IFI44L IFNL1 MX2 IFNL2 IFIT1 IFITM1 ISG15 TLR7 IFNL3
Victoria vs Yamagata	7.45e-05	5	62	32.8283	Neg. reg. of viral genome replication	http://amigo.geneontology.org/amigo/term/GO:0045071	OASL IFIT1 IFITM1 ISG15 IFNL3
Victoria vs Yamagata	2.44e-10	14	392	14.5383	Response to virus	http://amigo.geneontology.org/amigo/term/GO:0009615	IFIT3 IFIT2 ZBP1 IFI6 OASL IFI44L IFNL1 MX2 IFNL2 IFIT1 IFITM1 ISG15 TLR7 IFNL3
Victoria vs Yamagata	0.000189343	4	36	45.2302	Response to interferon-alpha	http://amigo.geneontology.org/amigo/term/GO:0035455	IFIT3 IFIT2 MX2 IFITM1
Victoria vs Yamagata	1.59e-06	15	965	6.32754	Cytokine-mediated signaling pathway	http://amigo.geneontology.org/amigo/term/GO:0019221	CAMK2A TNFSF13B IFIT3 IFIT2 ZBP1 IFI6 OASL CXCL11 IFNL1 MX2 IFNL2 IFIT1 IFITM1 ISG15 IFNL3
Victoria vs Yamagata	7.45e-05	15	1308	4.66825	Cellular response to cytokine stimulus	http://amigo.geneontology.org/amigo/term/GO:0071345	CAMK2A TNFSF13B IFIT3 IFIT2 ZBP1 IFI6 OASL CXCL11 IFNL1 MX2 IFNL2 IFIT1 IFITM1 ISG15 IFNL3
Victoria vs Yamagata	0.000147706	15	1404	4.34905	Response to cytokine	http://amigo.geneontology.org/amigo/term/GO:0034097	CAMK2A TNFSF13B IFIT3 IFIT2 ZBP1 IFI6 OASL CXCL11 IFNL1 MX2 IFNL2 IFIT1 IFITM1 ISG15 IFNL3
Victoria vs Yamagata	0.000176036	14	1258	4.53021	Innate immune response	http://amigo.geneontology.org/amigo/term/GO:0045087	CAMK2A IFIT3 IFIT2 ZBP1 IFI6 OASL IFNL1 MX2 IFNL2 IFIT1 IFITM1 ISG15 TLR7 IFNL3
Victoria vs Yamagata	0.00183588	5	138	14.749	Viral genome replication	http://amigo.geneontology.org/amigo/term/GO:0019079	OASL IFIT1 IFITM1 ISG15 IFNL3
Victoria vs Yamagata	0.000176036	17	1866	3.70858	Response to other organism	http://amigo.geneontology.org/amigo/term/GO:0051707	CAMK2A IFIT3 IFIT2 ZBP1 IFI6 CMPK2 OASL IFI44L CXCL11 IFNL1 MX2 IFNL2 IFIT1 IFITM1 ISG15 TLR7 IFNL3
Victoria vs Yamagata	0.000176036	17	1867	3.7066	Response to external biotic stimulus	http://amigo.geneontology.org/amigo/term/GO:0043207	CAMK2A IFIT3 IFIT2 ZBP1 IFI6 CMPK2 OASL IFI44L CXCL11 IFNL1 MX2 IFNL2 IFIT1 IFITM1 ISG15 TLR7 IFNL3
Victoria vs Yamagata	0.00669793	5	183	11.1222	Reg. of viral life cycle	http://amigo.geneontology.org/amigo/term/GO:1903900	OASL IFIT1 IFITM1 ISG15 IFNL3
Victoria vs Yamagata	0.000209268	15	1499	4.07343	Defense response to other organism	http://amigo.geneontology.org/amigo/term/GO:0098542	CAMK2A IFIT3 IFIT2 ZBP1 IFI6 OASL IFI44L IFNL1 MX2 IFNL2 IFIT1 IFITM1 ISG15 TLR7 IFNL3
Victoria vs Yamagata	0.0174486	5	227	8.96633	Reg. of viral proc.	http://amigo.geneontology.org/amigo/term/GO:0050792	OASL IFIT1 IFITM1 ISG15 IFNL3

## Sheet: upVicMock_LFC
Comparison	Enrichment FDR	nGenes	Pathway Genes	Fold Enrichment	Pathway	URL	Genes
Victoria vs Mock	1.11e-19	16	62	42.3226	Neg. reg. of viral genome replication	http://amigo.geneontology.org/amigo/term/GO:0045071	OAS1 OAS3 OAS2 BST2 RSAD2 OASL IFITM3 IFIT5 MX1 ISG20 IFIT1 IFITM1 ISG15 IFNL3 APOBEC3A CCL5
Victoria vs Mock	1.34e-28	25	123	33.3333	Type I interferon signaling pathway	http://amigo.geneontology.org/amigo/term/GO:0060337	IFI35 OAS1 OAS3 OAS2 STAT1 IFIT3 IFIT2 ZBP1 IFI6 BST2 XAF1 RSAD2 OASL IFITM3 IFIT5 MX1 ISG20 MX2 USP18 IFIT1 IFITM1 ISG15 IFI27 IRF7 IRF9
Victoria vs Mock	1.34e-28	25	124	33.0645	Cellular response to type I interferon	http://amigo.geneontology.org/amigo/term/GO:0071357	IFI35 OAS1 OAS3 OAS2 STAT1 IFIT3 IFIT2 ZBP1 IFI6 BST2 XAF1 RSAD2 OASL IFITM3 IFIT5 MX1 ISG20 MX2 USP18 IFIT1 IFITM1 ISG15 IFI27 IRF7 IRF9
Victoria vs Mock	5.04e-07	5	12	68.3333	MDA-5 signaling pathway	http://amigo.geneontology.org/amigo/term/GO:0039530	DHX58 OAS3 IFIH1 DDX60 IRF7
Victoria vs Mock	1.1e-06	5	14	58.5714	Antiviral innate immune response	http://amigo.geneontology.org/amigo/term/GO:0140374	OAS1 DDX58 MX1 CXCL10 IFIT1
Victoria vs Mock	4.28e-09	8	36	36.4444	Response to interferon-alpha	http://amigo.geneontology.org/amigo/term/GO:0035455	LAMP3 OAS1 IFIT3 IFIT2 BST2 IFITM3 MX2 IFITM1
Victoria vs Mock	3.15e-06	5	17	48.2353	Interleukin-27-mediated signaling pathway	http://amigo.geneontology.org/amigo/term/GO:0070106	OAS1 OAS2 STAT1 OASL MX1
Victoria vs Mock	0.000195606	3	6	82	ISG15-protein conjugation	http://amigo.geneontology.org/amigo/term/GO:0032020	HERC5 UBE2L6 ISG15
Victoria vs Mock	9.21e-34	36	293	20.1502	Defense response to virus	http://amigo.geneontology.org/amigo/term/GO:0051607	OAS1 DDX58 DHX58 OAS3 OAS2 IFIH1 STAT1 IFIT3 IFIT2 ZBP1 IFI6 BST2 TRIM22 RSAD2 OASL DDX60 IFI44L PARP9 HERC5 CXCL9 IFITM3 IFIT5 MX1 CXCL10 ISG20 IFNL1 MX2 IFNL2 IFIT1 IFITM1 ISG15 IFNL3 APOBEC3A IFI27 IRF7 IRF9
Victoria vs Mock	5.08e-05	4	13	50.4615	Reg. of ribonuclease activity	http://amigo.geneontology.org/amigo/term/GO:0060700	OAS1 OAS3 OAS2 OASL
Victoria vs Mock	5.04e-07	7	42	27.3333	Cytoplasmic pattern recognition receptor signaling pathway in response to virus	http://amigo.geneontology.org/amigo/term/GO:0039528	DDX58 DHX58 OAS3 IFIH1 OASL DDX60 IRF7
Victoria vs Mock	2.12e-06	6	31	31.7419	Response to interferon-beta	http://amigo.geneontology.org/amigo/term/GO:0035456	OAS1 STAT1 BST2 XAF1 IFITM3 IFITM1
Victoria vs Mock	2.99e-16	17	125	22.304	Neg. reg. of viral proc.	http://amigo.geneontology.org/amigo/term/GO:0048525	OAS1 OAS3 OAS2 STAT1 BST2 RSAD2 OASL IFITM3 IFIT5 MX1 ISG20 IFIT1 IFITM1 ISG15 IFNL3 APOBEC3A CCL5
Victoria vs Mock	1.83e-10	11	78	23.1282	Cellular response to virus	http://amigo.geneontology.org/amigo/term/GO:0098586	OAS1 DDX58 DHX58 OAS3 IFIH1 IFI6 OASL DDX60 CXCL10 CCL5 IRF7
Victoria vs Mock	1.4e-15	17	138	20.2029	Viral genome replication	http://amigo.geneontology.org/amigo/term/GO:0019079	OAS1 OAS3 OAS2 BST2 RSAD2 OASL IFITM3 IFIT5 MX1 ISG20 IFIT1 IFITM1 ISG15 IFNL3 APOBEC3A CCL5 IFI27
Victoria vs Mock	4.77e-32	38	392	15.898	Response to virus	http://amigo.geneontology.org/amigo/term/GO:0009615	OAS1 DDX58 DHX58 OAS3 OAS2 IFIH1 STAT1 IFIT3 IFIT2 ZBP1 IFI6 BST2 TRIM22 RSAD2 OASL DDX60 IFI44L IFI44 PARP9 HERC5 CXCL9 IFITM3 IFIT5 MX1 CXCL10 ISG20 IFNL1 MX2 IFNL2 IFIT1 IFITM1 ISG15 IFNL3 APOBEC3A CCL5 IFI27 IRF7 IRF9
Victoria vs Mock	1.04e-06	7	47	24.4255	Pos. reg. of interferon-beta production	http://amigo.geneontology.org/amigo/term/GO:0032728	OAS1 DDX58 DHX58 OAS3 OAS2 IFIH1 IRF7
Victoria vs Mock	0.000209134	4	19	34.5263	Neg. reg. of type I interferon-mediated signaling pathway	http://amigo.geneontology.org/amigo/term/GO:0060339	OAS1 OAS3 USP18 ISG15
Victoria vs Mock	0.00629589	2	4	82	Type III interferon production	http://amigo.geneontology.org/amigo/term/GO:0034343	DDX58 IFIH1
Victoria vs Mock	0.00629589	2	4	82	Reg. of type III interferon production	http://amigo.geneontology.org/amigo/term/GO:0034344	DDX58 IFIH1

## Sheet: upYamMock_LFC
Comparison	Enrichment FDR	nGenes	Pathway Genes	Fold Enrichment	Pathway	URL	Genes
Yamagata vs Mock	1.11e-14	14	123	32.0329	Type I interferon signaling pathway	http://amigo.geneontology.org/amigo/term/GO:0060337	OAS1 OAS3 OAS2 IFIT3 ZBP1 IFI6 XAF1 RSAD2 OASL MX2 IFIT1 IFITM1 ISG15 IFI27
Yamagata vs Mock	2.52e-10	9	62	40.853	Neg. reg. of viral genome replication	http://amigo.geneontology.org/amigo/term/GO:0045071	OAS1 OAS3 OAS2 RSAD2 OASL IFIT1 IFITM1 ISG15 CCL5
Yamagata vs Mock	1.11e-14	14	124	31.7746	Cellular response to type I interferon	http://amigo.geneontology.org/amigo/term/GO:0071357	OAS1 OAS3 OAS2 IFIT3 ZBP1 IFI6 XAF1 RSAD2 OASL MX2 IFIT1 IFITM1 ISG15 IFI27
Yamagata vs Mock	9.14e-06	4	13	86.5945	Reg. of ribonuclease activity	http://amigo.geneontology.org/amigo/term/GO:0060700	OAS1 OAS3 OAS2 OASL
Yamagata vs Mock	0.000967335	3	14	60.3069	Antiviral innate immune response	http://amigo.geneontology.org/amigo/term/GO:0140374	OAS1 CXCL10 IFIT1
Yamagata vs Mock	0.00356481	2	4	140.716	Neg. reg. of IP-10 production	http://amigo.geneontology.org/amigo/term/GO:0071659	OAS1 OAS3
Yamagata vs Mock	0.00356481	2	4	140.716	Neg. reg. of chemokine (C-X-C motif) ligand 2 production	http://amigo.geneontology.org/amigo/term/GO:2000342	OAS1 OAS3
Yamagata vs Mock	0.00161971	3	17	49.6645	Interleukin-27-mediated signaling pathway	http://amigo.geneontology.org/amigo/term/GO:0070106	OAS1 OAS2 OASL
Yamagata vs Mock	8.11e-14	17	293	16.3288	Defense response to virus	http://amigo.geneontology.org/amigo/term/GO:0051607	OAS1 OAS3 OAS2 IFIT3 ZBP1 IFI6 RSAD2 OASL IFI44L HERC5 CXCL10 MX2 IFNL2 IFIT1 IFITM1 ISG15 IFI27
Yamagata vs Mock	1.1e-08	10	138	20.3936	Viral genome replication	http://amigo.geneontology.org/amigo/term/GO:0019079	OAS1 OAS3 OAS2 RSAD2 OASL IFIT1 IFITM1 ISG15 CCL5 IFI27
Yamagata vs Mock	0.00187809	3	18	46.9053	Reg. of T cell chemotaxis	http://amigo.geneontology.org/amigo/term/GO:0010819	CXCL13 CXCL10 CCL5
Yamagata vs Mock	0.00209367	3	19	44.4366	Neg. reg. of type I interferon-mediated signaling pathway	http://amigo.geneontology.org/amigo/term/GO:0060339	OAS1 OAS3 ISG15
Yamagata vs Mock	0.000566032	4	36	31.2702	Response to interferon-alpha	http://amigo.geneontology.org/amigo/term/GO:0035455	OAS1 IFIT3 MX2 IFITM1
Yamagata vs Mock	0.00498459	2	5	112.573	IP-10 production	http://amigo.geneontology.org/amigo/term/GO:0071612	OAS1 OAS3
Yamagata vs Mock	0.00498459	2	5	112.573	Reg. of IP-10 production	http://amigo.geneontology.org/amigo/term/GO:0071658	OAS1 OAS3
Yamagata vs Mock	4.88e-14	19	392	13.6408	Response to virus	http://amigo.geneontology.org/amigo/term/GO:0009615	OAS1 OAS3 OAS2 IFIT3 ZBP1 IFI6 RSAD2 OASL IFI44L IFI44 HERC5 CXCL10 MX2 IFNL2 IFIT1 IFITM1 ISG15 CCL5 IFI27
Yamagata vs Mock	0.000678352	4	38	29.6244	Reg. of type I interferon-mediated signaling pathway	http://amigo.geneontology.org/amigo/term/GO:0060338	OAS1 OAS3 ZBP1 ISG15
Yamagata vs Mock	0.00683799	2	6	93.8107	ISG15-protein conjugation	http://amigo.geneontology.org/amigo/term/GO:0032020	HERC5 ISG15
Yamagata vs Mock	2.81e-05	6	78	21.6486	Cellular response to virus	http://amigo.geneontology.org/amigo/term/GO:0098586	OAS1 OAS3 IFI6 OASL CXCL10 CCL5
Yamagata vs Mock	0.00916905	2	7	80.4092	Pos. reg. of cell-cell adhesion mediated by integrin	http://amigo.geneontology.org/amigo/term/GO:0033634	CXCL13 CCL5
