# Supplementary material for: The Influenza B Virus Victoria and Yamagata Lineages Display Distinct Cell Tropism and Infection-Induced Host Gene Expression in Human Nasal Epithelial Cell Cultures
Source: Viruses. 2023 Sep 20;15(9):1956. doi: 10.3390/v15091956 (PMC10537232; doi:10.3390/v15091956)
Supplement: Supplementary file 1 [file viruses-15-01956-s001.zip › Supp Table 3 2022-06-06_ibv run 3 procartaplex may 22 2022.xls]

## Sheet: Evaluation details
Report Created by:	JO WILSON
Raw Data File Name:	IBV Run 3 Procartaplex May 22 2022.csv
Date of Experiment:	27/05/2022
Date of Software Analysis:	06/06/2022
Catalog Number(s):	PPX-22-MXAACRC
Lot Number(s):	307393-000
Standard Mix Lot Number(s):	-
Assay Name:	Human Procartaplex Mix&Match
Analytes:	BAFF, E-Cadherin, Eotaxin 3 (CCL26), Eotaxin (CCL11), G-CSF (CSF-3), IFN-A, IL-6, IL-8 (CXCL-8), IL-18, IP-10 (CXCL10), MCP-1 (CCL2), MCP-4 (CCL13), MDC, MIP-1-A (CCL3), MIP-1-B (CCL4), MIP-2-A (CXCL2), TARC (CCL17), TGF Alpha, TNF Alpha, TRAIL-R1, TSLP, VEGF-A
Failed Analytes:	--
Not Available	--

## Sheet: Plate Layout 1
	1	2	3	4	5	6	7	8	9	10	11	12
A	S1	S1	U1	U4	U7	U10	U13	U16	U19	U22	U25	U28
B	S2	S2	U1	U4	U7	U10	U13	U16	U19	U22	U25	U28
C	S3	S3	U2	U5	U8	U11	U14	U17	U20	U23	U26	U29
D	S4	S4	U2	U5	U8	U11	U14	U17	U20	U23	U26	U29
E	S5	S5	U3	U6	U9	U12	U15	U18	U21	U24	U27	U30
F	S6	S6	U3	U6	U9	U12	U15	U18	U21	U24	U27	U30
G	S7	S7	B	B	B	B	B	B	B	B	B	B
H	B	B	B	B	B	B	B	B	B	B	B	B

## Sheet: Result matrix
Results per target (REPLICATES)		BAFF		E-Cadherin		Eotaxin 3 (CCL26)		Eotaxin (CCL11)		G-CSF (CSF-3)		IFN-A		IL-6		IL-8 (CXCL-8)		IL-18		IP-10 (CXCL10)		MCP-1 (CCL2)		MCP-4 (CCL13)		MDC		MIP-1-A (CCL3)		MIP-1-B (CCL4)		MIP-2-A (CXCL2)		TARC (CCL17)		TGF Alpha		TNF Alpha		TRAIL-R1		TSLP		VEGF-A
Sample ID	Well	Net MFI	Final Conc (pg/ml)	Net MFI	Final Conc (pg/ml)	Net MFI	Final Conc (pg/ml)	Net MFI	Final Conc (pg/ml)	Net MFI	Final Conc (pg/ml)	Net MFI	Final Conc (pg/ml)	Net MFI	Final Conc (pg/ml)	Net MFI	Final Conc (pg/ml)	Net MFI	Final Conc (pg/ml)	Net MFI	Final Conc (pg/ml)	Net MFI	Final Conc (pg/ml)	Net MFI	Final Conc (pg/ml)	Net MFI	Final Conc (pg/ml)	Net MFI	Final Conc (pg/ml)	Net MFI	Final Conc (pg/ml)	Net MFI	Final Conc (pg/ml)	Net MFI	Final Conc (pg/ml)	Net MFI	Final Conc (pg/ml)	Net MFI	Final Conc (pg/ml)	Net MFI	Final Conc (pg/ml)	Net MFI	Final Conc (pg/ml)	Net MFI	Final Conc (pg/ml)
Standard1	1-A1	11124	7792.97	17092.9	265049	21887.2	794	27352.5	2275.44	4769.5	--	12666.2	2243.34	8217.91	41684.4	15382.2	9448.15	8063.23	48564.2	14432.4	--	10924.7	14704.5	9448.45	--	9999.45	60041.4	9733.55	--	15875.3	59540.7	7429.07	1624.33	8664.34	994.29	13038.7	14182.5	6221.77	21398.3	15176.3	26716.3	13428.7	2547.65	18615.8	19547
Standard1	1-A2	11624.5	8801.2	17174.9	272785	22373.7	811.54	27672.5	2626.2	5207	--	13230.2	2919.4	8238.91	43674.2	16080.7	11713.7	8213.73	132958	14833.4	--	11337.2	18148	9723.45	--	10730.5	78414.6	9737.55	--	16238.8	142257	8076.07	5981.75	9054.84	--	13386.7	--	6516.77	26762.5	15708.8	--	14092.2	--	19592.8	27784.1
Standard2	1-B1	5462.02	2198.72	10879.9	61282.9	6273.68	230.88	22625.5	764.76	5140.5	13030	8320.66	658.12	7308.91	15367.3	10114.7	2490.98	7458.23	18852.1	13599.9	2100.08	7410.23	4481.14	8431.45	760.09	6995.45	19465.6	8114.55	1624.63	12282.8	6359.78	6897.57	966.28	8025.34	417.89	11863.7	4135.13	4165.77	6573.75	13776.8	12228	14085.7	--	12348.8	5184.72
Standard2	1-B2	5469.02	2202.53	10683.9	59028.2	6574.18	241.75	22575.5	759.08	5212.5	15061.1	8406.16	671.14	7085.41	13382.7	10068.7	2464.32	7333.23	16999.4	13296.4	1984.28	7555.23	4661.04	8218.45	671.88	6977.45	19328.8	8067.55	1586.74	12039.8	5888.77	6774.07	877.17	7997.34	411.29	11632.2	3657.05	4234.77	6809.74	13571.3	11540.8	13611.7	3066.16	12201.8	5057.62
Standard3	1-C1	1508.02	508.64	4683.91	16665.7	1375.68	52.44	9352.95	173.31	3848	3839.2	2917.16	156.77	3326.41	3101.27	5050.68	689.58	4301.73	4465.34	6987.43	549.24	2247.23	1024.19	4489.45	218.21	3509.45	4149.81	4464.55	486.33	8212.27	2210.93	4005.07	207.68	3150.34	107.63	7679.18	1078.13	1640.77	1521.6	5012.77	2970.48	8827.73	712.14	5145.84	1383.66
Standard3	1-C2	1449.52	488.43	4739.41	16913.9	1565.18	59.44	9584.95	177.91	3840	3820.71	2988.16	161.06	3540.41	3350.77	5164.68	713.46	4313.23	4483.48	7364.93	599.57	2352.73	1066.83	4607.45	224.5	3564.45	4271.99	4464.55	486.33	8142.77	2176.24	4004.07	207.59	3885.34	131.36	7502.18	1033.83	1645.27	1526.92	5119.27	3025.31	9098.73	743.24	5302.84	1435.28
Standard4	1-D1	433.02	147.28	1336.41	4139.48	372.18	14.84	1955.45	46.17	1282.5	936.64	868.16	44.09	961.91	894.94	1616.18	158.32	1344.23	1123.58	2423.43	131.3	411.23	285.75	829.95	58.03	1653.45	1245.16	1032.55	122.94	2667.77	529.83	1237.07	50.93	683.34	28.03	2762.68	286.55	516.77	403.61	958.77	788.1	1897.73	187.32	1436.34	344.2
Standard4	1-D2	380.02	129.7	1199.91	3706.6	383.68	15.28	1768.45	42.86	1218.5	895.19	774.16	39.3	840.91	793.71	1593.68	155.8	1285.73	1072.46	2230.93	119.56	384.23	272.69	726.95	53.07	1503.95	1093.87	955.55	115.37	2542.27	505.67	1196.07	49.36	680.34	27.92	2385.68	245.85	496.77	386.91	865.27	726.13	1762.73	177.61	1332.84	318.79
Standard5	1-E1	93.02	33.19	326.91	1014.05	96.68	4.09	310.45	12.17	246	259.31	212.16	10.82	191.91	219.69	449.68	40.24	359.23	292.04	667.93	35.87	58.23	71.68	95.45	13.67	485.95	297.6	193.55	30.63	544.77	131.2	265.07	14.29	155.34	7.33	658.68	69.72	136.77	101.5	172.77	190.9	302.73	48.36	380.84	89.32
Standard5	1-E2	79.02	28.34	277.91	864.56	77.68	3.32	252.95	10.48	190	214.64	174.16	8.89	156.91	184.54	396.68	35.42	318.23	258.35	586.93	31.95	45.23	59.01	82.45	12.38	405.45	249.34	167.55	27.01	501.27	122.15	219.07	12.37	145.34	6.89	552.18	58.88	121.27	89.81	149.77	168.67	268.73	44.06	322.84	75.48
Standard6	1-F1	27.52	10.18	84.91	270.38	25.68	1.16	43.45	2.76	31	54.77	57.16	2.91	37.91	53.15	108.68	9.82	94.23	75.09	97.93	7.44	12.23	19.04	14.45	3.7	94.45	73.64	45.55	8.01	128.77	34.3	36.07	3.26	39.34	1.98	159.68	17.78	37.77	27.57	39.77	50.96	56.23	11.82	102.84	23.11
Standard6	1-F2	23.02	8.56	86.91	276.63	19.68	0.91	42.45	2.71	35	60.24	47.16	2.4	36.91	51.9	147.68	13.26	87.73	69.81	130.93	9.29	10.23	15.96	13.45	3.52	84.45	67.85	42.55	7.48	118.77	31.49	33.07	3.06	37.34	1.88	142.18	15.87	34.77	25.35	36.77	47.34	50.73	10.77	93.84	20.99
Standard7	1-G1	5.02	1.93	18.91	61.51	4.68	0.24	10.45	0.86	5	11.82	13.16	0.65	8.91	14.39	28.68	2.71	24.23	18.59	21.93	2.5	3.23	4.17	1.45	0.68	9.45	16.97	11.55	1.82	39.27	7.76	6.07	0.87	9.34	0.46	36.68	4.1	7.77	5.56	9.77	12.91	13.73	2.99	26.84	5.47
Standard7	1-G2	5.02	1.93	17.91	58.28	2.68	0.14	6.45	0.56	8	17.91	12.16	0.6	6.91	11.39	22.68	2.16	20.23	15.42	12.93	1.73	3.23	4.17	2.45	1.01	10.45	17.95	11.55	1.82	40.77	8.21	5.07	0.76	8.34	0.41	36.18	4.04	8.77	6.28	7.77	10.2	12.73	2.76	24.34	4.91
Background0	1-H1	18	0	39	0	26	0	12	0	19	0	47	0	29	0	60	0	22	0	21	0	26	0	23	0	26	0	32	0	199.5	0	22	0	29.5	0	19	0	17	0	12	0	13	0	62	0
Background0	1-H2	19	0	39	0	29	0	11	0	20	0	46	0	31	0	58	0	25	0	20	0	29	0	24	0	29	0	31	0	182	0	28	0	32	0	19	0	17	0	13	0	14	0	59	0
Background0	1-G3	20	0	39	0	26	0	12	0	21	0	44	0	28	0	57	0	24	0	21	0	27	0	24	0	28	0	32	0	188.5	0	24	0	29.5	0	19	0	16	0	13	0	14	0	59	0
Background0	1-H3	22	0	45	0	30	0	12	0	22	0	46	0	32	0	65	0	25	0	23	0	29	0	25	0	30	0	32	0	189	0	27	0	32	0	19	0	18	0	12	0	15	0	65	0
Background0	1-G4	20.5	0	47	0	31	0	12	0	20	0	47	0	31	0	73	0	24	0	24	0	28	0	24	0	32	0	31	0	184	0	27	0	32	0	20	0	16	0	13	0	13.5	0	62	0
Background0	1-H4	20	0	45	0	34	0	12	0	21	0	47	0	31	0	72	0	25	0	25	0	29	0	25	0	31	0	29.5	0	194	0	29	0	32	0	19	0	17	0	13	0	14	0	63	0
Background0	1-G5	21	0	47	0	36	0	12	0	21	0	45	0	35	0	66.5	0	26	0	25	0	27.5	0	25	0	34	0	30	0	173	0	29	0	31	0	19	0	18	0	13	0	14	0	63.5	0
Background0	1-H5	21	0	46	0	34	0	11	0	22	0	47	0	32	0	67	0	26	0	24	0	28	0	24	0	35	0	31	0	188	0	30	0	32	0	18	0	19	0	14	0	14	0	62	0
Background0	1-G6	21	0	47	0	36	0	12	0	22	0	44	0	35	0	79	0	26	0	25.5	0	30	0	25	0	33	0	28	0	180.5	0	31	0	34	0	18	0	18	0	12	0	14	0	63	0
Background0	1-H6	20	0	48	0	35	0	12	0	21	0	47	0	34	0	79	0	27	0	23	0	29	0	25	0	31	0	29	0	182	0	31	0	32	0	18	0	18	0	13	0	13	0	62	0
Background0	1-G7	20	0	41	0	31	0	12	0	21	0	41	0	32	0	75	0	24	0	25	0	27	0	23	0	31	0	30.5	0	178	0	27	0	28.5	0	18	0	17	0	12	0	14	0	58	0
Background0	1-H7	19	0	38	0	30	0	12	0	20	0	44	0	28	0	64	0	25	0	21	0	27	0	24	0	29	0	31	0	185	0	29	0	30	0	19	0	15	0	12	0	14	0	59	0
Background0	1-G8	19	0	40	0	28	0	12	0	20	0	41	0	28	0	64.5	0	23	0	21	0	27	0	22	0	27	0	29	0	182	0	25	0	30	0	20	0	15	0	12	0	13	0	58	0
Background0	1-H8	19	0	41	0	30	0	12	0	20	0	43	0	31	0	67	0	23	0	20	0	26	0	22	0	28	0	29	0	175	0	26	0	27	0	18	0	16	0	12	0	13	0	58	0
Background0	1-G9	17	0	39	0	27	0	11	0	19	0	41	0	24	0	58	0	23	0	26	0	25	0	23	0	27	0	29.5	0	167	0	23	0	28	0	18	0	14	0	13	0	13	0	55	0
Background0	1-H9	16	0	37	0	24	0	11	0	19	0	38	0	23	0	52.5	0	23	0	20	0	25	0	23	0	23	0	28	0	162.5	0	23	0	26	0	18	0	15	0	11	0	13	0	51	0
Background0	1-G10	18	0	37	0	28	0	11	0	19	0	42	0	26	0	62	0	23	0	27	0	26	0	24	0	28	0	29	0	166.5	0	25	0	29	0	19	0	17	0	11	0	13	0	56	0
Background0	1-H10	18	0	40	0	28	0	11	0	20	0	39.5	0	28	0	57.5	0	23	0	19	0	25	0	23	0	27	0	27.5	0	174	0	25.5	0	28	0	18	0	16	0	12	0	12	0	57	0
Background0	1-G11	16	0	28.5	0	17	0	11	0	18	0	38	0	21	0	40	0	18	0	19	0	23	0	22	0	19	0	27	0	160	0	17	0	24	0	17	0	13	0	12	0	12	0	49	0
Background0	1-H11	17	0	40	0	31	0	10	0	18	0	39	0	26	0	59	0	22	0	19	0	26.5	0	22	0	26	0	26	0	166	0	26	0	27	0	17	0	15	0	11	0	12	0	53	0
Background0	1-G12	17	0	39	0	26	0	12	0	19	0	38	0	27	0	59	0	22	0	18	0	24	0	22	0	26	0	28	0	161.5	0	23	0	30	0	16	0	15	0	11	0	12.5	0	50	0
Background0	1-H12	19	0	41.5	0	28	0	11	0	18	0	38	0	28	0	58	0	24	0	19	0	25	0	24	0	28	0	28	0	161	0	23	0	29	0	17	0	15	0	12	0	12	0	55	0
Mock 48 1	1-A3	19.02	7.11	54.91	176.21	53.68	2.34	20.45	1.5	64	95.79	29.16	1.47	83.91	107.03	20710.7	OOR>	64.23	50.75	663.93	35.68	2567.23	1154.95	21.45	4.89	35.45	37.47	44.55	7.84	588.77	140.21	4958.07	315.74	173.34	8.12	68.18	7.66	31.77	23.14	11.77	15.59	1016.73	119.5	12135.8	5001.69
Mock 48 1	1-B3	21.02	7.83	63.91	204.56	56.18	2.44	24.45	1.74	72	104.7	40.16	2.04	92.91	116.99	20774.7	OOR>	71.23	56.42	759.43	40.33	2834.23	1267.69	23.45	5.21	38.45	39.5	48.55	8.54	658.77	154.3	5049.07	329.25	200.34	9.28	81.68	9.18	37.77	27.57	14.77	19.58	1199.73	134.66	12374.8	5207.57
Mock 48 2	1-C3	21.02	7.83	75.41	240.66	53.68	2.34	24.95	1.77	169	197	36.16	1.83	309.91	332.41	21220.7	OOR>	80.23	63.72	868.43	45.68	4816.23	2269.85	24.45	5.36	49.45	46.67	59.55	10.42	697.77	162.03	6340.07	651.01	211.84	9.77	111.68	12.51	47.77	34.95	15.77	20.89	811.23	101.43	13347.8	6153.07
Mock 48 2	1-D3	22.02	8.2	69.91	223.41	53.68	2.34	25.45	1.8	145	176.06	39.16	1.99	265.91	291.22	20903.7	OOR>	74.23	58.85	744.93	39.62	4130.23	1882.08	22.95	5.13	43.45	42.8	54.05	9.49	676.77	157.87	6075.07	555.33	200.34	9.28	94.68	10.63	42.77	31.26	12.77	16.93	683.73	89.49	12322.3	5161.55
Mock 48 3	1-E3	17.02	6.38	63.91	204.56	49.68	2.17	22.45	1.62	56	86.56	34.16	1.73	59.41	79.06	20146.2	OOR>	68.23	53.99	688.43	36.87	1634.23	782.99	19.45	4.56	40.45	40.83	51.55	9.06	632.77	149.1	4049.07	211.65	181.34	8.46	75.68	8.5	32.77	23.88	12.77	16.93	2331.23	217.5	12485.3	5305.97
Mock 48 3	1-F3	22.02	8.2	70.41	224.98	64.68	2.79	22.45	1.62	64	95.79	40.16	2.04	71.41	92.93	21014.2	OOR>	74.23	58.85	729.43	38.86	1848.23	866.21	26.45	5.66	49.45	46.67	55.55	9.74	693.77	161.24	4563.57	264.58	197.84	9.17	78.68	8.84	37.77	27.57	14.77	19.58	2664.73	239.96	13336.8	6141.29
Mock 96 1	1-A8	13.02	4.91	43.91	141.4	54.18	2.36	16.45	1.25	49	78.16	21.16	1.06	42.91	59.32	19333.7	OOR>	52.73	41.45	671.93	36.07	1302.23	654.54	15.45	3.88	27.45	31.85	34.55	6.06	503.77	122.67	3928.07	200.93	159.34	7.51	48.18	5.4	21.77	15.79	6.77	8.83	492.23	70.1	10001.8	3499.41
Mock 96 1	1-B8	14.02	5.28	53.41	171.47	39.68	1.76	18.45	1.38	55	85.38	27.16	1.37	50.41	68.4	19348.7	OOR>	60.23	47.51	753.43	40.04	1375.23	682.81	17.45	4.23	32.45	35.4	36.55	6.42	579.27	138.28	4211.07	226.93	180.34	8.42	57.68	6.48	28.77	20.94	11.77	15.59	545.73	75.73	10474.8	3788.61
Mock 96 2	1-C8	20.02	7.47	37.91	122.34	38.68	1.71	15.45	1.19	34	58.89	20.16	1.01	17.91	27.16	18243.2	OOR>	52.23	41.05	860.93	45.31	759.23	439	16.45	4.06	24.45	29.63	32.55	5.7	506.77	123.3	2810.07	123.07	158.34	7.46	43.68	4.89	25.77	18.73	7.77	10.2	726.73	93.59	10003.8	3500.59
Mock 96 2	1-D8	13.02	4.91	49.91	160.41	45.68	2.01	18.45	1.38	43	70.69	27.16	1.37	25.91	37.86	19124.2	OOR>	51.23	40.24	880.43	46.27	823.73	465.5	18.95	4.48	34.45	36.78	39.55	6.95	537.27	129.65	2963.07	131.94	167.34	7.86	45.68	5.12	24.77	17.99	8.77	11.55	786.73	99.18	10310.8	3685.94
Mock 96 3	1-E8	14.02	5.28	46.41	149.33	46.18	2.03	15.45	1.19	39	65.54	23.16	1.17	23.91	35.23	18260.7	OOR>	53.23	41.86	860.43	45.28	1045.23	554.2	17.45	4.23	30.45	34	32.55	5.7	518.77	125.81	3149.07	143.37	218.84	10.06	53.68	6.03	23.77	17.26	7.77	10.2	1064.23	123.51	10345.8	3707.63
Mock 96 3	1-F8	13.02	4.91	52.91	169.89	53.68	2.34	19.45	1.44	40	66.84	25.16	1.27	31.91	45.6	18893.2	OOR>	60.23	47.51	866.93	45.61	1039.23	551.83	18.45	4.4	35.45	37.47	36.55	6.42	518.27	125.7	3423.07	161.66	223.34	10.25	61.18	6.87	31.27	22.78	9.77	12.91	1089.73	125.64	10806.3	4004.44
R0001 48 1	1-A6	23.02	8.56	62.91	201.41	60.68	2.63	24.45	1.74	202	224.48	39.16	1.99	305.41	328.23	20630.2	OOR>	77.23	61.28	13458.9	OOR>	2856.23	1277.15	25.45	5.51	49.45	46.67	58.55	10.25	655.77	153.7	5754.07	465.53	146.34	6.94	80.68	9.06	51.77	37.91	16.77	22.2	995.23	117.67	13361.3	6167.57
R0001 48 1	1-B6	29.02	10.72	63.91	204.56	56.18	2.44	22.45	1.62	239	253.88	38.16	1.94	337.91	358.21	20758.7	OOR>	77.73	61.69	13446.4	2040.73	3293.23	1471.08	25.45	5.51	47.45	45.39	63.55	11.1	685.77	159.66	6041.07	544.64	158.34	7.46	93.68	10.52	52.77	38.65	17.77	23.51	1167.23	132.02	13995.8	6899.67
R0001 48 2	1-C6	33.02	12.16	85.41	271.95	69.68	2.99	28.45	1.97	236	251.55	52.16	2.66	399.91	414.4	21402.7	OOR>	91.73	73.06	14141.4	OOR>	5344.23	2609.06	31.45	6.39	61.45	54.14	73.55	12.76	746.77	171.64	6429.07	689.05	220.34	10.13	125.68	14.06	57.77	42.36	18.77	24.81	993.73	117.54	15562.3	9272.77
R0001 48 2	1-D6	33.02	12.16	80.41	256.31	68.18	2.93	28.45	1.97	193	217.12	50.16	2.55	335.41	355.92	21170.7	OOR>	80.23	63.72	14440.9	OOR>	4813.23	2268.03	30.45	6.25	60.45	53.53	71.55	12.43	721.27	166.65	6373.07	664.72	200.34	9.28	107.18	12.02	56.77	41.62	16.77	22.2	806.73	101.02	14616.8	7728.38
R0001 48 3	1-E6	27.02	10	76.91	245.36	61.68	2.67	26.45	1.85	313	309.43	49.16	2.5	431.91	442.98	20896.2	OOR>	85.23	67.78	14129.9	OOR>	5114.23	2456.36	24.45	5.36	55.95	50.75	73.55	12.76	722.27	166.85	6237.07	610.98	216.84	9.98	108.68	12.18	65.27	47.92	16.77	22.2	1182.73	133.29	14416.3	7447.07
R0001 48 3	1-F6	24.02	8.92	70.41	224.98	59.68	2.58	28.45	1.97	258	268.51	43.66	2.22	326.91	348.11	20535.7	OOR>	78.73	62.5	13742.9	OOR>	4318.73	1983.43	28.45	5.96	50.45	47.3	66.55	11.6	741.77	170.66	5936.07	513.53	182.34	8.51	99.68	11.18	57.27	41.99	15.77	20.89	931.73	112.18	13732.3	6583.02
R0001 96 1	1-A11	27.02	10	91.91	292.24	78.18	3.34	27.45	1.91	2171	1581.76	44.16	2.24	708.91	682.49	21363.7	OOR>	107.23	85.67	12449.4	1692.11	4299.73	1973.05	30.45	6.25	163.95	112.68	92.55	15.82	753.77	173	6947.07	1006.42	276.34	12.46	249.68	27.46	77.77	57.22	19.77	26.1	625.73	83.82	16581.8	11493.7
R0001 96 1	1-B11	26.52	9.82	99.91	317.16	81.68	3.48	28.45	1.97	2215	1618.67	49.16	2.5	770.91	734.87	21209.7	OOR>	108.23	86.49	11747.9	1480.69	4317.73	1982.88	27.45	5.81	166.95	114.34	91.55	15.66	725.77	167.53	6731.07	849.35	291.34	13.07	256.68	28.2	82.77	60.95	20.77	27.39	684.73	89.58	16079.8	10311
R0001 96 2	1-C11	29.02	10.72	87.41	278.19	75.68	3.24	24.45	1.74	1376	997.98	40.16	2.04	483.91	488.9	20622.7	OOR>	89.23	71.03	12654.9	1759.06	2032.23	938.49	30.45	6.25	126.45	91.79	76.55	13.25	688.77	160.25	6272.57	624.33	231.34	10.59	211.68	23.4	62.77	46.07	18.77	24.81	468.23	67.51	14366.8	7379.73
R0001 96 2	1-D11	29.02	10.72	83.91	267.26	82.68	3.52	27.45	1.91	1496	1078.34	43.16	2.19	491.91	495.92	20545.7	OOR>	93.23	74.28	12444.9	1690.67	2123.23	974.58	28.45	5.96	137.95	98.22	78.55	13.58	727.27	167.83	6230.07	608.4	231.34	10.59	226.68	25	70.77	52.01	20.77	27.39	502.73	71.22	14413.3	7442.96
R0001 96 3	1-E11	32.02	11.8	93.41	296.91	94.68	4.01	29.45	2.02	1635	1174.16	47.16	2.4	506.91	509.04	21152.7	OOR>	105.23	84.04	13068.9	1901.49	4273.73	1958.9	33.45	6.67	118.45	87.3	94.55	16.14	770.77	176.31	6626.07	787.24	329.34	14.6	270.18	29.63	72.27	53.13	22.77	29.95	1932.73	189.81	15656.3	9449.62
R0001 96 3	1-F11	25.02	9.28	81.91	261.01	66.18	2.85	26.45	1.85	1395.5	1010.91	45.16	2.3	366.91	384.64	20744.2	OOR>	89.23	71.03	12833.4	1819.2	2845.73	1272.63	29.95	6.18	100.95	77.37	77.55	13.41	700.27	162.52	6317.07	641.72	278.34	12.54	211.18	23.34	68.77	50.53	19.77	26.1	1481.23	156.71	15010.8	8324.7
R0112 48 1	1-A7	25.02	9.28	59.91	191.97	47.68	2.09	24.45	1.74	91	124.76	35.16	1.78	217.91	245.2	21190.7	OOR>	72.23	57.23	9481.43	946.62	3123.23	1394.2	22.95	5.13	43.45	42.8	58.05	10.17	620.77	146.69	5473.07	403.28	162.84	7.66	73.68	8.28	42.77	31.26	15.77	20.89	648.73	86.09	14115.3	7049.72
R0112 48 1	1-B7	22.02	8.2	65.91	210.85	61.68	2.67	25.45	1.8	102	135.8	37.66	1.91	222.41	249.57	21376.7	OOR>	78.23	62.09	9270.93	906.49	3220.23	1437.82	25.45	5.51	48.45	46.03	51.55	9.06	622.27	146.99	5591.07	427.89	175.84	8.23	81.68	9.18	43.77	32	14.77	19.58	632.23	84.47	14364.8	7377.02
R0112 48 2	1-C7	18.02	6.74	62.41	199.84	58.68	2.54	21.45	1.56	74	106.87	25.66	1.29	195.91	223.64	20156.7	OOR>	69.23	54.8	8617.43	790.38	1575.23	760.15	22.45	5.05	38.45	39.5	44.55	7.84	594.27	141.33	5041.07	328.03	139.34	6.63	63.68	7.16	34.77	25.35	11.77	15.59	447.73	65.27	12510.3	5328.52
R0112 48 2	1-D7	22.52	8.38	62.91	201.41	58.68	2.54	23.45	1.68	79	112.25	32.16	1.63	222.91	250.06	19889.7	OOR>	73.23	58.04	8693.93	803.34	1692.23	805.48	21.45	4.89	46.45	44.75	47.55	8.36	615.27	145.58	4974.07	318.06	143.84	6.83	73.68	8.28	36.77	26.83	11.77	15.59	495.73	70.47	12142.3	5007.17
R0112 48 3	1-E7	17.02	6.38	66.41	212.42	53.68	2.34	20.45	1.5	85	118.57	29.16	1.47	293.91	317.53	19837.7	OOR>	67.23	53.18	8576.93	783.59	3141.23	1402.25	22.45	5.05	38.45	39.5	52.55	9.23	626.77	147.89	5252.07	362.19	146.84	6.96	96.18	10.79	39.77	29.04	13.77	18.26	768.73	97.52	12403.8	5233.19
R0112 48 3	1-F7	20.02	7.47	69.41	221.84	52.18	2.28	23.45	1.68	104	137.77	35.16	1.78	396.41	411.26	20278.7	OOR>	72.23	57.23	9983.93	1048.23	3970.23	1798.82	27.45	5.81	45.45	44.1	63.55	11.1	672.77	157.08	5755.07	465.78	172.34	8.07	133.68	14.94	47.77	34.95	14.77	19.58	1036.23	121.16	13902.3	6785.13
R0112 96 1	1-A12	19.02	7.11	80.91	257.88	64.68	2.79	23.45	1.68	311	307.97	37.16	1.88	187.91	215.72	21140.7	OOR>	82.73	65.75	14073.4	OOR>	1185.23	609.07	25.45	5.51	65.45	56.57	61.55	10.76	625.77	147.69	5557.07	420.59	212.34	9.79	151.68	16.91	48.77	35.69	17.77	23.51	1183.73	133.37	14290.8	7277.9
R0112 96 1	1-B12	24.02	8.92	75.91	242.23	78.68	3.36	25.45	1.8	346.5	333.5	40.16	2.04	213.91	241.31	20426.7	OOR>	77.23	61.28	13006.4	1879.32	1206.23	617.25	25.45	5.51	70.45	59.58	63.55	11.1	638.77	150.3	5374.07	384.13	250.34	11.38	171.68	19.08	47.27	34.58	15.27	20.24	1323.73	144.54	14792.8	7987.27
R0112 96 2	1-C12	26.02	9.64	76.91	245.36	56.68	2.46	24.95	1.77	414	380.52	38.66	1.96	319.41	341.2	20697.7	OOR>	77.23	61.28	14055.9	OOR>	2088.23	960.67	22.45	5.05	57.45	51.68	67.55	11.77	620.27	146.59	5818.07	481.63	205.84	9.51	175.68	19.51	55.77	40.88	17.77	23.51	1396.73	150.23	13508.8	6328.72
R0112 96 2	1-D12	23.52	8.74	80.41	256.31	63.68	2.75	27.45	1.91	346.5	333.5	36.16	1.83	308.41	331.02	20038.7	OOR>	77.23	61.28	12761.9	1794.89	1944.23	903.82	27.45	5.81	59.45	52.92	61.55	10.76	588.77	140.21	5376.07	384.5	180.84	8.44	155.68	17.34	50.77	37.17	16.77	22.2	1176.73	132.8	13262.8	6062.75
R0112 96 3	1-E12	31.52	11.62	77.91	248.49	68.68	2.95	22.45	1.62	283	287.35	34.16	1.73	249.91	276.02	20523.7	OOR>	80.23	63.72	13535.9	OOR>	2266.23	1031.84	22.45	5.05	66.45	57.18	70.55	12.27	655.77	153.7	5424.57	393.74	232.34	10.63	134.18	14.99	49.77	36.43	12.77	16.93	1251.73	138.84	14613.8	7724.07
R0112 96 3	1-F12	25.02	9.28	71.91	229.69	61.68	2.67	25.45	1.8	317	312.33	40.16	2.04	268.91	294.06	20720.7	OOR>	83.23	66.15	13567.9	OOR>	2369.23	1073.54	26.45	5.66	67.45	57.78	74.55	12.92	683.27	159.16	5453.07	399.31	248.34	11.3	138.68	15.48	53.27	39.02	18.77	24.81	1432.73	153	15060.8	8404.87
R0250 48 1	1-A4	25.02	9.28	72.91	232.82	56.68	2.46	25.95	1.82	119	152.21	37.66	1.91	349.41	368.72	20360.7	OOR>	78.23	62.09	13433.9	2035.97	3335.23	1490.37	26.45	5.66	45.95	44.43	61.55	10.76	636.77	149.9	5687.07	449.5	174.84	8.18	120.68	13.51	47.77	34.95	14.77	19.58	724.73	93.4	14066.3	6987.69
R0250 48 1	1-B4	25.02	9.28	80.91	257.88	53.68	2.34	22.45	1.62	122	155.04	37.16	1.88	364.91	382.83	20809.7	OOR>	72.23	57.23	13862.4	OOR>	3401.23	1520.95	24.45	5.36	49.45	46.67	69.55	12.1	663.27	155.19	5823.07	482.92	187.84	8.74	128.68	14.39	50.77	37.17	15.77	20.89	752.73	96.03	14239.8	7210.61
R0250 48 2	1-C4	25.02	9.28	77.91	248.49	60.68	2.63	25.45	1.8	169	197	47.16	2.4	369.91	387.36	20431.7	OOR>	84.23	66.96	13317.9	1992.28	1861.23	871.29	25.45	5.51	58.45	52.3	69.55	12.1	666.27	155.79	5692.07	450.67	203.34	9.41	102.68	11.52	56.77	41.62	18.77	24.81	1207.73	135.31	14491.8	7551.36
R0250 48 2	1-D4	21.02	7.83	73.41	234.39	60.68	2.63	23.45	1.68	140	171.58	44.66	2.27	305.91	328.7	20395.2	OOR>	71.73	56.82	13447.4	2041.11	1663.23	794.23	29.45	6.1	54.45	49.82	61.05	10.68	671.27	156.78	5656.07	442.36	178.34	8.33	89.68	10.07	46.77	34.21	15.77	20.89	1014.23	119.29	13774.3	6632.23
R0250 48 3	1-E4	26.52	9.82	71.91	229.69	67.68	2.91	22.45	1.62	142	173.37	45.16	2.3	282.91	307.24	20981.7	OOR>	81.23	64.53	13975.9	OOR>	2606.23	1171.19	26.45	5.66	54.45	49.82	67.55	11.77	699.77	162.42	5846.07	488.93	204.34	9.45	97.68	10.96	53.77	39.39	16.27	21.55	831.73	103.29	14387.8	7408.2
R0250 48 3	1-F4	27.02	10	71.91	229.69	64.68	2.79	27.45	1.91	151	181.38	45.16	2.3	274.91	299.72	21204.7	OOR>	83.23	66.15	13852.9	OOR>	2606.73	1171.4	31.45	6.39	54.95	50.13	75.55	13.09	712.77	164.98	5819.07	481.88	202.34	9.36	96.68	10.85	48.77	35.69	18.77	24.81	852.73	105.19	14863.8	8095.06
R0250 96 1	1-A9	29.02	10.72	72.91	232.82	57.68	2.5	25.45	1.8	2432.5	1810.97	50.16	2.55	1849.91	1647.09	21150.2	OOR>	84.23	66.96	13447.9	2041.3	6453.23	3479.47	25.45	5.51	104.45	79.37	90.55	15.51	745.77	171.44	6718.57	841.53	272.34	12.29	181.68	20.16	98.77	72.91	21.77	28.67	503.23	71.27	15409.8	8995.86
R0250 96 1	1-B9	28.02	10.36	86.41	275.07	68.18	2.93	29.45	2.02	924	708.32	46.16	2.35	433.91	444.76	20894.7	OOR>	90.23	71.84	13463.4	OOR>	961.73	521.1	29.45	6.1	99.45	76.51	73.05	12.68	709.77	164.39	5976.07	525.06	266.34	12.04	186.18	20.65	58.77	43.1	17.77	23.51	850.73	105.01	13967.8	6865.11
R0250 96 2	1-C9	27.02	10	81.91	261.01	64.68	2.79	26.45	1.85	2450	1827.23	53.66	2.73	1677.91	1497.82	20844.7	OOR>	87.73	69.81	13189.9	1945.11	6253.23	3303.31	30.45	6.25	114.45	85.04	91.55	15.66	756.77	173.59	6721.07	843.09	271.84	12.27	194.68	21.57	97.77	72.16	21.77	28.67	519.73	73.01	15206.8	8645.23
R0250 96 2	1-D9	28.02	10.36	92.91	295.36	72.68	3.12	32.95	2.21	898.5	692.3	42.66	2.17	384.41	400.46	20624.7	OOR>	82.23	65.34	13109.9	1916.16	908.23	499.7	27.45	5.81	109.45	82.21	70.55	12.27	699.77	162.42	6037.07	543.41	273.34	12.33	194.68	21.57	61.77	45.33	19.77	26.1	827.73	102.93	14073.8	6997.14
R0250 96 3	1-E9	31.52	11.62	96.91	307.82	70.68	3.03	29.45	2.02	1896.5	1364.33	52.16	2.66	1870.91	1665.5	20374.7	OOR>	113.73	90.96	11787.9	1492.07	3716.23	1671.46	29.45	6.1	237.45	153.42	103.55	17.55	789.77	179.99	6339.07	650.6	248.84	11.32	465.18	49.97	93.77	69.17	20.77	27.39	546.73	75.83	14541.8	7621.51
R0250 96 3	1-F9	31.02	11.44	98.91	314.05	71.68	3.08	29.45	2.02	1748	1254.59	49.16	2.5	1790.91	1595.59	20931.2	OOR>	116.23	93	11782.9	1490.64	3566.73	1599.06	30.95	6.32	223.95	145.91	97.55	16.61	810.77	184.04	6470.07	707.79	239.34	10.92	486.18	52.13	96.77	71.41	21.77	28.67	529.73	74.06	15176.3	8594.23
R0337 48 1	1-A5	28.02	10.36	83.41	265.7	67.68	2.91	27.45	1.91	131.5	163.85	43.16	2.19	412.91	426.04	20588.7	OOR>	83.23	66.15	13844.4	OOR>	2064.23	951.16	28.45	5.96	51.45	47.93	67.55	11.77	704.77	163.41	5906.57	505.26	193.34	8.98	113.68	12.73	49.77	36.43	16.77	22.2	730.23	93.92	14739.8	7908.08
R0337 48 1	1-B5	24.02	8.92	86.91	276.63	59.68	2.58	23.45	1.68	132	164.31	37.16	1.88	409.41	422.91	18053.7	OOR>	77.23	61.28	11109.9	1309.26	2086.73	960.08	28.45	5.96	55.45	50.44	70.55	12.27	681.27	158.77	6249.07	615.44	195.34	9.06	110.18	12.35	48.77	35.69	14.77	19.58	775.73	98.17	13980.8	6881.13
R0337 48 2	1-C5	21.02	7.83	71.91	229.69	56.18	2.44	25.45	1.8	81	114.37	42.16	2.14	399.91	414.4	20857.7	OOR>	75.23	59.66	13934.4	OOR>	1888.23	881.86	24.45	5.36	41.45	41.49	55.55	9.74	655.77	153.7	5851.57	490.38	167.84	7.88	96.68	10.85	45.77	33.47	16.27	21.55	776.73	98.26	13266.8	6066.96
R0337 48 2	1-D5	24.02	8.92	75.91	242.23	71.68	3.08	27.45	1.91	82	115.43	45.16	2.3	404.91	418.88	20698.7	OOR>	83.73	66.56	13809.4	OOR>	1867.23	873.64	23.45	5.21	47.45	45.39	60.55	10.59	648.27	152.2	5675.07	446.72	180.34	8.42	91.68	10.29	49.27	36.06	17.77	23.51	805.73	100.93	13121.8	5916.45
R0337 48 3	1-E5	19.02	7.11	48.91	157.24	51.18	2.23	20.45	1.5	64	95.79	35.16	1.78	288.91	312.86	19764.7	OOR>	65.23	51.56	8401.43	754.65	2030.23	937.7	22.45	5.05	36.45	38.15	50.55	8.88	635.77	149.7	5108.57	338.48	133.34	6.36	72.68	8.17	39.77	29.04	12.77	16.93	378.23	57.42	11775.3	4707.89
R0337 48 3	1-F5	26.02	9.64	67.91	217.13	56.68	2.46	23.95	1.71	77	110.11	39.16	1.99	365.91	383.73	20905.7	OOR>	69.73	55.2	9197.93	892.9	2235.23	1019.36	20.95	4.81	43.45	42.8	57.55	10.08	652.77	153.1	5708.57	454.56	148.34	7.02	81.68	9.18	43.27	31.63	12.77	16.93	458.73	66.48	12622.8	5431.38
R0337 96 1	1-A10	27.02	10	88.41	281.32	66.18	2.85	26.45	1.85	952	725.91	42.16	2.14	772.41	736.14	21241.2	OOR>	87.23	69.4	13824.9	OOR>	1758.23	831.12	26.45	5.66	73.45	61.37	78.05	13.5	701.77	162.82	6142.57	577.53	205.34	9.49	250.18	27.51	62.77	46.07	16.77	22.2	826.73	102.84	13884.8	6763.96
R0337 96 1	1-B10	27.02	10	86.91	276.63	78.68	3.36	25.45	1.8	981	744.16	44.16	2.24	715.91	688.42	20613.7	OOR>	87.23	69.4	13643.4	OOR>	1673.73	798.3	31.45	6.39	73.45	61.37	78.55	13.58	700.77	162.62	6001.57	532.61	206.34	9.53	252.68	27.77	64.27	47.18	20.77	27.39	806.73	101.02	13307.8	6110.36
R0337 96 2	1-C10	37.02	13.59	96.91	307.82	62.68	2.71	31.45	2.13	2715	2090.13	59.16	3.01	2570.91	2309.89	21113.7	OOR>	108.73	86.89	13232.4	1960.65	2561.23	1152.45	32.45	6.53	158.95	109.9	119.05	19.92	839.77	189.62	7035.07	1085.26	286.34	12.86	447.68	48.16	119.27	88.3	23.77	31.22	727.73	93.68	15639.8	9418.23
R0337 96 2	1-D10	32.02	11.8	90.91	289.12	72.68	3.12	29.45	2.02	2695	2069.09	53.16	2.71	2246.91	2003.41	21288.7	OOR>	99.73	79.57	13747.4	OOR>	2332.23	1058.51	33.45	6.67	142.45	100.73	105.05	17.78	829.77	187.7	6913.07	978.55	239.34	10.92	393.68	42.58	102.77	75.91	23.77	31.22	668.73	88.04	14891.8	8138.12
R0337 96 3	1-E10	51.02	18.55	116.91	369.99	98.18	4.15	32.45	2.19	3197	2673.96	71.16	3.63	4310.91	4380.36	22347.7	OOR>	134.73	108.09	11731.9	1476.16	5148.23	2478.43	33.45	6.67	416.95	256.13	161.55	26.15	969.77	214.29	7258.07	1342.28	272.34	12.29	749.68	78.92	143.77	106.8	30.77	39.99	763.73	97.06	17452.8	14117.4
R0337 96 3	1-F10	40.52	14.83	137.91	435.01	86.68	3.68	30.45	2.08	3030	2452.9	65.66	3.35	4250.91	4291.29	21110.7	OOR>	138.23	110.94	10729.9	1215.61	4679.23	2188.04	36.45	7.08	408.45	251.11	151.55	24.72	917.77	204.48	7223.57	1295.82	254.34	11.55	759.68	79.93	139.27	103.39	29.77	38.75	713.73	92.36	16940.3	12471.5
Results per target (AVERAGED)	BAFF			E-Cadherin			Eotaxin 3 (CCL26)			Eotaxin (CCL11)			G-CSF (CSF-3)			IFN-A			IL-6			IL-8 (CXCL-8)			IL-18			IP-10 (CXCL10)			MCP-1 (CCL2)			MCP-4 (CCL13)			MDC			MIP-1-A (CCL3)			MIP-1-B (CCL4)			MIP-2-A (CXCL2)			TARC (CCL17)
Sample ID	Well	Net MFI (Mean)	Final Conc (Mean-pg/ml)	Well	Net MFI (Mean)	Final Conc (Mean-pg/ml)	Well	Net MFI (Mean)	Final Conc (Mean-pg/ml)	Well	Net MFI (Mean)	Final Conc (Mean-pg/ml)	Well	Net MFI (Mean)	Final Conc (Mean-pg/ml)	Well	Net MFI (Mean)	Final Conc (Mean-pg/ml)	Well	Net MFI (Mean)	Final Conc (Mean-pg/ml)	Well	Net MFI (Mean)	Final Conc (Mean-pg/ml)	Well	Net MFI (Mean)	Final Conc (Mean-pg/ml)	Well	Net MFI (Mean)	Final Conc (Mean-pg/ml)	Well	Net MFI (Mean)	Final Conc (Mean-pg/ml)	Well	Net MFI (Mean)	Final Conc (Mean-pg/ml)	Well	Net MFI (Mean)	Final Conc (Mean-pg/ml)	Well	Net MFI (Mean)	Final Conc (Mean-pg/ml)	Well	Net MFI (Mean)	Final Conc (Mean-pg/ml)	Well	Net MFI (Mean)	Final Conc (Mean-pg/ml)	Well
Standard1	1-A1,1-A2	11374.3	8297.09	1-A1,1-A2	17133.9	268917	1-A1,1-A2	22130.4	802.77	1-A1,1-A2	27512.5	2450.82	--	--	--	1-A1,1-A2	12948.2	2581.37	1-A1,1-A2	8228.41	42679.3	1-A1,1-A2	15731.4	10580.9	1-A1,1-A2	8138.48	90760.9	--	--	--	1-A1,1-A2	11131	16426.2	1-A1,1-A2	9585.95	--	1-A1,1-A2	10365	69228	1-A1,1-A2	9735.55	--	1-A1,1-A2	16057	100899	1-A1,1-A2	7752.57	3803.04	1-A1,1-A2
Standard2	1-B1,1-B2	5465.52	2200.62	1-B1,1-B2	10781.9	60155.5	1-B1,1-B2	6423.93	236.32	1-B1,1-B2	22600.5	761.92	1-B1,1-B2	5176.5	14045.5	1-B1,1-B2	8363.41	664.63	1-B1,1-B2	7197.16	14375	1-B1,1-B2	10091.7	2477.65	1-B1,1-B2	7395.73	17925.8	1-B1,1-B2	13448.2	2042.18	1-B1,1-B2	7482.73	4571.09	1-B1,1-B2	8324.95	715.98	1-B1,1-B2	6986.45	19397.2	1-B1,1-B2	8091.05	1605.69	1-B1,1-B2	12161.3	6124.27	1-B1,1-B2	6835.82	921.73	1-B1,1-B2
Standard3	1-C1,1-C2	1478.77	498.53	1-C1,1-C2	4711.66	16789.8	1-C1,1-C2	1470.43	55.94	1-C1,1-C2	9468.95	175.61	1-C1,1-C2	3844	3829.95	1-C1,1-C2	2952.66	158.91	1-C1,1-C2	3433.41	3226.02	1-C1,1-C2	5107.68	701.52	1-C1,1-C2	4307.48	4474.41	1-C1,1-C2	7176.18	574.41	1-C1,1-C2	2299.98	1045.51	1-C1,1-C2	4548.45	221.36	1-C1,1-C2	3536.95	4210.9	1-C1,1-C2	4464.55	486.33	1-C1,1-C2	8177.52	2193.59	1-C1,1-C2	4004.57	207.64	1-C1,1-C2
Standard4	1-D1,1-D2	406.52	138.49	1-D1,1-D2	1268.16	3923.04	1-D1,1-D2	377.93	15.06	1-D1,1-D2	1861.95	44.51	1-D1,1-D2	1250.5	915.91	1-D1,1-D2	821.16	41.7	1-D1,1-D2	901.41	844.33	1-D1,1-D2	1604.93	157.06	1-D1,1-D2	1314.98	1098.02	1-D1,1-D2	2327.18	125.43	1-D1,1-D2	397.73	279.22	1-D1,1-D2	778.45	55.55	1-D1,1-D2	1578.7	1169.52	1-D1,1-D2	994.05	119.15	1-D1,1-D2	2605.02	517.75	1-D1,1-D2	1216.57	50.15	1-D1,1-D2
Standard5	1-E1,1-E2	86.02	30.76	1-E1,1-E2	302.41	939.3	1-E1,1-E2	87.18	3.7	1-E1,1-E2	281.7	11.33	1-E1,1-E2	218	236.97	1-E1,1-E2	193.16	9.86	1-E1,1-E2	174.41	202.12	1-E1,1-E2	423.18	37.83	1-E1,1-E2	338.73	275.19	1-E1,1-E2	627.43	33.91	1-E1,1-E2	51.73	65.35	1-E1,1-E2	88.95	13.02	1-E1,1-E2	445.7	273.47	1-E1,1-E2	180.55	28.82	1-E1,1-E2	523.02	126.68	1-E1,1-E2	242.07	13.33	1-E1,1-E2
Standard6	1-F1,1-F2	25.27	9.37	1-F1,1-F2	85.91	273.51	1-F1,1-F2	22.68	1.03	1-F1,1-F2	42.95	2.73	1-F1,1-F2	33	57.5	1-F1,1-F2	52.16	2.66	1-F1,1-F2	37.41	52.52	1-F1,1-F2	128.18	11.54	1-F1,1-F2	90.98	72.45	1-F1,1-F2	114.43	8.37	1-F1,1-F2	11.23	17.5	1-F1,1-F2	13.95	3.61	1-F1,1-F2	89.45	70.74	1-F1,1-F2	44.05	7.75	1-F1,1-F2	123.77	32.9	1-F1,1-F2	34.57	3.16	1-F1,1-F2
Standard7	1-G1,1-G2	5.02	1.93	1-G1,1-G2	18.41	59.89	1-G1,1-G2	3.68	0.19	1-G1,1-G2	8.45	0.71	1-G1,1-G2	6.5	14.87	1-G1,1-G2	12.66	0.63	1-G1,1-G2	7.91	12.89	1-G1,1-G2	25.68	2.43	1-G1,1-G2	22.23	17.01	1-G1,1-G2	17.43	2.11	1-G1,1-G2	3.23	4.17	1-G1,1-G2	1.95	0.85	1-G1,1-G2	9.95	17.46	1-G1,1-G2	11.55	1.82	1-G1,1-G2	40.02	7.99	1-G1,1-G2	5.57	0.82	1-G1,1-G2
Background0	1-H1,1-H2,1-G3,1-H3,1-G4,1-H4,1-G5,1-H5,1-G6,1-H6,1-G7,1-H7,1-G8,1-H8,1-G9,1-H9,1-G10,1-H10,1-G11,1-H11,1-G12,1-H12	18.98	0	1-H1,1-H2,1-G3,1-H3,1-G4,1-H4,1-G5,1-H5,1-G6,1-H6,1-G7,1-H7,1-G8,1-H8,1-G9,1-H9,1-G10,1-H10,1-G11,1-H11,1-G12,1-H12	41.09	0	1-H1,1-H2,1-G3,1-H3,1-G4,1-H4,1-G5,1-H5,1-G6,1-H6,1-G7,1-H7,1-G8,1-H8,1-G9,1-H9,1-G10,1-H10,1-G11,1-H11,1-G12,1-H12	29.32	0	1-H1,1-H2,1-G3,1-H3,1-G4,1-H4,1-G5,1-H5,1-G6,1-H6,1-G7,1-H7,1-G8,1-H8,1-G9,1-H9,1-G10,1-H10,1-G11,1-H11,1-G12,1-H12	11.55	0	1-H1,1-H2,1-G3,1-H3,1-G4,1-H4,1-G5,1-H5,1-G6,1-H6,1-G7,1-H7,1-G8,1-H8,1-G9,1-H9,1-G10,1-H10,1-G11,1-H11,1-G12,1-H12	20	0	1-H1,1-H2,1-G3,1-H3,1-G4,1-H4,1-G5,1-H5,1-G6,1-H6,1-G7,1-H7,1-G8,1-H8,1-G9,1-H9,1-G10,1-H10,1-G11,1-H11,1-G12,1-H12	42.84	0	1-H1,1-H2,1-G3,1-H3,1-G4,1-H4,1-G5,1-H5,1-G6,1-H6,1-G7,1-H7,1-G8,1-H8,1-G9,1-H9,1-G10,1-H10,1-G11,1-H11,1-G12,1-H12	29.09	0	1-H1,1-H2,1-G3,1-H3,1-G4,1-H4,1-G5,1-H5,1-G6,1-H6,1-G7,1-H7,1-G8,1-H8,1-G9,1-H9,1-G10,1-H10,1-G11,1-H11,1-G12,1-H12	63.32	0	1-H1,1-H2,1-G3,1-H3,1-G4,1-H4,1-G5,1-H5,1-G6,1-H6,1-G7,1-H7,1-G8,1-H8,1-G9,1-H9,1-G10,1-H10,1-G11,1-H11,1-G12,1-H12	23.77	0	1-H1,1-H2,1-G3,1-H3,1-G4,1-H4,1-G5,1-H5,1-G6,1-H6,1-G7,1-H7,1-G8,1-H8,1-G9,1-H9,1-G10,1-H10,1-G11,1-H11,1-G12,1-H12	22.07	0	1-H1,1-H2,1-G3,1-H3,1-G4,1-H4,1-G5,1-H5,1-G6,1-H6,1-G7,1-H7,1-G8,1-H8,1-G9,1-H9,1-G10,1-H10,1-G11,1-H11,1-G12,1-H12	26.77	0	1-H1,1-H2,1-G3,1-H3,1-G4,1-H4,1-G5,1-H5,1-G6,1-H6,1-G7,1-H7,1-G8,1-H8,1-G9,1-H9,1-G10,1-H10,1-G11,1-H11,1-G12,1-H12	23.55	0	1-H1,1-H2,1-G3,1-H3,1-G4,1-H4,1-G5,1-H5,1-G6,1-H6,1-G7,1-H7,1-G8,1-H8,1-G9,1-H9,1-G10,1-H10,1-G11,1-H11,1-G12,1-H12	28.55	0	1-H1,1-H2,1-G3,1-H3,1-G4,1-H4,1-G5,1-H5,1-G6,1-H6,1-G7,1-H7,1-G8,1-H8,1-G9,1-H9,1-G10,1-H10,1-G11,1-H11,1-G12,1-H12	29.45	0	1-H1,1-H2,1-G3,1-H3,1-G4,1-H4,1-G5,1-H5,1-G6,1-H6,1-G7,1-H7,1-G8,1-H8,1-G9,1-H9,1-G10,1-H10,1-G11,1-H11,1-G12,1-H12	177.23	0	1-H1,1-H2,1-G3,1-H3,1-G4,1-H4,1-G5,1-H5,1-G6,1-H6,1-G7,1-H7,1-G8,1-H8,1-G9,1-H9,1-G10,1-H10,1-G11,1-H11,1-G12,1-H12	25.93	0	1-H1,1-H2,1-G3,1-H3,1-G4,1-H4,1-G5,1-H5,1-G6,1-H6,1-G7,1-H7,1-G8,1-H8,1-G9,1-H9,1-G10,1-H10,1-G11,1-H11,1-G12,1-H12
Mock 48 1	1-A3,1-B3	20.02	7.47	1-A3,1-B3	59.41	190.38	1-A3,1-B3	54.93	2.39	1-A3,1-B3	22.43	1.62	1-A3,1-B3	67.97	100.25	1-A3,1-B3	34.66	1.76	1-A3,1-B3	88.39	112.01	1-A3,1-B3	20743.8	OOR>	1-A3,1-B3	67.73	53.58	1-A3,1-B3	711.76	38	1-A3,1-B3	2701.81	1211.32	1-A3,1-B3	22.45	5.05	1-A3,1-B3	36.95	38.48	1-A3,1-B3	46.54	8.19	1-A3,1-B3	623.59	147.25	1-A3,1-B3	5004.18	322.5	1-A3,1-B3
Mock 48 2	1-C3,1-D3	21.52	8.02	1-C3,1-D3	72.66	232.04	1-C3,1-D3	53.68	2.34	1-C3,1-D3	25.2	1.78	1-C3,1-D3	156.87	186.53	1-C3,1-D3	37.66	1.91	1-C3,1-D3	287.8	311.82	1-C3,1-D3	21099.1	OOR>	1-C3,1-D3	77.23	61.28	1-C3,1-D3	806.85	42.65	1-C3,1-D3	4485.01	2075.96	1-C3,1-D3	23.7	5.24	1-C3,1-D3	46.44	44.74	1-C3,1-D3	56.79	9.96	1-C3,1-D3	687.26	159.95	1-C3,1-D3	6215.75	603.17	1-C3,1-D3
Mock 48 3	1-E3,1-F3	19.52	7.29	1-E3,1-F3	67.16	214.77	1-E3,1-F3	57.16	2.48	1-E3,1-F3	22.45	1.62	1-E3,1-F3	59.96	91.18	1-E3,1-F3	37.16	1.88	1-E3,1-F3	65.37	85.99	1-E3,1-F3	20752.8	OOR>	1-E3,1-F3	71.23	56.42	1-E3,1-F3	708.95	37.87	1-E3,1-F3	1741.46	824.6	1-E3,1-F3	22.87	5.11	1-E3,1-F3	44.91	43.75	1-E3,1-F3	53.54	9.4	1-E3,1-F3	663.15	155.17	1-E3,1-F3	4322.21	238.11	1-E3,1-F3
Mock 96 1	1-A8,1-B8	13.52	5.09	1-A8,1-B8	48.65	156.44	1-A8,1-B8	46.91	2.06	1-A8,1-B8	17.45	1.32	1-A8,1-B8	51.98	81.77	1-A8,1-B8	24.16	1.22	1-A8,1-B8	46.64	63.86	1-A8,1-B8	19341.2	OOR>	1-A8,1-B8	56.48	44.48	1-A8,1-B8	712.74	38.05	1-A8,1-B8	1338.71	668.68	1-A8,1-B8	16.44	4.05	1-A8,1-B8	29.93	33.62	1-A8,1-B8	35.54	6.24	1-A8,1-B8	541.27	130.48	1-A8,1-B8	4074.08	213.93	1-A8,1-B8
Mock 96 2	1-C8,1-D8	16.51	6.19	1-C8,1-D8	43.9	141.37	1-C8,1-D8	42.17	1.86	1-C8,1-D8	16.94	1.29	1-C8,1-D8	38.43	64.79	1-C8,1-D8	23.66	1.19	1-C8,1-D8	21.86	32.51	1-C8,1-D8	18758.9	OOR>	1-C8,1-D8	51.73	40.64	1-C8,1-D8	870.69	45.79	1-C8,1-D8	791.36	452.25	1-C8,1-D8	17.69	4.27	1-C8,1-D8	29.35	33.21	1-C8,1-D8	36.03	6.32	1-C8,1-D8	521.98	126.48	1-C8,1-D8	2887.54	127.51	1-C8,1-D8
Mock 96 3	1-E8,1-F8	13.52	5.09	1-E8,1-F8	49.66	159.61	1-E8,1-F8	49.93	2.18	1-E8,1-F8	17.43	1.32	1-E8,1-F8	39.5	66.19	1-E8,1-F8	24.16	1.22	1-E8,1-F8	27.87	40.41	1-E8,1-F8	18614.6	OOR>	1-E8,1-F8	56.73	44.68	1-E8,1-F8	863.68	45.44	1-E8,1-F8	1042.23	553.01	1-E8,1-F8	17.95	4.31	1-E8,1-F8	32.93	35.73	1-E8,1-F8	34.54	6.06	1-E8,1-F8	518.52	125.76	1-E8,1-F8	3289.52	152.52	1-E8,1-F8
R0001 48 1	1-A6,1-B6	26.02	9.64	1-A6,1-B6	63.41	202.99	1-A6,1-B6	58.43	2.53	1-A6,1-B6	23.45	1.68	1-A6,1-B6	220.29	239.18	1-A6,1-B6	38.66	1.96	1-A6,1-B6	321.61	343.22	1-A6,1-B6	20698.7	OOR>	1-A6,1-B6	77.48	61.49	1-A6,1-B6	13452.7	OOR>	1-A6,1-B6	3078.11	1374.11	1-A6,1-B6	25.45	5.51	1-A6,1-B6	48.45	46.03	1-A6,1-B6	61.04	10.68	1-A6,1-B6	670.74	156.68	1-A6,1-B6	5905.93	505.09	1-A6,1-B6
R0001 48 2	1-C6,1-D6	33.02	12.16	1-C6,1-D6	82.91	264.13	1-C6,1-D6	68.93	2.96	1-C6,1-D6	28.45	1.97	1-C6,1-D6	214.21	234.33	1-C6,1-D6	51.16	2.6	1-C6,1-D6	367.48	385.16	1-C6,1-D6	21313.8	OOR>	1-C6,1-D6	85.98	68.39	1-C6,1-D6	14293.2	OOR>	1-C6,1-D6	5086.59	2438.54	1-C6,1-D6	30.95	6.32	1-C6,1-D6	60.95	53.84	1-C6,1-D6	72.54	12.6	1-C6,1-D6	734	169.14	1-C6,1-D6	6401.47	676.89	1-C6,1-D6
R0001 48 3	1-E6,1-F6	25.52	9.46	1-E6,1-F6	73.66	235.17	1-E6,1-F6	60.68	2.63	1-E6,1-F6	27.45	1.91	1-E6,1-F6	285.17	288.97	1-E6,1-F6	46.41	2.36	1-E6,1-F6	378.96	395.54	1-E6,1-F6	20749.8	OOR>	1-E6,1-F6	81.98	65.14	1-E6,1-F6	13939.8	OOR>	1-E6,1-F6	4733.05	2219.9	1-E6,1-F6	26.43	5.66	1-E6,1-F6	53.19	49.03	1-E6,1-F6	70.03	12.18	1-E6,1-F6	732.01	168.75	1-E6,1-F6	6096.55	562.25	1-E6,1-F6
R0001 96 1	1-A11,1-B11	26.77	9.91	1-A11,1-B11	95.91	304.7	1-A11,1-B11	79.93	3.41	1-A11,1-B11	27.95	1.94	1-A11,1-B11	2193.09	1600.21	1-A11,1-B11	46.66	2.37	1-A11,1-B11	739.87	708.68	1-A11,1-B11	21298.7	OOR>	1-A11,1-B11	107.73	86.08	1-A11,1-B11	12109.3	1586.4	1-A11,1-B11	4308.74	1977.97	1-A11,1-B11	28.94	6.03	1-A11,1-B11	165.45	113.51	1-A11,1-B11	92.05	15.74	1-A11,1-B11	739.75	170.27	1-A11,1-B11	6846.81	927.88	1-A11,1-B11
R0001 96 2	1-C11,1-D11	29.02	10.72	1-C11,1-D11	85.66	272.73	1-C11,1-D11	79.18	3.38	1-C11,1-D11	25.94	1.82	1-C11,1-D11	1436.37	1038.16	1-C11,1-D11	41.66	2.12	1-C11,1-D11	487.91	492.41	1-C11,1-D11	20585.6	OOR>	1-C11,1-D11	91.23	72.65	1-C11,1-D11	12550.9	1724.87	1-C11,1-D11	2077.81	956.54	1-C11,1-D11	29.45	6.1	1-C11,1-D11	132.2	95.01	1-C11,1-D11	77.54	13.41	1-C11,1-D11	707.98	164.04	1-C11,1-D11	6251.53	616.36	1-C11,1-D11
R0001 96 3	1-E11,1-F11	28.52	10.54	1-E11,1-F11	87.65	278.96	1-E11,1-F11	80.38	3.43	1-E11,1-F11	27.94	1.94	1-E11,1-F11	1516.88	1092.53	1-E11,1-F11	46.16	2.35	1-E11,1-F11	436.25	446.84	1-E11,1-F11	21002.3	OOR>	1-E11,1-F11	97.23	77.53	1-E11,1-F11	12952.4	1860.34	1-E11,1-F11	3601.56	1615.77	1-E11,1-F11	31.69	6.42	1-E11,1-F11	109.67	82.33	1-E11,1-F11	85.98	14.78	1-E11,1-F11	735.39	169.41	1-E11,1-F11	6484.28	714.48	1-E11,1-F11
R0112 48 1	1-A7,1-B7	23.52	8.74	1-A7,1-B7	62.91	201.41	1-A7,1-B7	54.66	2.38	1-A7,1-B7	24.95	1.77	1-A7,1-B7	96.45	130.28	1-A7,1-B7	36.41	1.85	1-A7,1-B7	220.16	247.39	1-A7,1-B7	21301.1	OOR>	1-A7,1-B7	75.23	59.66	1-A7,1-B7	9377.09	926.56	1-A7,1-B7	3171.9	1416.01	1-A7,1-B7	24.19	5.32	1-A7,1-B7	45.94	44.42	1-A7,1-B7	54.78	9.61	1-A7,1-B7	621.52	146.84	1-A7,1-B7	5533.29	415.59	1-A7,1-B7
R0112 48 2	1-C7,1-D7	20.27	7.56	1-C7,1-D7	62.66	200.63	1-C7,1-D7	58.68	2.54	1-C7,1-D7	22.45	1.62	1-C7,1-D7	76.49	109.56	1-C7,1-D7	28.91	1.46	1-C7,1-D7	209.35	236.85	1-C7,1-D7	20035	OOR>	1-C7,1-D7	71.23	56.42	1-C7,1-D7	8655.8	796.86	1-C7,1-D7	1633.77	782.82	1-C7,1-D7	21.95	4.97	1-C7,1-D7	42.41	42.12	1-C7,1-D7	46.04	8.1	1-C7,1-D7	604.76	143.45	1-C7,1-D7	5007.9	323.05	1-C7,1-D7
R0112 48 3	1-E7,1-F7	18.52	6.92	1-E7,1-F7	67.91	217.13	1-E7,1-F7	52.93	2.31	1-E7,1-F7	21.94	1.59	1-E7,1-F7	94.36	128.17	1-E7,1-F7	32.16	1.63	1-E7,1-F7	344.67	364.4	1-E7,1-F7	20090.9	OOR>	1-E7,1-F7	69.73	55.2	1-E7,1-F7	9320.99	915.91	1-E7,1-F7	3569.81	1600.53	1-E7,1-F7	24.91	5.43	1-E7,1-F7	41.92	41.8	1-E7,1-F7	58.01	10.16	1-E7,1-F7	649.7	152.49	1-E7,1-F7	5525.6	413.99	1-E7,1-F7
R0112 96 1	1-A12,1-B12	21.52	8.01	1-A12,1-B12	78.41	250.05	1-A12,1-B12	71.67	3.07	1-A12,1-B12	24.45	1.74	1-A12,1-B12	328.64	320.73	1-A12,1-B12	38.66	1.96	1-A12,1-B12	200.85	228.51	1-A12,1-B12	20922	OOR>	1-A12,1-B12	79.98	63.51	1-A12,1-B12	13565.3	OOR>	1-A12,1-B12	1195.72	613.16	1-A12,1-B12	25.45	5.51	1-A12,1-B12	67.95	58.08	1-A12,1-B12	62.54	10.93	1-A12,1-B12	632.27	149	1-A12,1-B12	5468.44	402.36	1-A12,1-B12
R0112 96 2	1-C12,1-D12	24.77	9.19	1-C12,1-D12	78.66	250.84	1-C12,1-D12	60.18	2.6	1-C12,1-D12	26.2	1.84	1-C12,1-D12	379.93	357.01	1-C12,1-D12	37.41	1.9	1-C12,1-D12	313.9	336.11	1-C12,1-D12	20455.2	OOR>	1-C12,1-D12	77.23	61.28	1-C12,1-D12	13446.1	OOR>	1-C12,1-D12	2016.41	932.25	1-C12,1-D12	24.91	5.43	1-C12,1-D12	58.45	52.3	1-C12,1-D12	64.54	11.27	1-C12,1-D12	604.48	143.4	1-C12,1-D12	5614.68	433.06	1-C12,1-D12
R0112 96 3	1-E12,1-F12	28.27	10.45	1-E12,1-F12	74.91	239.09	1-E12,1-F12	65.18	2.81	1-E12,1-F12	23.94	1.71	1-E12,1-F12	299.88	299.84	1-E12,1-F12	37.16	1.88	1-E12,1-F12	259.39	285.04	1-E12,1-F12	20631.6	OOR>	1-E12,1-F12	81.73	64.93	1-E12,1-F12	13552	OOR>	1-E12,1-F12	2317.85	1052.69	1-E12,1-F12	24.43	5.36	1-E12,1-F12	66.95	57.48	1-E12,1-F12	72.54	12.59	1-E12,1-F12	669.5	156.43	1-E12,1-F12	5438.89	396.52	1-E12,1-F12
R0250 48 1	1-A4,1-B4	25.02	9.28	1-A4,1-B4	76.91	245.35	1-A4,1-B4	55.18	2.4	1-A4,1-B4	24.19	1.72	1-A4,1-B4	120.5	153.63	1-A4,1-B4	37.41	1.9	1-A4,1-B4	357.15	375.78	1-A4,1-B4	20632.4	OOR>	1-A4,1-B4	75.23	59.66	1-A4,1-B4	13652.3	OOR>	1-A4,1-B4	3368.31	1505.66	1-A4,1-B4	25.45	5.51	1-A4,1-B4	47.7	45.55	1-A4,1-B4	65.53	11.43	1-A4,1-B4	650	152.55	1-A4,1-B4	5756.84	466.21	1-A4,1-B4
R0250 48 2	1-C4,1-D4	23.02	8.56	1-C4,1-D4	75.66	241.44	1-C4,1-D4	60.68	2.63	1-C4,1-D4	24.45	1.74	1-C4,1-D4	154.31	184.29	1-C4,1-D4	45.91	2.33	1-C4,1-D4	337.71	358.03	1-C4,1-D4	20413.7	OOR>	1-C4,1-D4	77.98	61.89	1-C4,1-D4	13383	2016.7	1-C4,1-D4	1762.44	832.76	1-C4,1-D4	27.43	5.81	1-C4,1-D4	56.45	51.06	1-C4,1-D4	65.28	11.39	1-C4,1-D4	668.77	156.29	1-C4,1-D4	5674.19	446.51	1-C4,1-D4
R0250 48 3	1-E4,1-F4	26.77	9.91	1-E4,1-F4	71.91	229.69	1-E4,1-F4	66.18	2.85	1-E4,1-F4	24.92	1.77	1-E4,1-F4	146.48	177.38	1-E4,1-F4	45.16	2.3	1-E4,1-F4	278.91	303.48	1-E4,1-F4	21112.2	OOR>	1-E4,1-F4	82.23	65.34	1-E4,1-F4	13914.8	OOR>	1-E4,1-F4	2606.48	1171.3	1-E4,1-F4	28.92	6.03	1-E4,1-F4	54.7	49.97	1-E4,1-F4	71.53	12.43	1-E4,1-F4	706.27	163.7	1-E4,1-F4	5832.64	485.4	1-E4,1-F4
R0250 96 1	1-A9,1-B9	28.52	10.54	1-A9,1-B9	79.65	253.95	1-A9,1-B9	62.92	2.72	1-A9,1-B9	27.44	1.91	1-A9,1-B9	1754.98	1259.64	1-A9,1-B9	48.16	2.45	1-A9,1-B9	1142.89	1045.92	1-A9,1-B9	21045.4	OOR>	1-A9,1-B9	87.23	69.4	1-A9,1-B9	13455.7	OOR>	1-A9,1-B9	4349.43	2000.29	1-A9,1-B9	27.43	5.81	1-A9,1-B9	101.95	77.94	1-A9,1-B9	81.72	14.09	1-A9,1-B9	727.74	167.92	1-A9,1-B9	6416.11	683.3	1-A9,1-B9
R0250 96 2	1-C9,1-D9	27.52	10.18	1-C9,1-D9	87.41	278.18	1-C9,1-D9	68.68	2.95	1-C9,1-D9	29.66	2.03	1-C9,1-D9	1755.14	1259.76	1-C9,1-D9	48.16	2.45	1-C9,1-D9	1026.86	949.14	1-C9,1-D9	20747.5	OOR>	1-C9,1-D9	84.98	67.57	1-C9,1-D9	13150.1	1930.64	1-C9,1-D9	4166.88	1901.5	1-C9,1-D9	28.94	6.03	1-C9,1-D9	111.95	83.62	1-C9,1-D9	80.94	13.97	1-C9,1-D9	728.18	168	1-C9,1-D9	6438.39	693.25	1-C9,1-D9
R0250 96 3	1-E9,1-F9	31.27	11.53	1-E9,1-F9	97.91	310.94	1-E9,1-F9	71.18	3.06	1-E9,1-F9	29.45	2.02	1-E9,1-F9	1823.08	1309.46	1-E9,1-F9	50.66	2.58	1-E9,1-F9	1831	1630.54	1-E9,1-F9	20729.1	OOR>	1-E9,1-F9	114.98	91.98	1-E9,1-F9	11785.4	1491.36	1-E9,1-F9	3641.95	1635.26	1-E9,1-F9	30.2	6.21	1-E9,1-F9	230.71	149.66	1-E9,1-F9	100.54	17.08	1-E9,1-F9	800.26	182.02	1-E9,1-F9	6406.77	679.2	1-E9,1-F9
R0337 48 1	1-A5,1-B5	26.02	9.64	1-A5,1-B5	85.16	271.16	1-A5,1-B5	63.68	2.75	1-A5,1-B5	25.44	1.8	1-A5,1-B5	131.75	164.08	1-A5,1-B5	40.16	2.04	1-A5,1-B5	411.16	424.48	1-A5,1-B5	20053.5	OOR>	1-A5,1-B5	80.23	63.72	1-A5,1-B5	12638.6	OOR>	1-A5,1-B5	2075.48	955.62	1-A5,1-B5	28.45	5.96	1-A5,1-B5	53.45	49.19	1-A5,1-B5	69.04	12.02	1-A5,1-B5	693.01	161.09	1-A5,1-B5	6090.69	560.35	1-A5,1-B5
R0337 48 2	1-C5,1-D5	22.52	8.38	1-C5,1-D5	73.91	235.96	1-C5,1-D5	63.91	2.76	1-C5,1-D5	26.45	1.85	1-C5,1-D5	81.5	114.9	1-C5,1-D5	43.66	2.22	1-C5,1-D5	402.41	416.64	1-C5,1-D5	20785.2	OOR>	1-C5,1-D5	79.48	63.11	1-C5,1-D5	13872.3	OOR>	1-C5,1-D5	1877.73	877.75	1-C5,1-D5	23.95	5.28	1-C5,1-D5	44.43	43.44	1-C5,1-D5	58.04	10.17	1-C5,1-D5	652.02	152.95	1-C5,1-D5	5766.31	468.55	1-C5,1-D5
R0337 48 3	1-E5,1-F5	22.51	8.38	1-E5,1-F5	58.39	187.19	1-E5,1-F5	53.93	2.35	1-E5,1-F5	22.19	1.61	1-E5,1-F5	70.41	102.95	1-E5,1-F5	37.16	1.88	1-E5,1-F5	327.11	348.3	1-E5,1-F5	20585.4	OOR>	1-E5,1-F5	67.48	53.38	1-E5,1-F5	8812.62	823.77	1-E5,1-F5	2133.15	978.53	1-E5,1-F5	21.7	4.93	1-E5,1-F5	39.92	40.48	1-E5,1-F5	54.03	9.48	1-E5,1-F5	644.26	151.4	1-E5,1-F5	5438.87	396.52	1-E5,1-F5
R0337 96 1	1-A10,1-B10	27.02	10	1-A10,1-B10	87.66	278.97	1-A10,1-B10	72.42	3.11	1-A10,1-B10	25.95	1.82	1-A10,1-B10	966.5	735.04	1-A10,1-B10	43.16	2.19	1-A10,1-B10	744.12	712.28	1-A10,1-B10	21050.1	OOR>	1-A10,1-B10	87.23	69.4	1-A10,1-B10	13734.9	OOR>	1-A10,1-B10	1716.01	814.71	1-A10,1-B10	28.92	6.03	1-A10,1-B10	73.45	61.37	1-A10,1-B10	78.3	13.54	1-A10,1-B10	701.27	162.72	1-A10,1-B10	6074.24	555.07	1-A10,1-B10
R0337 96 2	1-C10,1-D10	34.52	12.69	1-C10,1-D10	93.91	298.47	1-C10,1-D10	67.67	2.91	1-C10,1-D10	30.45	2.08	1-C10,1-D10	2705.03	2079.61	1-C10,1-D10	56.16	2.86	1-C10,1-D10	2411.04	2156.65	1-C10,1-D10	21214.8	OOR>	1-C10,1-D10	104.23	83.23	1-C10,1-D10	13495.8	OOR>	1-C10,1-D10	2447.42	1105.48	1-C10,1-D10	32.95	6.6	1-C10,1-D10	150.7	105.32	1-C10,1-D10	112.01	18.85	1-C10,1-D10	834.77	188.66	1-C10,1-D10	6976.78	1031.9	1-C10,1-D10
R0337 96 3	1-E10,1-F10	45.76	16.69	1-E10,1-F10	127.4	402.5	1-E10,1-F10	92.42	3.92	1-E10,1-F10	31.45	2.13	1-E10,1-F10	3115.67	2563.43	1-E10,1-F10	68.41	3.49	1-E10,1-F10	4281.06	4335.83	1-E10,1-F10	21110.7	OOR>	1-E10,1-F10	136.48	109.51	1-E10,1-F10	11252.2	1345.89	1-E10,1-F10	4919.69	2333.23	1-E10,1-F10	34.94	6.87	1-E10,1-F10	412.71	253.62	1-E10,1-F10	156.53	25.44	1-E10,1-F10	943.73	209.39	1-E10,1-F10	7241.09	1319.05	1-E10,1-F10
[truncated: 17 more columns]

## Sheet: Final Concentration
Results per target (REPLICATES)		BAFF	E-Cadherin	Eotaxin 3 (CCL26)	Eotaxin (CCL11)	G-CSF (CSF-3)	IFN-A	IL-6	IL-8 (CXCL-8)	IL-18	IP-10 (CXCL10)	MCP-1 (CCL2)	MCP-4 (CCL13)	MDC	MIP-1-A (CCL3)	MIP-1-B (CCL4)	MIP-2-A (CXCL2)	TARC (CCL17)	TGF Alpha	TNF Alpha	TRAIL-R1	TSLP	VEGF-A
Sample ID	Well	Final Conc (pg/ml)	Final Conc (pg/ml)	Final Conc (pg/ml)	Final Conc (pg/ml)	Final Conc (pg/ml)	Final Conc (pg/ml)	Final Conc (pg/ml)	Final Conc (pg/ml)	Final Conc (pg/ml)	Final Conc (pg/ml)	Final Conc (pg/ml)	Final Conc (pg/ml)	Final Conc (pg/ml)	Final Conc (pg/ml)	Final Conc (pg/ml)	Final Conc (pg/ml)	Final Conc (pg/ml)	Final Conc (pg/ml)	Final Conc (pg/ml)	Final Conc (pg/ml)	Final Conc (pg/ml)	Final Conc (pg/ml)
Standard1	1-A1	7792.97	265049	794	2275.44	--	2243.34	41684.4	9448.15	48564.2	--	14704.5	--	60041.4	--	59540.7	1624.33	994.29	14182.5	21398.3	26716.3	2547.65	19547
Standard1	1-A2	8801.2	272785	811.54	2626.2	--	2919.4	43674.2	11713.7	132958	--	18148	--	78414.6	--	142257	5981.75	--	--	26762.5	--	--	27784.1
Standard2	1-B1	2198.72	61282.9	230.88	764.76	13030	658.12	15367.3	2490.98	18852.1	2100.08	4481.14	760.09	19465.6	1624.63	6359.78	966.28	417.89	4135.13	6573.75	12228	--	5184.72
Standard2	1-B2	2202.53	59028.2	241.75	759.08	15061.1	671.14	13382.7	2464.32	16999.4	1984.28	4661.04	671.88	19328.8	1586.74	5888.77	877.17	411.29	3657.05	6809.74	11540.8	3066.16	5057.62
Standard3	1-C1	508.64	16665.7	52.44	173.31	3839.2	156.77	3101.27	689.58	4465.34	549.24	1024.19	218.21	4149.81	486.33	2210.93	207.68	107.63	1078.13	1521.6	2970.48	712.14	1383.66
Standard3	1-C2	488.43	16913.9	59.44	177.91	3820.71	161.06	3350.77	713.46	4483.48	599.57	1066.83	224.5	4271.99	486.33	2176.24	207.59	131.36	1033.83	1526.92	3025.31	743.24	1435.28
Standard4	1-D1	147.28	4139.48	14.84	46.17	936.64	44.09	894.94	158.32	1123.58	131.3	285.75	58.03	1245.16	122.94	529.83	50.93	28.03	286.55	403.61	788.1	187.32	344.2
Standard4	1-D2	129.7	3706.6	15.28	42.86	895.19	39.3	793.71	155.8	1072.46	119.56	272.69	53.07	1093.87	115.37	505.67	49.36	27.92	245.85	386.91	726.13	177.61	318.79
Standard5	1-E1	33.19	1014.05	4.09	12.17	259.31	10.82	219.69	40.24	292.04	35.87	71.68	13.67	297.6	30.63	131.2	14.29	7.33	69.72	101.5	190.9	48.36	89.32
Standard5	1-E2	28.34	864.56	3.32	10.48	214.64	8.89	184.54	35.42	258.35	31.95	59.01	12.38	249.34	27.01	122.15	12.37	6.89	58.88	89.81	168.67	44.06	75.48
Standard6	1-F1	10.18	270.38	1.16	2.76	54.77	2.91	53.15	9.82	75.09	7.44	19.04	3.7	73.64	8.01	34.3	3.26	1.98	17.78	27.57	50.96	11.82	23.11
Standard6	1-F2	8.56	276.63	0.91	2.71	60.24	2.4	51.9	13.26	69.81	9.29	15.96	3.52	67.85	7.48	31.49	3.06	1.88	15.87	25.35	47.34	10.77	20.99
Standard7	1-G1	1.93	61.51	0.24	0.86	11.82	0.65	14.39	2.71	18.59	2.5	4.17	0.68	16.97	1.82	7.76	0.87	0.46	4.1	5.56	12.91	2.99	5.47
Standard7	1-G2	1.93	58.28	0.14	0.56	17.91	0.6	11.39	2.16	15.42	1.73	4.17	1.01	17.95	1.82	8.21	0.76	0.41	4.04	6.28	10.2	2.76	4.91
Background0	1-H1	0	0	0	0	0	0	0	0	0	0	0	0	0	0	0	0	0	0	0	0	0	0
Background0	1-H2	0	0	0	0	0	0	0	0	0	0	0	0	0	0	0	0	0	0	0	0	0	0
Background0	1-G3	0	0	0	0	0	0	0	0	0	0	0	0	0	0	0	0	0	0	0	0	0	0
Background0	1-H3	0	0	0	0	0	0	0	0	0	0	0	0	0	0	0	0	0	0	0	0	0	0
Background0	1-G4	0	0	0	0	0	0	0	0	0	0	0	0	0	0	0	0	0	0	0	0	0	0
Background0	1-H4	0	0	0	0	0	0	0	0	0	0	0	0	0	0	0	0	0	0	0	0	0	0
Background0	1-G5	0	0	0	0	0	0	0	0	0	0	0	0	0	0	0	0	0	0	0	0	0	0
Background0	1-H5	0	0	0	0	0	0	0	0	0	0	0	0	0	0	0	0	0	0	0	0	0	0
Background0	1-G6	0	0	0	0	0	0	0	0	0	0	0	0	0	0	0	0	0	0	0	0	0	0
Background0	1-H6	0	0	0	0	0	0	0	0	0	0	0	0	0	0	0	0	0	0	0	0	0	0
Background0	1-G7	0	0	0	0	0	0	0	0	0	0	0	0	0	0	0	0	0	0	0	0	0	0
Background0	1-H7	0	0	0	0	0	0	0	0	0	0	0	0	0	0	0	0	0	0	0	0	0	0
Background0	1-G8	0	0	0	0	0	0	0	0	0	0	0	0	0	0	0	0	0	0	0	0	0	0
Background0	1-H8	0	0	0	0	0	0	0	0	0	0	0	0	0	0	0	0	0	0	0	0	0	0
Background0	1-G9	0	0	0	0	0	0	0	0	0	0	0	0	0	0	0	0	0	0	0	0	0	0
Background0	1-H9	0	0	0	0	0	0	0	0	0	0	0	0	0	0	0	0	0	0	0	0	0	0
Background0	1-G10	0	0	0	0	0	0	0	0	0	0	0	0	0	0	0	0	0	0	0	0	0	0
Background0	1-H10	0	0	0	0	0	0	0	0	0	0	0	0	0	0	0	0	0	0	0	0	0	0
Background0	1-G11	0	0	0	0	0	0	0	0	0	0	0	0	0	0	0	0	0	0	0	0	0	0
Background0	1-H11	0	0	0	0	0	0	0	0	0	0	0	0	0	0	0	0	0	0	0	0	0	0
Background0	1-G12	0	0	0	0	0	0	0	0	0	0	0	0	0	0	0	0	0	0	0	0	0	0
Background0	1-H12	0	0	0	0	0	0	0	0	0	0	0	0	0	0	0	0	0	0	0	0	0	0
Mock 48 1	1-A3	7.11	176.21	2.34	1.5	95.79	1.47	107.03	OOR>	50.75	35.68	1154.95	4.89	37.47	7.84	140.21	315.74	8.12	7.66	23.14	15.59	119.5	5001.69
Mock 48 1	1-B3	7.83	204.56	2.44	1.74	104.7	2.04	116.99	OOR>	56.42	40.33	1267.69	5.21	39.5	8.54	154.3	329.25	9.28	9.18	27.57	19.58	134.66	5207.57
Mock 48 2	1-C3	7.83	240.66	2.34	1.77	197	1.83	332.41	OOR>	63.72	45.68	2269.85	5.36	46.67	10.42	162.03	651.01	9.77	12.51	34.95	20.89	101.43	6153.07
Mock 48 2	1-D3	8.2	223.41	2.34	1.8	176.06	1.99	291.22	OOR>	58.85	39.62	1882.08	5.13	42.8	9.49	157.87	555.33	9.28	10.63	31.26	16.93	89.49	5161.55
Mock 48 3	1-E3	6.38	204.56	2.17	1.62	86.56	1.73	79.06	OOR>	53.99	36.87	782.99	4.56	40.83	9.06	149.1	211.65	8.46	8.5	23.88	16.93	217.5	5305.97
Mock 48 3	1-F3	8.2	224.98	2.79	1.62	95.79	2.04	92.93	OOR>	58.85	38.86	866.21	5.66	46.67	9.74	161.24	264.58	9.17	8.84	27.57	19.58	239.96	6141.29
Mock 96 1	1-A8	4.91	141.4	2.36	1.25	78.16	1.06	59.32	OOR>	41.45	36.07	654.54	3.88	31.85	6.06	122.67	200.93	7.51	5.4	15.79	8.83	70.1	3499.41
Mock 96 1	1-B8	5.28	171.47	1.76	1.38	85.38	1.37	68.4	OOR>	47.51	40.04	682.81	4.23	35.4	6.42	138.28	226.93	8.42	6.48	20.94	15.59	75.73	3788.61
Mock 96 2	1-C8	7.47	122.34	1.71	1.19	58.89	1.01	27.16	OOR>	41.05	45.31	439	4.06	29.63	5.7	123.3	123.07	7.46	4.89	18.73	10.2	93.59	3500.59
Mock 96 2	1-D8	4.91	160.41	2.01	1.38	70.69	1.37	37.86	OOR>	40.24	46.27	465.5	4.48	36.78	6.95	129.65	131.94	7.86	5.12	17.99	11.55	99.18	3685.94
Mock 96 3	1-E8	5.28	149.33	2.03	1.19	65.54	1.17	35.23	OOR>	41.86	45.28	554.2	4.23	34	5.7	125.81	143.37	10.06	6.03	17.26	10.2	123.51	3707.63
Mock 96 3	1-F8	4.91	169.89	2.34	1.44	66.84	1.27	45.6	OOR>	47.51	45.61	551.83	4.4	37.47	6.42	125.7	161.66	10.25	6.87	22.78	12.91	125.64	4004.44
R0001 48 1	1-A6	8.56	201.41	2.63	1.74	224.48	1.99	328.23	OOR>	61.28	OOR>	1277.15	5.51	46.67	10.25	153.7	465.53	6.94	9.06	37.91	22.2	117.67	6167.57
R0001 48 1	1-B6	10.72	204.56	2.44	1.62	253.88	1.94	358.21	OOR>	61.69	2040.73	1471.08	5.51	45.39	11.1	159.66	544.64	7.46	10.52	38.65	23.51	132.02	6899.67
R0001 48 2	1-C6	12.16	271.95	2.99	1.97	251.55	2.66	414.4	OOR>	73.06	OOR>	2609.06	6.39	54.14	12.76	171.64	689.05	10.13	14.06	42.36	24.81	117.54	9272.77
R0001 48 2	1-D6	12.16	256.31	2.93	1.97	217.12	2.55	355.92	OOR>	63.72	OOR>	2268.03	6.25	53.53	12.43	166.65	664.72	9.28	12.02	41.62	22.2	101.02	7728.38
R0001 48 3	1-E6	10	245.36	2.67	1.85	309.43	2.5	442.98	OOR>	67.78	OOR>	2456.36	5.36	50.75	12.76	166.85	610.98	9.98	12.18	47.92	22.2	133.29	7447.07
R0001 48 3	1-F6	8.92	224.98	2.58	1.97	268.51	2.22	348.11	OOR>	62.5	OOR>	1983.43	5.96	47.3	11.6	170.66	513.53	8.51	11.18	41.99	20.89	112.18	6583.02
R0001 96 1	1-A11	10	292.24	3.34	1.91	1581.76	2.24	682.49	OOR>	85.67	1692.11	1973.05	6.25	112.68	15.82	173	1006.42	12.46	27.46	57.22	26.1	83.82	11493.7
R0001 96 1	1-B11	9.82	317.16	3.48	1.97	1618.67	2.5	734.87	OOR>	86.49	1480.69	1982.88	5.81	114.34	15.66	167.53	849.35	13.07	28.2	60.95	27.39	89.58	10311
R0001 96 2	1-C11	10.72	278.19	3.24	1.74	997.98	2.04	488.9	OOR>	71.03	1759.06	938.49	6.25	91.79	13.25	160.25	624.33	10.59	23.4	46.07	24.81	67.51	7379.73
R0001 96 2	1-D11	10.72	267.26	3.52	1.91	1078.34	2.19	495.92	OOR>	74.28	1690.67	974.58	5.96	98.22	13.58	167.83	608.4	10.59	25	52.01	27.39	71.22	7442.96
R0001 96 3	1-E11	11.8	296.91	4.01	2.02	1174.16	2.4	509.04	OOR>	84.04	1901.49	1958.9	6.67	87.3	16.14	176.31	787.24	14.6	29.63	53.13	29.95	189.81	9449.62
R0001 96 3	1-F11	9.28	261.01	2.85	1.85	1010.91	2.3	384.64	OOR>	71.03	1819.2	1272.63	6.18	77.37	13.41	162.52	641.72	12.54	23.34	50.53	26.1	156.71	8324.7
R0112 48 1	1-A7	9.28	191.97	2.09	1.74	124.76	1.78	245.2	OOR>	57.23	946.62	1394.2	5.13	42.8	10.17	146.69	403.28	7.66	8.28	31.26	20.89	86.09	7049.72
R0112 48 1	1-B7	8.2	210.85	2.67	1.8	135.8	1.91	249.57	OOR>	62.09	906.49	1437.82	5.51	46.03	9.06	146.99	427.89	8.23	9.18	32	19.58	84.47	7377.02
R0112 48 2	1-C7	6.74	199.84	2.54	1.56	106.87	1.29	223.64	OOR>	54.8	790.38	760.15	5.05	39.5	7.84	141.33	328.03	6.63	7.16	25.35	15.59	65.27	5328.52
R0112 48 2	1-D7	8.38	201.41	2.54	1.68	112.25	1.63	250.06	OOR>	58.04	803.34	805.48	4.89	44.75	8.36	145.58	318.06	6.83	8.28	26.83	15.59	70.47	5007.17
R0112 48 3	1-E7	6.38	212.42	2.34	1.5	118.57	1.47	317.53	OOR>	53.18	783.59	1402.25	5.05	39.5	9.23	147.89	362.19	6.96	10.79	29.04	18.26	97.52	5233.19
R0112 48 3	1-F7	7.47	221.84	2.28	1.68	137.77	1.78	411.26	OOR>	57.23	1048.23	1798.82	5.81	44.1	11.1	157.08	465.78	8.07	14.94	34.95	19.58	121.16	6785.13
R0112 96 1	1-A12	7.11	257.88	2.79	1.68	307.97	1.88	215.72	OOR>	65.75	OOR>	609.07	5.51	56.57	10.76	147.69	420.59	9.79	16.91	35.69	23.51	133.37	7277.9
R0112 96 1	1-B12	8.92	242.23	3.36	1.8	333.5	2.04	241.31	OOR>	61.28	1879.32	617.25	5.51	59.58	11.1	150.3	384.13	11.38	19.08	34.58	20.24	144.54	7987.27
R0112 96 2	1-C12	9.64	245.36	2.46	1.77	380.52	1.96	341.2	OOR>	61.28	OOR>	960.67	5.05	51.68	11.77	146.59	481.63	9.51	19.51	40.88	23.51	150.23	6328.72
R0112 96 2	1-D12	8.74	256.31	2.75	1.91	333.5	1.83	331.02	OOR>	61.28	1794.89	903.82	5.81	52.92	10.76	140.21	384.5	8.44	17.34	37.17	22.2	132.8	6062.75
R0112 96 3	1-E12	11.62	248.49	2.95	1.62	287.35	1.73	276.02	OOR>	63.72	OOR>	1031.84	5.05	57.18	12.27	153.7	393.74	10.63	14.99	36.43	16.93	138.84	7724.07
R0112 96 3	1-F12	9.28	229.69	2.67	1.8	312.33	2.04	294.06	OOR>	66.15	OOR>	1073.54	5.66	57.78	12.92	159.16	399.31	11.3	15.48	39.02	24.81	153	8404.87
R0250 48 1	1-A4	9.28	232.82	2.46	1.82	152.21	1.91	368.72	OOR>	62.09	2035.97	1490.37	5.66	44.43	10.76	149.9	449.5	8.18	13.51	34.95	19.58	93.4	6987.69
R0250 48 1	1-B4	9.28	257.88	2.34	1.62	155.04	1.88	382.83	OOR>	57.23	OOR>	1520.95	5.36	46.67	12.1	155.19	482.92	8.74	14.39	37.17	20.89	96.03	7210.61
R0250 48 2	1-C4	9.28	248.49	2.63	1.8	197	2.4	387.36	OOR>	66.96	1992.28	871.29	5.51	52.3	12.1	155.79	450.67	9.41	11.52	41.62	24.81	135.31	7551.36
R0250 48 2	1-D4	7.83	234.39	2.63	1.68	171.58	2.27	328.7	OOR>	56.82	2041.11	794.23	6.1	49.82	10.68	156.78	442.36	8.33	10.07	34.21	20.89	119.29	6632.23
R0250 48 3	1-E4	9.82	229.69	2.91	1.62	173.37	2.3	307.24	OOR>	64.53	OOR>	1171.19	5.66	49.82	11.77	162.42	488.93	9.45	10.96	39.39	21.55	103.29	7408.2
R0250 48 3	1-F4	10	229.69	2.79	1.91	181.38	2.3	299.72	OOR>	66.15	OOR>	1171.4	6.39	50.13	13.09	164.98	481.88	9.36	10.85	35.69	24.81	105.19	8095.06
R0250 96 1	1-A9	10.72	232.82	2.5	1.8	1810.97	2.55	1647.09	OOR>	66.96	2041.3	3479.47	5.51	79.37	15.51	171.44	841.53	12.29	20.16	72.91	28.67	71.27	8995.86
R0250 96 1	1-B9	10.36	275.07	2.93	2.02	708.32	2.35	444.76	OOR>	71.84	OOR>	521.1	6.1	76.51	12.68	164.39	525.06	12.04	20.65	43.1	23.51	105.01	6865.11
R0250 96 2	1-C9	10	261.01	2.79	1.85	1827.23	2.73	1497.82	OOR>	69.81	1945.11	3303.31	6.25	85.04	15.66	173.59	843.09	12.27	21.57	72.16	28.67	73.01	8645.23
R0250 96 2	1-D9	10.36	295.36	3.12	2.21	692.3	2.17	400.46	OOR>	65.34	1916.16	499.7	5.81	82.21	12.27	162.42	543.41	12.33	21.57	45.33	26.1	102.93	6997.14
R0250 96 3	1-E9	11.62	307.82	3.03	2.02	1364.33	2.66	1665.5	OOR>	90.96	1492.07	1671.46	6.1	153.42	17.55	179.99	650.6	11.32	49.97	69.17	27.39	75.83	7621.51
R0250 96 3	1-F9	11.44	314.05	3.08	2.02	1254.59	2.5	1595.59	OOR>	93	1490.64	1599.06	6.32	145.91	16.61	184.04	707.79	10.92	52.13	71.41	28.67	74.06	8594.23
R0337 48 1	1-A5	10.36	265.7	2.91	1.91	163.85	2.19	426.04	OOR>	66.15	OOR>	951.16	5.96	47.93	11.77	163.41	505.26	8.98	12.73	36.43	22.2	93.92	7908.08
R0337 48 1	1-B5	8.92	276.63	2.58	1.68	164.31	1.88	422.91	OOR>	61.28	1309.26	960.08	5.96	50.44	12.27	158.77	615.44	9.06	12.35	35.69	19.58	98.17	6881.13
R0337 48 2	1-C5	7.83	229.69	2.44	1.8	114.37	2.14	414.4	OOR>	59.66	OOR>	881.86	5.36	41.49	9.74	153.7	490.38	7.88	10.85	33.47	21.55	98.26	6066.96
R0337 48 2	1-D5	8.92	242.23	3.08	1.91	115.43	2.3	418.88	OOR>	66.56	OOR>	873.64	5.21	45.39	10.59	152.2	446.72	8.42	10.29	36.06	23.51	100.93	5916.45
R0337 48 3	1-E5	7.11	157.24	2.23	1.5	95.79	1.78	312.86	OOR>	51.56	754.65	937.7	5.05	38.15	8.88	149.7	338.48	6.36	8.17	29.04	16.93	57.42	4707.89
R0337 48 3	1-F5	9.64	217.13	2.46	1.71	110.11	1.99	383.73	OOR>	55.2	892.9	1019.36	4.81	42.8	10.08	153.1	454.56	7.02	9.18	31.63	16.93	66.48	5431.38
R0337 96 1	1-A10	10	281.32	2.85	1.85	725.91	2.14	736.14	OOR>	69.4	OOR>	831.12	5.66	61.37	13.5	162.82	577.53	9.49	27.51	46.07	22.2	102.84	6763.96
R0337 96 1	1-B10	10	276.63	3.36	1.8	744.16	2.24	688.42	OOR>	69.4	OOR>	798.3	6.39	61.37	13.58	162.62	532.61	9.53	27.77	47.18	27.39	101.02	6110.36
R0337 96 2	1-C10	13.59	307.82	2.71	2.13	2090.13	3.01	2309.89	OOR>	86.89	1960.65	1152.45	6.53	109.9	19.92	189.62	1085.26	12.86	48.16	88.3	31.22	93.68	9418.23
R0337 96 2	1-D10	11.8	289.12	3.12	2.02	2069.09	2.71	2003.41	OOR>	79.57	OOR>	1058.51	6.67	100.73	17.78	187.7	978.55	10.92	42.58	75.91	31.22	88.04	8138.12
R0337 96 3	1-E10	18.55	369.99	4.15	2.19	2673.96	3.63	4380.36	OOR>	108.09	1476.16	2478.43	6.67	256.13	26.15	214.29	1342.28	12.29	78.92	106.8	39.99	97.06	14117.4
R0337 96 3	1-F10	14.83	435.01	3.68	2.08	2452.9	3.35	4291.29	OOR>	110.94	1215.61	2188.04	7.08	251.11	24.72	204.48	1295.82	11.55	79.93	103.39	38.75	92.36	12471.5
Results per target (AVERAGED)	BAFF		E-Cadherin		Eotaxin 3 (CCL26)		Eotaxin (CCL11)		G-CSF (CSF-3)		IFN-A		IL-6		IL-8 (CXCL-8)		IL-18		IP-10 (CXCL10)		MCP-1 (CCL2)		MCP-4 (CCL13)		MDC		MIP-1-A (CCL3)		MIP-1-B (CCL4)		MIP-2-A (CXCL2)		TARC (CCL17)		TGF Alpha		TNF Alpha		TRAIL-R1		TSLP		VEGF-A
Sample ID	Well	Final Conc (Mean-pg/ml)	Well	Final Conc (Mean-pg/ml)	Well	Final Conc (Mean-pg/ml)	Well	Final Conc (Mean-pg/ml)	Well	Final Conc (Mean-pg/ml)	Well	Final Conc (Mean-pg/ml)	Well	Final Conc (Mean-pg/ml)	Well	Final Conc (Mean-pg/ml)	Well	Final Conc (Mean-pg/ml)	Well	Final Conc (Mean-pg/ml)	Well	Final Conc (Mean-pg/ml)	Well	Final Conc (Mean-pg/ml)	Well	Final Conc (Mean-pg/ml)	Well	Final Conc (Mean-pg/ml)	Well	Final Conc (Mean-pg/ml)	Well	Final Conc (Mean-pg/ml)	Well	Final Conc (Mean-pg/ml)	Well	Final Conc (Mean-pg/ml)	Well	Final Conc (Mean-pg/ml)	Well	Final Conc (Mean-pg/ml)	Well	Final Conc (Mean-pg/ml)	Well	Final Conc (Mean-pg/ml)
Standard1	1-A1,1-A2	8297.09	1-A1,1-A2	268917	1-A1,1-A2	802.77	1-A1,1-A2	2450.82	--	--	1-A1,1-A2	2581.37	1-A1,1-A2	42679.3	1-A1,1-A2	10580.9	1-A1,1-A2	90760.9	--	--	1-A1,1-A2	16426.2	1-A1,1-A2	--	1-A1,1-A2	69228	1-A1,1-A2	--	1-A1,1-A2	100899	1-A1,1-A2	3803.04	1-A1,1-A2	994.29	1-A1,1-A2	14182.5	1-A1,1-A2	24080.4	1-A1,1-A2	26716.3	1-A1,1-A2	2547.65	1-A1,1-A2	23665.6
Standard2	1-B1,1-B2	2200.62	1-B1,1-B2	60155.5	1-B1,1-B2	236.32	1-B1,1-B2	761.92	1-B1,1-B2	14045.5	1-B1,1-B2	664.63	1-B1,1-B2	14375	1-B1,1-B2	2477.65	1-B1,1-B2	17925.8	1-B1,1-B2	2042.18	1-B1,1-B2	4571.09	1-B1,1-B2	715.98	1-B1,1-B2	19397.2	1-B1,1-B2	1605.69	1-B1,1-B2	6124.27	1-B1,1-B2	921.73	1-B1,1-B2	414.59	1-B1,1-B2	3896.09	1-B1,1-B2	6691.75	1-B1,1-B2	11884.4	1-B1,1-B2	3066.16	1-B1,1-B2	5121.17
Standard3	1-C1,1-C2	498.53	1-C1,1-C2	16789.8	1-C1,1-C2	55.94	1-C1,1-C2	175.61	1-C1,1-C2	3829.95	1-C1,1-C2	158.91	1-C1,1-C2	3226.02	1-C1,1-C2	701.52	1-C1,1-C2	4474.41	1-C1,1-C2	574.41	1-C1,1-C2	1045.51	1-C1,1-C2	221.36	1-C1,1-C2	4210.9	1-C1,1-C2	486.33	1-C1,1-C2	2193.59	1-C1,1-C2	207.64	1-C1,1-C2	119.5	1-C1,1-C2	1055.98	1-C1,1-C2	1524.26	1-C1,1-C2	2997.9	1-C1,1-C2	727.69	1-C1,1-C2	1409.47
Standard4	1-D1,1-D2	138.49	1-D1,1-D2	3923.04	1-D1,1-D2	15.06	1-D1,1-D2	44.51	1-D1,1-D2	915.91	1-D1,1-D2	41.7	1-D1,1-D2	844.33	1-D1,1-D2	157.06	1-D1,1-D2	1098.02	1-D1,1-D2	125.43	1-D1,1-D2	279.22	1-D1,1-D2	55.55	1-D1,1-D2	1169.52	1-D1,1-D2	119.15	1-D1,1-D2	517.75	1-D1,1-D2	50.15	1-D1,1-D2	27.98	1-D1,1-D2	266.2	1-D1,1-D2	395.26	1-D1,1-D2	757.11	1-D1,1-D2	182.46	1-D1,1-D2	331.5
Standard5	1-E1,1-E2	30.76	1-E1,1-E2	939.3	1-E1,1-E2	3.7	1-E1,1-E2	11.33	1-E1,1-E2	236.97	1-E1,1-E2	9.86	1-E1,1-E2	202.12	1-E1,1-E2	37.83	1-E1,1-E2	275.19	1-E1,1-E2	33.91	1-E1,1-E2	65.35	1-E1,1-E2	13.02	1-E1,1-E2	273.47	1-E1,1-E2	28.82	1-E1,1-E2	126.68	1-E1,1-E2	13.33	1-E1,1-E2	7.11	1-E1,1-E2	64.3	1-E1,1-E2	95.66	1-E1,1-E2	179.79	1-E1,1-E2	46.21	1-E1,1-E2	82.4
Standard6	1-F1,1-F2	9.37	1-F1,1-F2	273.51	1-F1,1-F2	1.03	1-F1,1-F2	2.73	1-F1,1-F2	57.5	1-F1,1-F2	2.66	1-F1,1-F2	52.52	1-F1,1-F2	11.54	1-F1,1-F2	72.45	1-F1,1-F2	8.37	1-F1,1-F2	17.5	1-F1,1-F2	3.61	1-F1,1-F2	70.74	1-F1,1-F2	7.75	1-F1,1-F2	32.9	1-F1,1-F2	3.16	1-F1,1-F2	1.93	1-F1,1-F2	16.82	1-F1,1-F2	26.46	1-F1,1-F2	49.15	1-F1,1-F2	11.29	1-F1,1-F2	22.05
Standard7	1-G1,1-G2	1.93	1-G1,1-G2	59.89	1-G1,1-G2	0.19	1-G1,1-G2	0.71	1-G1,1-G2	14.87	1-G1,1-G2	0.63	1-G1,1-G2	12.89	1-G1,1-G2	2.43	1-G1,1-G2	17.01	1-G1,1-G2	2.11	1-G1,1-G2	4.17	1-G1,1-G2	0.85	1-G1,1-G2	17.46	1-G1,1-G2	1.82	1-G1,1-G2	7.99	1-G1,1-G2	0.82	1-G1,1-G2	0.44	1-G1,1-G2	4.07	1-G1,1-G2	5.92	1-G1,1-G2	11.55	1-G1,1-G2	2.88	1-G1,1-G2	5.19
Background0	1-H1,1-H2,1-G3,1-H3,1-G4,1-H4,1-G5,1-H5,1-G6,1-H6,1-G7,1-H7,1-G8,1-H8,1-G9,1-H9,1-G10,1-H10,1-G11,1-H11,1-G12,1-H12	0	1-H1,1-H2,1-G3,1-H3,1-G4,1-H4,1-G5,1-H5,1-G6,1-H6,1-G7,1-H7,1-G8,1-H8,1-G9,1-H9,1-G10,1-H10,1-G11,1-H11,1-G12,1-H12	0	1-H1,1-H2,1-G3,1-H3,1-G4,1-H4,1-G5,1-H5,1-G6,1-H6,1-G7,1-H7,1-G8,1-H8,1-G9,1-H9,1-G10,1-H10,1-G11,1-H11,1-G12,1-H12	0	1-H1,1-H2,1-G3,1-H3,1-G4,1-H4,1-G5,1-H5,1-G6,1-H6,1-G7,1-H7,1-G8,1-H8,1-G9,1-H9,1-G10,1-H10,1-G11,1-H11,1-G12,1-H12	0	1-H1,1-H2,1-G3,1-H3,1-G4,1-H4,1-G5,1-H5,1-G6,1-H6,1-G7,1-H7,1-G8,1-H8,1-G9,1-H9,1-G10,1-H10,1-G11,1-H11,1-G12,1-H12	0	1-H1,1-H2,1-G3,1-H3,1-G4,1-H4,1-G5,1-H5,1-G6,1-H6,1-G7,1-H7,1-G8,1-H8,1-G9,1-H9,1-G10,1-H10,1-G11,1-H11,1-G12,1-H12	0	1-H1,1-H2,1-G3,1-H3,1-G4,1-H4,1-G5,1-H5,1-G6,1-H6,1-G7,1-H7,1-G8,1-H8,1-G9,1-H9,1-G10,1-H10,1-G11,1-H11,1-G12,1-H12	0	1-H1,1-H2,1-G3,1-H3,1-G4,1-H4,1-G5,1-H5,1-G6,1-H6,1-G7,1-H7,1-G8,1-H8,1-G9,1-H9,1-G10,1-H10,1-G11,1-H11,1-G12,1-H12	0	1-H1,1-H2,1-G3,1-H3,1-G4,1-H4,1-G5,1-H5,1-G6,1-H6,1-G7,1-H7,1-G8,1-H8,1-G9,1-H9,1-G10,1-H10,1-G11,1-H11,1-G12,1-H12	0	1-H1,1-H2,1-G3,1-H3,1-G4,1-H4,1-G5,1-H5,1-G6,1-H6,1-G7,1-H7,1-G8,1-H8,1-G9,1-H9,1-G10,1-H10,1-G11,1-H11,1-G12,1-H12	0	1-H1,1-H2,1-G3,1-H3,1-G4,1-H4,1-G5,1-H5,1-G6,1-H6,1-G7,1-H7,1-G8,1-H8,1-G9,1-H9,1-G10,1-H10,1-G11,1-H11,1-G12,1-H12	0	1-H1,1-H2,1-G3,1-H3,1-G4,1-H4,1-G5,1-H5,1-G6,1-H6,1-G7,1-H7,1-G8,1-H8,1-G9,1-H9,1-G10,1-H10,1-G11,1-H11,1-G12,1-H12	0	1-H1,1-H2,1-G3,1-H3,1-G4,1-H4,1-G5,1-H5,1-G6,1-H6,1-G7,1-H7,1-G8,1-H8,1-G9,1-H9,1-G10,1-H10,1-G11,1-H11,1-G12,1-H12	0	1-H1,1-H2,1-G3,1-H3,1-G4,1-H4,1-G5,1-H5,1-G6,1-H6,1-G7,1-H7,1-G8,1-H8,1-G9,1-H9,1-G10,1-H10,1-G11,1-H11,1-G12,1-H12	0	1-H1,1-H2,1-G3,1-H3,1-G4,1-H4,1-G5,1-H5,1-G6,1-H6,1-G7,1-H7,1-G8,1-H8,1-G9,1-H9,1-G10,1-H10,1-G11,1-H11,1-G12,1-H12	0	1-H1,1-H2,1-G3,1-H3,1-G4,1-H4,1-G5,1-H5,1-G6,1-H6,1-G7,1-H7,1-G8,1-H8,1-G9,1-H9,1-G10,1-H10,1-G11,1-H11,1-G12,1-H12	0	1-H1,1-H2,1-G3,1-H3,1-G4,1-H4,1-G5,1-H5,1-G6,1-H6,1-G7,1-H7,1-G8,1-H8,1-G9,1-H9,1-G10,1-H10,1-G11,1-H11,1-G12,1-H12	0	1-H1,1-H2,1-G3,1-H3,1-G4,1-H4,1-G5,1-H5,1-G6,1-H6,1-G7,1-H7,1-G8,1-H8,1-G9,1-H9,1-G10,1-H10,1-G11,1-H11,1-G12,1-H12	0	1-H1,1-H2,1-G3,1-H3,1-G4,1-H4,1-G5,1-H5,1-G6,1-H6,1-G7,1-H7,1-G8,1-H8,1-G9,1-H9,1-G10,1-H10,1-G11,1-H11,1-G12,1-H12	0	1-H1,1-H2,1-G3,1-H3,1-G4,1-H4,1-G5,1-H5,1-G6,1-H6,1-G7,1-H7,1-G8,1-H8,1-G9,1-H9,1-G10,1-H10,1-G11,1-H11,1-G12,1-H12	0	1-H1,1-H2,1-G3,1-H3,1-G4,1-H4,1-G5,1-H5,1-G6,1-H6,1-G7,1-H7,1-G8,1-H8,1-G9,1-H9,1-G10,1-H10,1-G11,1-H11,1-G12,1-H12	0	1-H1,1-H2,1-G3,1-H3,1-G4,1-H4,1-G5,1-H5,1-G6,1-H6,1-G7,1-H7,1-G8,1-H8,1-G9,1-H9,1-G10,1-H10,1-G11,1-H11,1-G12,1-H12	0
Mock 48 1	1-A3,1-B3	7.47	1-A3,1-B3	190.38	1-A3,1-B3	2.39	1-A3,1-B3	1.62	1-A3,1-B3	100.25	1-A3,1-B3	1.76	1-A3,1-B3	112.01	1-A3,1-B3	OOR>	1-A3,1-B3	53.58	1-A3,1-B3	38	1-A3,1-B3	1211.32	1-A3,1-B3	5.05	1-A3,1-B3	38.48	1-A3,1-B3	8.19	1-A3,1-B3	147.25	1-A3,1-B3	322.5	1-A3,1-B3	8.7	1-A3,1-B3	8.42	1-A3,1-B3	25.35	1-A3,1-B3	17.59	1-A3,1-B3	127.08	1-A3,1-B3	5104.63
Mock 48 2	1-C3,1-D3	8.02	1-C3,1-D3	232.04	1-C3,1-D3	2.34	1-C3,1-D3	1.78	1-C3,1-D3	186.53	1-C3,1-D3	1.91	1-C3,1-D3	311.82	1-C3,1-D3	OOR>	1-C3,1-D3	61.28	1-C3,1-D3	42.65	1-C3,1-D3	2075.96	1-C3,1-D3	5.24	1-C3,1-D3	44.74	1-C3,1-D3	9.96	1-C3,1-D3	159.95	1-C3,1-D3	603.17	1-C3,1-D3	9.52	1-C3,1-D3	11.57	1-C3,1-D3	33.1	1-C3,1-D3	18.91	1-C3,1-D3	95.46	1-C3,1-D3	5657.31
Mock 48 3	1-E3,1-F3	7.29	1-E3,1-F3	214.77	1-E3,1-F3	2.48	1-E3,1-F3	1.62	1-E3,1-F3	91.18	1-E3,1-F3	1.88	1-E3,1-F3	85.99	1-E3,1-F3	OOR>	1-E3,1-F3	56.42	1-E3,1-F3	37.87	1-E3,1-F3	824.6	1-E3,1-F3	5.11	1-E3,1-F3	43.75	1-E3,1-F3	9.4	1-E3,1-F3	155.17	1-E3,1-F3	238.11	1-E3,1-F3	8.82	1-E3,1-F3	8.67	1-E3,1-F3	25.72	1-E3,1-F3	18.25	1-E3,1-F3	228.73	1-E3,1-F3	5723.63
Mock 96 1	1-A8,1-B8	5.09	1-A8,1-B8	156.44	1-A8,1-B8	2.06	1-A8,1-B8	1.32	1-A8,1-B8	81.77	1-A8,1-B8	1.22	1-A8,1-B8	63.86	1-A8,1-B8	OOR>	1-A8,1-B8	44.48	1-A8,1-B8	38.05	1-A8,1-B8	668.68	1-A8,1-B8	4.05	1-A8,1-B8	33.62	1-A8,1-B8	6.24	1-A8,1-B8	130.48	1-A8,1-B8	213.93	1-A8,1-B8	7.96	1-A8,1-B8	5.94	1-A8,1-B8	18.36	1-A8,1-B8	12.21	1-A8,1-B8	72.91	1-A8,1-B8	3644.01
Mock 96 2	1-C8,1-D8	6.19	1-C8,1-D8	141.37	1-C8,1-D8	1.86	1-C8,1-D8	1.29	1-C8,1-D8	64.79	1-C8,1-D8	1.19	1-C8,1-D8	32.51	1-C8,1-D8	OOR>	1-C8,1-D8	40.64	1-C8,1-D8	45.79	1-C8,1-D8	452.25	1-C8,1-D8	4.27	1-C8,1-D8	33.21	1-C8,1-D8	6.32	1-C8,1-D8	126.48	1-C8,1-D8	127.51	1-C8,1-D8	7.66	1-C8,1-D8	5.01	1-C8,1-D8	18.36	1-C8,1-D8	10.87	1-C8,1-D8	96.39	1-C8,1-D8	3593.27
Mock 96 3	1-E8,1-F8	5.09	1-E8,1-F8	159.61	1-E8,1-F8	2.18	1-E8,1-F8	1.32	1-E8,1-F8	66.19	1-E8,1-F8	1.22	1-E8,1-F8	40.41	1-E8,1-F8	OOR>	1-E8,1-F8	44.68	1-E8,1-F8	45.44	1-E8,1-F8	553.01	1-E8,1-F8	4.31	1-E8,1-F8	35.73	1-E8,1-F8	6.06	1-E8,1-F8	125.76	1-E8,1-F8	152.52	1-E8,1-F8	10.16	1-E8,1-F8	6.45	1-E8,1-F8	20.02	1-E8,1-F8	11.55	1-E8,1-F8	124.58	1-E8,1-F8	3856.03
R0001 48 1	1-A6,1-B6	9.64	1-A6,1-B6	202.99	1-A6,1-B6	2.53	1-A6,1-B6	1.68	1-A6,1-B6	239.18	1-A6,1-B6	1.96	1-A6,1-B6	343.22	1-A6,1-B6	OOR>	1-A6,1-B6	61.49	1-A6,1-B6	OOR>	1-A6,1-B6	1374.11	1-A6,1-B6	5.51	1-A6,1-B6	46.03	1-A6,1-B6	10.68	1-A6,1-B6	156.68	1-A6,1-B6	505.09	1-A6,1-B6	7.2	1-A6,1-B6	9.79	1-A6,1-B6	38.28	1-A6,1-B6	22.86	1-A6,1-B6	124.85	1-A6,1-B6	6533.62
R0001 48 2	1-C6,1-D6	12.16	1-C6,1-D6	264.13	1-C6,1-D6	2.96	1-C6,1-D6	1.97	1-C6,1-D6	234.33	1-C6,1-D6	2.6	1-C6,1-D6	385.16	1-C6,1-D6	OOR>	1-C6,1-D6	68.39	1-C6,1-D6	OOR>	1-C6,1-D6	2438.54	1-C6,1-D6	6.32	1-C6,1-D6	53.84	1-C6,1-D6	12.6	1-C6,1-D6	169.14	1-C6,1-D6	676.89	1-C6,1-D6	9.7	1-C6,1-D6	13.04	1-C6,1-D6	41.99	1-C6,1-D6	23.51	1-C6,1-D6	109.28	1-C6,1-D6	8500.57
R0001 48 3	1-E6,1-F6	9.46	1-E6,1-F6	235.17	1-E6,1-F6	2.63	1-E6,1-F6	1.91	1-E6,1-F6	288.97	1-E6,1-F6	2.36	1-E6,1-F6	395.54	1-E6,1-F6	OOR>	1-E6,1-F6	65.14	1-E6,1-F6	OOR>	1-E6,1-F6	2219.9	1-E6,1-F6	5.66	1-E6,1-F6	49.03	1-E6,1-F6	12.18	1-E6,1-F6	168.75	1-E6,1-F6	562.25	1-E6,1-F6	9.24	1-E6,1-F6	11.68	1-E6,1-F6	44.96	1-E6,1-F6	21.55	1-E6,1-F6	122.73	1-E6,1-F6	7015.04
R0001 96 1	1-A11,1-B11	9.91	1-A11,1-B11	304.7	1-A11,1-B11	3.41	1-A11,1-B11	1.94	1-A11,1-B11	1600.21	1-A11,1-B11	2.37	1-A11,1-B11	708.68	1-A11,1-B11	OOR>	1-A11,1-B11	86.08	1-A11,1-B11	1586.4	1-A11,1-B11	1977.97	1-A11,1-B11	6.03	1-A11,1-B11	113.51	1-A11,1-B11	15.74	1-A11,1-B11	170.27	1-A11,1-B11	927.88	1-A11,1-B11	12.76	1-A11,1-B11	27.83	1-A11,1-B11	59.09	1-A11,1-B11	26.74	1-A11,1-B11	86.7	1-A11,1-B11	10902.4
R0001 96 2	1-C11,1-D11	10.72	1-C11,1-D11	272.73	1-C11,1-D11	3.38	1-C11,1-D11	1.82	1-C11,1-D11	1038.16	1-C11,1-D11	2.12	1-C11,1-D11	492.41	1-C11,1-D11	OOR>	1-C11,1-D11	72.65	1-C11,1-D11	1724.87	1-C11,1-D11	956.54	1-C11,1-D11	6.1	1-C11,1-D11	95.01	1-C11,1-D11	13.41	1-C11,1-D11	164.04	1-C11,1-D11	616.36	1-C11,1-D11	10.59	1-C11,1-D11	24.2	1-C11,1-D11	49.04	1-C11,1-D11	26.1	1-C11,1-D11	69.37	1-C11,1-D11	7411.35
R0001 96 3	1-E11,1-F11	10.54	1-E11,1-F11	278.96	1-E11,1-F11	3.43	1-E11,1-F11	1.94	1-E11,1-F11	1092.53	1-E11,1-F11	2.35	1-E11,1-F11	446.84	1-E11,1-F11	OOR>	1-E11,1-F11	77.53	1-E11,1-F11	1860.34	1-E11,1-F11	1615.77	1-E11,1-F11	6.42	1-E11,1-F11	82.33	1-E11,1-F11	14.78	1-E11,1-F11	169.41	1-E11,1-F11	714.48	1-E11,1-F11	13.57	1-E11,1-F11	26.49	1-E11,1-F11	51.83	1-E11,1-F11	28.02	1-E11,1-F11	173.26	1-E11,1-F11	8887.16
R0112 48 1	1-A7,1-B7	8.74	1-A7,1-B7	201.41	1-A7,1-B7	2.38	1-A7,1-B7	1.77	1-A7,1-B7	130.28	1-A7,1-B7	1.85	1-A7,1-B7	247.39	1-A7,1-B7	OOR>	1-A7,1-B7	59.66	1-A7,1-B7	926.56	1-A7,1-B7	1416.01	1-A7,1-B7	5.32	1-A7,1-B7	44.42	1-A7,1-B7	9.61	1-A7,1-B7	146.84	1-A7,1-B7	415.59	1-A7,1-B7	7.94	1-A7,1-B7	8.73	1-A7,1-B7	31.63	1-A7,1-B7	20.24	1-A7,1-B7	85.28	1-A7,1-B7	7213.37
R0112 48 2	1-C7,1-D7	7.56	1-C7,1-D7	200.63	1-C7,1-D7	2.54	1-C7,1-D7	1.62	1-C7,1-D7	109.56	1-C7,1-D7	1.46	1-C7,1-D7	236.85	1-C7,1-D7	OOR>	1-C7,1-D7	56.42	1-C7,1-D7	796.86	1-C7,1-D7	782.82	1-C7,1-D7	4.97	1-C7,1-D7	42.12	1-C7,1-D7	8.1	1-C7,1-D7	143.45	1-C7,1-D7	323.05	1-C7,1-D7	6.73	1-C7,1-D7	7.72	1-C7,1-D7	26.09	1-C7,1-D7	15.59	1-C7,1-D7	67.87	1-C7,1-D7	5167.84
R0112 48 3	1-E7,1-F7	6.92	1-E7,1-F7	217.13	1-E7,1-F7	2.31	1-E7,1-F7	1.59	1-E7,1-F7	128.17	1-E7,1-F7	1.63	1-E7,1-F7	364.4	1-E7,1-F7	OOR>	1-E7,1-F7	55.2	1-E7,1-F7	915.91	1-E7,1-F7	1600.53	1-E7,1-F7	5.43	1-E7,1-F7	41.8	1-E7,1-F7	10.16	1-E7,1-F7	152.49	1-E7,1-F7	413.99	1-E7,1-F7	7.52	1-E7,1-F7	12.87	1-E7,1-F7	32	1-E7,1-F7	18.92	1-E7,1-F7	109.34	1-E7,1-F7	6009.16
R0112 96 1	1-A12,1-B12	8.01	1-A12,1-B12	250.05	1-A12,1-B12	3.07	1-A12,1-B12	1.74	1-A12,1-B12	320.73	1-A12,1-B12	1.96	1-A12,1-B12	228.51	1-A12,1-B12	OOR>	1-A12,1-B12	63.51	1-A12,1-B12	OOR>	1-A12,1-B12	613.16	1-A12,1-B12	5.51	1-A12,1-B12	58.08	1-A12,1-B12	10.93	1-A12,1-B12	149	1-A12,1-B12	402.36	1-A12,1-B12	10.59	1-A12,1-B12	17.99	1-A12,1-B12	35.14	1-A12,1-B12	21.87	1-A12,1-B12	138.95	1-A12,1-B12	7632.59
R0112 96 2	1-C12,1-D12	9.19	1-C12,1-D12	250.84	1-C12,1-D12	2.6	1-C12,1-D12	1.84	1-C12,1-D12	357.01	1-C12,1-D12	1.9	1-C12,1-D12	336.11	1-C12,1-D12	OOR>	1-C12,1-D12	61.28	1-C12,1-D12	OOR>	1-C12,1-D12	932.25	1-C12,1-D12	5.43	1-C12,1-D12	52.3	1-C12,1-D12	11.27	1-C12,1-D12	143.4	1-C12,1-D12	433.06	1-C12,1-D12	8.98	1-C12,1-D12	18.43	1-C12,1-D12	39.02	1-C12,1-D12	22.86	1-C12,1-D12	141.51	1-C12,1-D12	6195.73
R0112 96 3	1-E12,1-F12	10.45	1-E12,1-F12	239.09	1-E12,1-F12	2.81	1-E12,1-F12	1.71	1-E12,1-F12	299.84	1-E12,1-F12	1.88	1-E12,1-F12	285.04	1-E12,1-F12	OOR>	1-E12,1-F12	64.93	1-E12,1-F12	OOR>	1-E12,1-F12	1052.69	1-E12,1-F12	5.36	1-E12,1-F12	57.48	1-E12,1-F12	12.59	1-E12,1-F12	156.43	1-E12,1-F12	396.52	1-E12,1-F12	10.97	1-E12,1-F12	15.24	1-E12,1-F12	37.73	1-E12,1-F12	20.87	1-E12,1-F12	145.92	1-E12,1-F12	8064.47
R0250 48 1	1-A4,1-B4	9.28	1-A4,1-B4	245.35	1-A4,1-B4	2.4	1-A4,1-B4	1.72	1-A4,1-B4	153.63	1-A4,1-B4	1.9	1-A4,1-B4	375.78	1-A4,1-B4	OOR>	1-A4,1-B4	59.66	1-A4,1-B4	OOR>	1-A4,1-B4	1505.66	1-A4,1-B4	5.51	1-A4,1-B4	45.55	1-A4,1-B4	11.43	1-A4,1-B4	152.55	1-A4,1-B4	466.21	1-A4,1-B4	8.46	1-A4,1-B4	13.95	1-A4,1-B4	36.06	1-A4,1-B4	20.24	1-A4,1-B4	94.72	1-A4,1-B4	7099.15
R0250 48 2	1-C4,1-D4	8.56	1-C4,1-D4	241.44	1-C4,1-D4	2.63	1-C4,1-D4	1.74	1-C4,1-D4	184.29	1-C4,1-D4	2.33	1-C4,1-D4	358.03	1-C4,1-D4	OOR>	1-C4,1-D4	61.89	1-C4,1-D4	2016.7	1-C4,1-D4	832.76	1-C4,1-D4	5.81	1-C4,1-D4	51.06	1-C4,1-D4	11.39	1-C4,1-D4	156.29	1-C4,1-D4	446.51	1-C4,1-D4	8.87	1-C4,1-D4	10.79	1-C4,1-D4	37.91	1-C4,1-D4	22.85	1-C4,1-D4	127.3	1-C4,1-D4	7091.8
R0250 48 3	1-E4,1-F4	9.91	1-E4,1-F4	229.69	1-E4,1-F4	2.85	1-E4,1-F4	1.77	1-E4,1-F4	177.38	1-E4,1-F4	2.3	1-E4,1-F4	303.48	1-E4,1-F4	OOR>	1-E4,1-F4	65.34	1-E4,1-F4	OOR>	1-E4,1-F4	1171.3	1-E4,1-F4	6.03	1-E4,1-F4	49.97	1-E4,1-F4	12.43	1-E4,1-F4	163.7	1-E4,1-F4	485.4	1-E4,1-F4	9.41	1-E4,1-F4	10.91	1-E4,1-F4	37.54	1-E4,1-F4	23.18	1-E4,1-F4	104.24	1-E4,1-F4	7751.63
R0250 96 1	1-A9,1-B9	10.54	1-A9,1-B9	253.95	1-A9,1-B9	2.72	1-A9,1-B9	1.91	1-A9,1-B9	1259.64	1-A9,1-B9	2.45	1-A9,1-B9	1045.92	1-A9,1-B9	OOR>	1-A9,1-B9	69.4	1-A9,1-B9	OOR>	1-A9,1-B9	2000.29	1-A9,1-B9	5.81	1-A9,1-B9	77.94	1-A9,1-B9	14.09	1-A9,1-B9	167.92	1-A9,1-B9	683.3	1-A9,1-B9	12.17	1-A9,1-B9	20.41	1-A9,1-B9	58.01	1-A9,1-B9	26.09	1-A9,1-B9	88.14	1-A9,1-B9	7930.48
R0250 96 2	1-C9,1-D9	10.18	1-C9,1-D9	278.18	1-C9,1-D9	2.95	1-C9,1-D9	2.03	1-C9,1-D9	1259.76	1-C9,1-D9	2.45	1-C9,1-D9	949.14	1-C9,1-D9	OOR>	1-C9,1-D9	67.57	1-C9,1-D9	1930.64	1-C9,1-D9	1901.5	1-C9,1-D9	6.03	1-C9,1-D9	83.62	1-C9,1-D9	13.97	1-C9,1-D9	168	1-C9,1-D9	693.25	1-C9,1-D9	12.3	1-C9,1-D9	21.57	1-C9,1-D9	58.74	1-C9,1-D9	27.39	1-C9,1-D9	87.97	1-C9,1-D9	7821.18
R0250 96 3	1-E9,1-F9	11.53	1-E9,1-F9	310.94	1-E9,1-F9	3.06	1-E9,1-F9	2.02	1-E9,1-F9	1309.46	1-E9,1-F9	2.58	1-E9,1-F9	1630.54	1-E9,1-F9	OOR>	1-E9,1-F9	91.98	1-E9,1-F9	1491.36	1-E9,1-F9	1635.26	1-E9,1-F9	6.21	1-E9,1-F9	149.66	1-E9,1-F9	17.08	1-E9,1-F9	182.02	1-E9,1-F9	679.2	1-E9,1-F9	11.12	1-E9,1-F9	51.05	1-E9,1-F9	70.29	1-E9,1-F9	28.03	1-E9,1-F9	74.95	1-E9,1-F9	8107.87
R0337 48 1	1-A5,1-B5	9.64	1-A5,1-B5	271.16	1-A5,1-B5	2.75	1-A5,1-B5	1.8	1-A5,1-B5	164.08	1-A5,1-B5	2.04	1-A5,1-B5	424.48	1-A5,1-B5	OOR>	1-A5,1-B5	63.72	1-A5,1-B5	OOR>	1-A5,1-B5	955.62	1-A5,1-B5	5.96	1-A5,1-B5	49.19	1-A5,1-B5	12.02	1-A5,1-B5	161.09	1-A5,1-B5	560.35	1-A5,1-B5	9.02	1-A5,1-B5	12.54	1-A5,1-B5	36.06	1-A5,1-B5	20.89	1-A5,1-B5	96.04	1-A5,1-B5	7394.61
R0337 48 2	1-C5,1-D5	8.38	1-C5,1-D5	235.96	1-C5,1-D5	2.76	1-C5,1-D5	1.85	1-C5,1-D5	114.9	1-C5,1-D5	2.22	1-C5,1-D5	416.64	1-C5,1-D5	OOR>	1-C5,1-D5	63.11	1-C5,1-D5	OOR>	1-C5,1-D5	877.75	1-C5,1-D5	5.28	1-C5,1-D5	43.44	1-C5,1-D5	10.17	1-C5,1-D5	152.95	1-C5,1-D5	468.55	1-C5,1-D5	8.15	1-C5,1-D5	10.57	1-C5,1-D5	34.77	1-C5,1-D5	22.53	1-C5,1-D5	99.59	1-C5,1-D5	5991.71
R0337 48 3	1-E5,1-F5	8.38	1-E5,1-F5	187.19	1-E5,1-F5	2.35	1-E5,1-F5	1.61	1-E5,1-F5	102.95	1-E5,1-F5	1.88	1-E5,1-F5	348.3	1-E5,1-F5	OOR>	1-E5,1-F5	53.38	1-E5,1-F5	823.77	1-E5,1-F5	978.53	1-E5,1-F5	4.93	1-E5,1-F5	40.48	1-E5,1-F5	9.48	1-E5,1-F5	151.4	1-E5,1-F5	396.52	1-E5,1-F5	6.69	1-E5,1-F5	8.67	1-E5,1-F5	30.33	1-E5,1-F5	16.93	1-E5,1-F5	61.95	1-E5,1-F5	5069.63
R0337 96 1	1-A10,1-B10	10	1-A10,1-B10	278.97	1-A10,1-B10	3.11	1-A10,1-B10	1.82	1-A10,1-B10	735.04	1-A10,1-B10	2.19	1-A10,1-B10	712.28	1-A10,1-B10	OOR>	1-A10,1-B10	69.4	1-A10,1-B10	OOR>	1-A10,1-B10	814.71	1-A10,1-B10	6.03	1-A10,1-B10	61.37	1-A10,1-B10	13.54	1-A10,1-B10	162.72	1-A10,1-B10	555.07	1-A10,1-B10	9.51	1-A10,1-B10	27.64	1-A10,1-B10	46.62	1-A10,1-B10	24.8	1-A10,1-B10	101.93	1-A10,1-B10	6437.16
R0337 96 2	1-C10,1-D10	12.69	1-C10,1-D10	298.47	1-C10,1-D10	2.91	1-C10,1-D10	2.08	1-C10,1-D10	2079.61	1-C10,1-D10	2.86	1-C10,1-D10	2156.65	1-C10,1-D10	OOR>	1-C10,1-D10	83.23	1-C10,1-D10	OOR>	1-C10,1-D10	1105.48	1-C10,1-D10	6.6	1-C10,1-D10	105.32	1-C10,1-D10	18.85	1-C10,1-D10	188.66	1-C10,1-D10	1031.9	1-C10,1-D10	11.89	1-C10,1-D10	45.37	1-C10,1-D10	82.11	1-C10,1-D10	31.22	1-C10,1-D10	90.86	1-C10,1-D10	8778.17
R0337 96 3	1-E10,1-F10	16.69	1-E10,1-F10	402.5	1-E10,1-F10	3.92	1-E10,1-F10	2.13	1-E10,1-F10	2563.43	1-E10,1-F10	3.49	1-E10,1-F10	4335.83	1-E10,1-F10	OOR>	1-E10,1-F10	109.51	1-E10,1-F10	1345.89	1-E10,1-F10	2333.23	1-E10,1-F10	6.87	1-E10,1-F10	253.62	1-E10,1-F10	25.44	1-E10,1-F10	209.39	1-E10,1-F10	1319.05	1-E10,1-F10	11.92	1-E10,1-F10	79.42	1-E10,1-F10	105.1	1-E10,1-F10	39.37	1-E10,1-F10	94.71	1-E10,1-F10	13294.4

## Sheet: Jo Absolutes
Results per target (REPLICATES)		BAFF	E-Cadherin	Eotaxin 3 (CCL26)	Eotaxin (CCL11)	G-CSF (CSF-3)	IFN-A	IL-6	IL-8 (CXCL-8)	IL-18	IP-10 (CXCL10)	MCP-1 (CCL2)	MCP-4 (CCL13)	MDC	MIP-1-A (CCL3)	MIP-1-B (CCL4)	MIP-2-A (CXCL2)	TARC (CCL17)	TGF Alpha	TNF Alpha	TRAIL-R1	TSLP	VEGF-A
Sample ID	Well	Final Conc (pg/ml)	Final Conc (pg/ml)	Final Conc (pg/ml)	Final Conc (pg/ml)	Final Conc (pg/ml)	Final Conc (pg/ml)	Final Conc (pg/ml)	Final Conc (pg/ml)	Final Conc (pg/ml)	Final Conc (pg/ml)	Final Conc (pg/ml)	Final Conc (pg/ml)	Final Conc (pg/ml)	Final Conc (pg/ml)	Final Conc (pg/ml)	Final Conc (pg/ml)	Final Conc (pg/ml)	Final Conc (pg/ml)	Final Conc (pg/ml)	Final Conc (pg/ml)	Final Conc (pg/ml)	Final Conc (pg/ml)
Standard1	1-A1	7792.97	265049	794	2275.44	--	2243.34	41684.4	9448.15	48564.2	--	14704.5	--	60041.4	--	59540.7	1624.33	994.29	14182.5	21398.3	26716.3	2547.65	19547
Standard1	1-A2	8801.2	272785	811.54	2626.2	--	2919.4	43674.2	11713.7	132958	--	18148	--	78414.6	--	142257	5981.75	--	--	26762.5	--	--	27784.1
Standard2	1-B1	2198.72	61282.9	230.88	764.76	13030	658.12	15367.3	2490.98	18852.1	2100.08	4481.14	760.09	19465.6	1624.63	6359.78	966.28	417.89	4135.13	6573.75	12228	--	5184.72
Standard2	1-B2	2202.53	59028.2	241.75	759.08	15061.1	671.14	13382.7	2464.32	16999.4	1984.28	4661.04	671.88	19328.8	1586.74	5888.77	877.17	411.29	3657.05	6809.74	11540.8	3066.16	5057.62
Standard3	1-C1	508.64	16665.7	52.44	173.31	3839.2	156.77	3101.27	689.58	4465.34	549.24	1024.19	218.21	4149.81	486.33	2210.93	207.68	107.63	1078.13	1521.6	2970.48	712.14	1383.66
Standard3	1-C2	488.43	16913.9	59.44	177.91	3820.71	161.06	3350.77	713.46	4483.48	599.57	1066.83	224.5	4271.99	486.33	2176.24	207.59	131.36	1033.83	1526.92	3025.31	743.24	1435.28
Standard4	1-D1	147.28	4139.48	14.84	46.17	936.64	44.09	894.94	158.32	1123.58	131.3	285.75	58.03	1245.16	122.94	529.83	50.93	28.03	286.55	403.61	788.1	187.32	344.2
Standard4	1-D2	129.7	3706.6	15.28	42.86	895.19	39.3	793.71	155.8	1072.46	119.56	272.69	53.07	1093.87	115.37	505.67	49.36	27.92	245.85	386.91	726.13	177.61	318.79
Standard5	1-E1	33.19	1014.05	4.09	12.17	259.31	10.82	219.69	40.24	292.04	35.87	71.68	13.67	297.6	30.63	131.2	14.29	7.33	69.72	101.5	190.9	48.36	89.32
Standard5	1-E2	28.34	864.56	3.32	10.48	214.64	8.89	184.54	35.42	258.35	31.95	59.01	12.38	249.34	27.01	122.15	12.37	6.89	58.88	89.81	168.67	44.06	75.48
Standard6	1-F1	10.18	270.38	1.16	2.76	54.77	2.91	53.15	9.82	75.09	7.44	19.04	3.7	73.64	8.01	34.3	3.26	1.98	17.78	27.57	50.96	11.82	23.11
Standard6	1-F2	8.56	276.63	0.91	2.71	60.24	2.4	51.9	13.26	69.81	9.29	15.96	3.52	67.85	7.48	31.49	3.06	1.88	15.87	25.35	47.34	10.77	20.99
Standard7	1-G1	1.93	61.51	0.24	0.86	11.82	0.65	14.39	2.71	18.59	2.5	4.17	0.68	16.97	1.82	7.76	0.87	0.46	4.1	5.56	12.91	2.99	5.47
Standard7	1-G2	1.93	58.28	0.14	0.56	17.91	0.6	11.39	2.16	15.42	1.73	4.17	1.01	17.95	1.82	8.21	0.76	0.41	4.04	6.28	10.2	2.76	4.91
Background0	1-H1	0	0	0	0	0	0	0	0	0	0	0	0	0	0	0	0	0	0	0	0	0	0
Background0	1-H2	0	0	0	0	0	0	0	0	0	0	0	0	0	0	0	0	0	0	0	0	0	0
Background0	1-G3	0	0	0	0	0	0	0	0	0	0	0	0	0	0	0	0	0	0	0	0	0	0
Background0	1-H3	0	0	0	0	0	0	0	0	0	0	0	0	0	0	0	0	0	0	0	0	0	0
Background0	1-G4	0	0	0	0	0	0	0	0	0	0	0	0	0	0	0	0	0	0	0	0	0	0
Background0	1-H4	0	0	0	0	0	0	0	0	0	0	0	0	0	0	0	0	0	0	0	0	0	0
Background0	1-G5	0	0	0	0	0	0	0	0	0	0	0	0	0	0	0	0	0	0	0	0	0	0
Background0	1-H5	0	0	0	0	0	0	0	0	0	0	0	0	0	0	0	0	0	0	0	0	0	0
Background0	1-G6	0	0	0	0	0	0	0	0	0	0	0	0	0	0	0	0	0	0	0	0	0	0
Background0	1-H6	0	0	0	0	0	0	0	0	0	0	0	0	0	0	0	0	0	0	0	0	0	0
Background0	1-G7	0	0	0	0	0	0	0	0	0	0	0	0	0	0	0	0	0	0	0	0	0	0
Background0	1-H7	0	0	0	0	0	0	0	0	0	0	0	0	0	0	0	0	0	0	0	0	0	0
Background0	1-G8	0	0	0	0	0	0	0	0	0	0	0	0	0	0	0	0	0	0	0	0	0	0
Background0	1-H8	0	0	0	0	0	0	0	0	0	0	0	0	0	0	0	0	0	0	0	0	0	0
Background0	1-G9	0	0	0	0	0	0	0	0	0	0	0	0	0	0	0	0	0	0	0	0	0	0
Background0	1-H9	0	0	0	0	0	0	0	0	0	0	0	0	0	0	0	0	0	0	0	0	0	0
Background0	1-G10	0	0	0	0	0	0	0	0	0	0	0	0	0	0	0	0	0	0	0	0	0	0
Background0	1-H10	0	0	0	0	0	0	0	0	0	0	0	0	0	0	0	0	0	0	0	0	0	0
Background0	1-G11	0	0	0	0	0	0	0	0	0	0	0	0	0	0	0	0	0	0	0	0	0	0
Background0	1-H11	0	0	0	0	0	0	0	0	0	0	0	0	0	0	0	0	0	0	0	0	0	0
Background0	1-G12	0	0	0	0	0	0	0	0	0	0	0	0	0	0	0	0	0	0	0	0	0	0
Background0	1-H12	0	0	0	0	0	0	0	0	0	0	0	0	0	0	0	0	0	0	0	0	0	0
Mock 48 1	1-A3	7.11	176.21	2.34	1.5	95.79	1.47	107.03	OOR>	50.75	35.68	1154.95	4.89	37.47	7.84	140.21	315.74	8.12	7.66	23.14	15.59	119.5	5001.69
Mock 48 1	1-B3	7.83	204.56	2.44	1.74	104.7	2.04	116.99	OOR>	56.42	40.33	1267.69	5.21	39.5	8.54	154.3	329.25	9.28	9.18	27.57	19.58	134.66	5207.57
Mock 48 2	1-C3	7.83	240.66	2.34	1.77	197	1.83	332.41	OOR>	63.72	45.68	2269.85	5.36	46.67	10.42	162.03	651.01	9.77	12.51	34.95	20.89	101.43	6153.07
Mock 48 2	1-D3	8.2	223.41	2.34	1.8	176.06	1.99	291.22	OOR>	58.85	39.62	1882.08	5.13	42.8	9.49	157.87	555.33	9.28	10.63	31.26	16.93	89.49	5161.55
Mock 48 3	1-E3	6.38	204.56	2.17	1.62	86.56	1.73	79.06	OOR>	53.99	36.87	782.99	4.56	40.83	9.06	149.1	211.65	8.46	8.5	23.88	16.93	217.5	5305.97
Mock 48 3	1-F3	8.2	224.98	2.79	1.62	95.79	2.04	92.93	OOR>	58.85	38.86	866.21	5.66	46.67	9.74	161.24	264.58	9.17	8.84	27.57	19.58	239.96	6141.29
Mock 96 1	1-A8	4.91	141.4	2.36	1.25	78.16	1.06	59.32	OOR>	41.45	36.07	654.54	3.88	31.85	6.06	122.67	200.93	7.51	5.4	15.79	8.83	70.1	3499.41
Mock 96 1	1-B8	5.28	171.47	1.76	1.38	85.38	1.37	68.4	OOR>	47.51	40.04	682.81	4.23	35.4	6.42	138.28	226.93	8.42	6.48	20.94	15.59	75.73	3788.61
Mock 96 2	1-C8	7.47	122.34	1.71	1.19	58.89	1.01	27.16	OOR>	41.05	45.31	439	4.06	29.63	5.7	123.3	123.07	7.46	4.89	18.73	10.2	93.59	3500.59
Mock 96 2	1-D8	4.91	160.41	2.01	1.38	70.69	1.37	37.86	OOR>	40.24	46.27	465.5	4.48	36.78	6.95	129.65	131.94	7.86	5.12	17.99	11.55	99.18	3685.94
Mock 96 3	1-E8	5.28	149.33	2.03	1.19	65.54	1.17	35.23	OOR>	41.86	45.28	554.2	4.23	34	5.7	125.81	143.37	10.06	6.03	17.26	10.2	123.51	3707.63
Mock 96 3	1-F8	4.91	169.89	2.34	1.44	66.84	1.27	45.6	OOR>	47.51	45.61	551.83	4.4	37.47	6.42	125.7	161.66	10.25	6.87	22.78	12.91	125.64	4004.44
R0001 48 1	1-A6	8.56	201.41	2.63	1.74	224.48	1.99	328.23	OOR>	61.28	2100	1277.15	5.51	46.67	10.25	153.7	465.53	6.94	9.06	37.91	22.2	117.67	6167.57
R0001 48 1	1-B6	10.72	204.56	2.44	1.62	253.88	1.94	358.21	OOR>	61.69	2040.73	1471.08	5.51	45.39	11.1	159.66	544.64	7.46	10.52	38.65	23.51	132.02	6899.67
R0001 48 2	1-C6	12.16	271.95	2.99	1.97	251.55	2.66	414.4	OOR>	73.06	2100	2609.06	6.39	54.14	12.76	171.64	689.05	10.13	14.06	42.36	24.81	117.54	9272.77
R0001 48 2	1-D6	12.16	256.31	2.93	1.97	217.12	2.55	355.92	OOR>	63.72	2100	2268.03	6.25	53.53	12.43	166.65	664.72	9.28	12.02	41.62	22.2	101.02	7728.38
R0001 48 3	1-E6	10	245.36	2.67	1.85	309.43	2.5	442.98	OOR>	67.78	2100	2456.36	5.36	50.75	12.76	166.85	610.98	9.98	12.18	47.92	22.2	133.29	7447.07
R0001 48 3	1-F6	8.92	224.98	2.58	1.97	268.51	2.22	348.11	OOR>	62.5	2100	1983.43	5.96	47.3	11.6	170.66	513.53	8.51	11.18	41.99	20.89	112.18	6583.02
R0001 96 1	1-A11	10	292.24	3.34	1.91	1581.76	2.24	682.49	OOR>	85.67	1692.11	1973.05	6.25	112.68	15.82	173	1006.42	12.46	27.46	57.22	26.1	83.82	11493.7
R0001 96 1	1-B11	9.82	317.16	3.48	1.97	1618.67	2.5	734.87	OOR>	86.49	1480.69	1982.88	5.81	114.34	15.66	167.53	849.35	13.07	28.2	60.95	27.39	89.58	10311
R0001 96 2	1-C11	10.72	278.19	3.24	1.74	997.98	2.04	488.9	OOR>	71.03	1759.06	938.49	6.25	91.79	13.25	160.25	624.33	10.59	23.4	46.07	24.81	67.51	7379.73
R0001 96 2	1-D11	10.72	267.26	3.52	1.91	1078.34	2.19	495.92	OOR>	74.28	1690.67	974.58	5.96	98.22	13.58	167.83	608.4	10.59	25	52.01	27.39	71.22	7442.96
R0001 96 3	1-E11	11.8	296.91	4.01	2.02	1174.16	2.4	509.04	OOR>	84.04	1901.49	1958.9	6.67	87.3	16.14	176.31	787.24	14.6	29.63	53.13	29.95	189.81	9449.62
R0001 96 3	1-F11	9.28	261.01	2.85	1.85	1010.91	2.3	384.64	OOR>	71.03	1819.2	1272.63	6.18	77.37	13.41	162.52	641.72	12.54	23.34	50.53	26.1	156.71	8324.7
R0112 48 1	1-A7	9.28	191.97	2.09	1.74	124.76	1.78	245.2	OOR>	57.23	946.62	1394.2	5.13	42.8	10.17	146.69	403.28	7.66	8.28	31.26	20.89	86.09	7049.72
R0112 48 1	1-B7	8.2	210.85	2.67	1.8	135.8	1.91	249.57	OOR>	62.09	906.49	1437.82	5.51	46.03	9.06	146.99	427.89	8.23	9.18	32	19.58	84.47	7377.02
R0112 48 2	1-C7	6.74	199.84	2.54	1.56	106.87	1.29	223.64	OOR>	54.8	790.38	760.15	5.05	39.5	7.84	141.33	328.03	6.63	7.16	25.35	15.59	65.27	5328.52
R0112 48 2	1-D7	8.38	201.41	2.54	1.68	112.25	1.63	250.06	OOR>	58.04	803.34	805.48	4.89	44.75	8.36	145.58	318.06	6.83	8.28	26.83	15.59	70.47	5007.17
R0112 48 3	1-E7	6.38	212.42	2.34	1.5	118.57	1.47	317.53	OOR>	53.18	783.59	1402.25	5.05	39.5	9.23	147.89	362.19	6.96	10.79	29.04	18.26	97.52	5233.19
R0112 48 3	1-F7	7.47	221.84	2.28	1.68	137.77	1.78	411.26	OOR>	57.23	1048.23	1798.82	5.81	44.1	11.1	157.08	465.78	8.07	14.94	34.95	19.58	121.16	6785.13
R0112 96 1	1-A12	7.11	257.88	2.79	1.68	307.97	1.88	215.72	OOR>	65.75	2100	609.07	5.51	56.57	10.76	147.69	420.59	9.79	16.91	35.69	23.51	133.37	7277.9
R0112 96 1	1-B12	8.92	242.23	3.36	1.8	333.5	2.04	241.31	OOR>	61.28	1879.32	617.25	5.51	59.58	11.1	150.3	384.13	11.38	19.08	34.58	20.24	144.54	7987.27
R0112 96 2	1-C12	9.64	245.36	2.46	1.77	380.52	1.96	341.2	OOR>	61.28	2100	960.67	5.05	51.68	11.77	146.59	481.63	9.51	19.51	40.88	23.51	150.23	6328.72
R0112 96 2	1-D12	8.74	256.31	2.75	1.91	333.5	1.83	331.02	OOR>	61.28	1794.89	903.82	5.81	52.92	10.76	140.21	384.5	8.44	17.34	37.17	22.2	132.8	6062.75
R0112 96 3	1-E12	11.62	248.49	2.95	1.62	287.35	1.73	276.02	OOR>	63.72	2100	1031.84	5.05	57.18	12.27	153.7	393.74	10.63	14.99	36.43	16.93	138.84	7724.07
R0112 96 3	1-F12	9.28	229.69	2.67	1.8	312.33	2.04	294.06	OOR>	66.15	2100	1073.54	5.66	57.78	12.92	159.16	399.31	11.3	15.48	39.02	24.81	153	8404.87
R0250 48 1	1-A4	9.28	232.82	2.46	1.82	152.21	1.91	368.72	OOR>	62.09	2035.97	1490.37	5.66	44.43	10.76	149.9	449.5	8.18	13.51	34.95	19.58	93.4	6987.69
R0250 48 1	1-B4	9.28	257.88	2.34	1.62	155.04	1.88	382.83	OOR>	57.23	2100	1520.95	5.36	46.67	12.1	155.19	482.92	8.74	14.39	37.17	20.89	96.03	7210.61
R0250 48 2	1-C4	9.28	248.49	2.63	1.8	197	2.4	387.36	OOR>	66.96	1992.28	871.29	5.51	52.3	12.1	155.79	450.67	9.41	11.52	41.62	24.81	135.31	7551.36
R0250 48 2	1-D4	7.83	234.39	2.63	1.68	171.58	2.27	328.7	OOR>	56.82	2041.11	794.23	6.1	49.82	10.68	156.78	442.36	8.33	10.07	34.21	20.89	119.29	6632.23
R0250 48 3	1-E4	9.82	229.69	2.91	1.62	173.37	2.3	307.24	OOR>	64.53	2100	1171.19	5.66	49.82	11.77	162.42	488.93	9.45	10.96	39.39	21.55	103.29	7408.2
R0250 48 3	1-F4	10	229.69	2.79	1.91	181.38	2.3	299.72	OOR>	66.15	2100	1171.4	6.39	50.13	13.09	164.98	481.88	9.36	10.85	35.69	24.81	105.19	8095.06
R0250 96 1	1-A9	10.72	232.82	2.5	1.8	1810.97	2.55	1647.09	OOR>	66.96	2041.3	3479.47	5.51	79.37	15.51	171.44	841.53	12.29	20.16	72.91	28.67	71.27	8995.86
R0250 96 1	1-B9	10.36	275.07	2.93	2.02	708.32	2.35	444.76	OOR>	71.84	2100	521.1	6.1	76.51	12.68	164.39	525.06	12.04	20.65	43.1	23.51	105.01	6865.11
R0250 96 2	1-C9	10	261.01	2.79	1.85	1827.23	2.73	1497.82	OOR>	69.81	1945.11	3303.31	6.25	85.04	15.66	173.59	843.09	12.27	21.57	72.16	28.67	73.01	8645.23
R0250 96 2	1-D9	10.36	295.36	3.12	2.21	692.3	2.17	400.46	OOR>	65.34	1916.16	499.7	5.81	82.21	12.27	162.42	543.41	12.33	21.57	45.33	26.1	102.93	6997.14
R0250 96 3	1-E9	11.62	307.82	3.03	2.02	1364.33	2.66	1665.5	OOR>	90.96	1492.07	1671.46	6.1	153.42	17.55	179.99	650.6	11.32	49.97	69.17	27.39	75.83	7621.51
R0250 96 3	1-F9	11.44	314.05	3.08	2.02	1254.59	2.5	1595.59	OOR>	93	1490.64	1599.06	6.32	145.91	16.61	184.04	707.79	10.92	52.13	71.41	28.67	74.06	8594.23
R0337 48 1	1-A5	10.36	265.7	2.91	1.91	163.85	2.19	426.04	OOR>	66.15	2100	951.16	5.96	47.93	11.77	163.41	505.26	8.98	12.73	36.43	22.2	93.92	7908.08
R0337 48 1	1-B5	8.92	276.63	2.58	1.68	164.31	1.88	422.91	OOR>	61.28	1309.26	960.08	5.96	50.44	12.27	158.77	615.44	9.06	12.35	35.69	19.58	98.17	6881.13
R0337 48 2	1-C5	7.83	229.69	2.44	1.8	114.37	2.14	414.4	OOR>	59.66	2100	881.86	5.36	41.49	9.74	153.7	490.38	7.88	10.85	33.47	21.55	98.26	6066.96
R0337 48 2	1-D5	8.92	242.23	3.08	1.91	115.43	2.3	418.88	OOR>	66.56	2100	873.64	5.21	45.39	10.59	152.2	446.72	8.42	10.29	36.06	23.51	100.93	5916.45
R0337 48 3	1-E5	7.11	157.24	2.23	1.5	95.79	1.78	312.86	OOR>	51.56	754.65	937.7	5.05	38.15	8.88	149.7	338.48	6.36	8.17	29.04	16.93	57.42	4707.89
R0337 48 3	1-F5	9.64	217.13	2.46	1.71	110.11	1.99	383.73	OOR>	55.2	892.9	1019.36	4.81	42.8	10.08	153.1	454.56	7.02	9.18	31.63	16.93	66.48	5431.38
R0337 96 1	1-A10	10	281.32	2.85	1.85	725.91	2.14	736.14	OOR>	69.4	2100	831.12	5.66	61.37	13.5	162.82	577.53	9.49	27.51	46.07	22.2	102.84	6763.96
R0337 96 1	1-B10	10	276.63	3.36	1.8	744.16	2.24	688.42	OOR>	69.4	2100	798.3	6.39	61.37	13.58	162.62	532.61	9.53	27.77	47.18	27.39	101.02	6110.36
R0337 96 2	1-C10	13.59	307.82	2.71	2.13	2090.13	3.01	2309.89	OOR>	86.89	1960.65	1152.45	6.53	109.9	19.92	189.62	1085.26	12.86	48.16	88.3	31.22	93.68	9418.23
R0337 96 2	1-D10	11.8	289.12	3.12	2.02	2069.09	2.71	2003.41	OOR>	79.57	2100	1058.51	6.67	100.73	17.78	187.7	978.55	10.92	42.58	75.91	31.22	88.04	8138.12
R0337 96 3	1-E10	18.55	369.99	4.15	2.19	2673.96	3.63	4380.36	OOR>	108.09	1476.16	2478.43	6.67	256.13	26.15	214.29	1342.28	12.29	78.92	106.8	39.99	97.06	14117.4
R0337 96 3	1-F10	14.83	435.01	3.68	2.08	2452.9	3.35	4291.29	OOR>	110.94	1215.61	2188.04	7.08	251.11	24.72	204.48	1295.82	11.55	79.93	103.39	38.75	92.36	12471.5
Items completed on spreadsheet
checked that all values were within readable standard curve (Procartaplex App)
changed OOR values to LOD or ULD
named
removed erroneous values

## Sheet: JoGeoMean
Results per target (REPLICATES)		BAFF		E-Cadherin		Eotaxin 3 (CCL26)		Eotaxin (CCL11)		G-CSF (CSF-3)		IFN-A		IL-6		IL-8 (CXCL-8)		IL-18		IP-10 (CXCL10)		MCP-1 (CCL2)		MCP-4 (CCL13)		MDC		MIP-1-A (CCL3)		MIP-1-B (CCL4)		MIP-2-A (CXCL2)		TARC (CCL17)		TGF Alpha		TNF Alpha		TRAIL-R1		TSLP		VEGF-A
Sample ID	Well	Final Conc (pg/ml)		Final Conc (pg/ml)		Final Conc (pg/ml)		Final Conc (pg/ml)		Final Conc (pg/ml)		Final Conc (pg/ml)		Final Conc (pg/ml)		Final Conc (pg/ml)		Final Conc (pg/ml)		Final Conc (pg/ml)		Final Conc (pg/ml)		Final Conc (pg/ml)		Final Conc (pg/ml)		Final Conc (pg/ml)		Final Conc (pg/ml)		Final Conc (pg/ml)		Final Conc (pg/ml)		Final Conc (pg/ml)		Final Conc (pg/ml)		Final Conc (pg/ml)		Final Conc (pg/ml)		Final Conc (pg/ml)
Standard1	1-A1	7792.97		265049		794		2275.44		--		2243.34		41684.4		9448.15		48564.2		--		14704.5		--		60041.4		--		59540.7		1624.33		994.29		14182.5		21398.3		26716.3		2547.65		19547
Standard1	1-A2	8801.2		272785		811.54		2626.2		--		2919.4		43674.2		11713.7		132958		--		18148		--		78414.6		--		142257		5981.75		--		--		26762.5		--		--		27784.1
Standard2	1-B1	2198.72		61282.9		230.88		764.76		13030		658.12		15367.3		2490.98		18852.1		2100.08		4481.14		760.09		19465.6		1624.63		6359.78		966.28		417.89		4135.13		6573.75		12228		--		5184.72
Standard2	1-B2	2202.53		59028.2		241.75		759.08		15061.1		671.14		13382.7		2464.32		16999.4		1984.28		4661.04		671.88		19328.8		1586.74		5888.77		877.17		411.29		3657.05		6809.74		11540.8		3066.16		5057.62
Standard3	1-C1	508.64		16665.7		52.44		173.31		3839.2		156.77		3101.27		689.58		4465.34		549.24		1024.19		218.21		4149.81		486.33		2210.93		207.68		107.63		1078.13		1521.6		2970.48		712.14		1383.66
Standard3	1-C2	488.43		16913.9		59.44		177.91		3820.71		161.06		3350.77		713.46		4483.48		599.57		1066.83		224.5		4271.99		486.33		2176.24		207.59		131.36		1033.83		1526.92		3025.31		743.24		1435.28
Standard4	1-D1	147.28		4139.48		14.84		46.17		936.64		44.09		894.94		158.32		1123.58		131.3		285.75		58.03		1245.16		122.94		529.83		50.93		28.03		286.55		403.61		788.1		187.32		344.2
Standard4	1-D2	129.7		3706.6		15.28		42.86		895.19		39.3		793.71		155.8		1072.46		119.56		272.69		53.07		1093.87		115.37		505.67		49.36		27.92		245.85		386.91		726.13		177.61		318.79
Standard5	1-E1	33.19		1014.05		4.09		12.17		259.31		10.82		219.69		40.24		292.04		35.87		71.68		13.67		297.6		30.63		131.2		14.29		7.33		69.72		101.5		190.9		48.36		89.32
Standard5	1-E2	28.34		864.56		3.32		10.48		214.64		8.89		184.54		35.42		258.35		31.95		59.01		12.38		249.34		27.01		122.15		12.37		6.89		58.88		89.81		168.67		44.06		75.48
Standard6	1-F1	10.18		270.38		1.16		2.76		54.77		2.91		53.15		9.82		75.09		7.44		19.04		3.7		73.64		8.01		34.3		3.26		1.98		17.78		27.57		50.96		11.82		23.11
Standard6	1-F2	8.56		276.63		0.91		2.71		60.24		2.4		51.9		13.26		69.81		9.29		15.96		3.52		67.85		7.48		31.49		3.06		1.88		15.87		25.35		47.34		10.77		20.99
Standard7	1-G1	1.93		61.51		0.24		0.86		11.82		0.65		14.39		2.71		18.59		2.5		4.17		0.68		16.97		1.82		7.76		0.87		0.46		4.1		5.56		12.91		2.99		5.47
Standard7	1-G2	1.93		58.28		0.14		0.56		17.91		0.6		11.39		2.16		15.42		1.73		4.17		1.01		17.95		1.82		8.21		0.76		0.41		4.04		6.28		10.2		2.76		4.91
Background0	1-H1	0		0		0		0		0		0		0		0		0		0		0		0		0		0		0		0		0		0		0		0		0		0
Background0	1-H2	0		0		0		0		0		0		0		0		0		0		0		0		0		0		0		0		0		0		0		0		0		0
Background0	1-G3	0		0		0		0		0		0		0		0		0		0		0		0		0		0		0		0		0		0		0		0		0		0
Background0	1-H3	0		0		0		0		0		0		0		0		0		0		0		0		0		0		0		0		0		0		0		0		0		0
Background0	1-G4	0		0		0		0		0		0		0		0		0		0		0		0		0		0		0		0		0		0		0		0		0		0
Background0	1-H4	0		0		0		0		0		0		0		0		0		0		0		0		0		0		0		0		0		0		0		0		0		0
Background0	1-G5	0		0		0		0		0		0		0		0		0		0		0		0		0		0		0		0		0		0		0		0		0		0
Background0	1-H5	0		0		0		0		0		0		0		0		0		0		0		0		0		0		0		0		0		0		0		0		0		0
Background0	1-G6	0		0		0		0		0		0		0		0		0		0		0		0		0		0		0		0		0		0		0		0		0		0
Background0	1-H6	0		0		0		0		0		0		0		0		0		0		0		0		0		0		0		0		0		0		0		0		0		0
Background0	1-G7	0		0		0		0		0		0		0		0		0		0		0		0		0		0		0		0		0		0		0		0		0		0
Background0	1-H7	0		0		0		0		0		0		0		0		0		0		0		0		0		0		0		0		0		0		0		0		0		0
Background0	1-G8	0		0		0		0		0		0		0		0		0		0		0		0		0		0		0		0		0		0		0		0		0		0
Background0	1-H8	0		0		0		0		0		0		0		0		0		0		0		0		0		0		0		0		0		0		0		0		0		0
Background0	1-G9	0		0		0		0		0		0		0		0		0		0		0		0		0		0		0		0		0		0		0		0		0		0
Background0	1-H9	0		0		0		0		0		0		0		0		0		0		0		0		0		0		0		0		0		0		0		0		0		0
Background0	1-G10	0		0		0		0		0		0		0		0		0		0		0		0		0		0		0		0		0		0		0		0		0		0
Background0	1-H10	0		0		0		0		0		0		0		0		0		0		0		0		0		0		0		0		0		0		0		0		0		0
Background0	1-G11	0		0		0		0		0		0		0		0		0		0		0		0		0		0		0		0		0		0		0		0		0		0
Background0	1-H11	0		0		0		0		0		0		0		0		0		0		0		0		0		0		0		0		0		0		0		0		0		0
Background0	1-G12	0		0		0		0		0		0		0		0		0		0		0		0		0		0		0		0		0		0		0		0		0		0
Background0	1-H12	0		0		0		0		0		0		0		0		0		0		0		0		0		0		0		0		0		0		0		0		0		0
Mock 48 1	1-A3	7.11	7.56206	176.21	211.375	2.34	2.39617	1.5	1.67168	95.79	119.309	1.47	1.8379	107.03	143.972	OOR>		50.75	56.9498	35.68	39.3833	1154.95	1272.33	4.89	5.12313	37.47	42.1823	7.84	9.14322	140.21	153.933	315.74	357.982	8.12	8.99596	7.66	9.42878	23.14	27.7727	15.59	18.1532	119.5	140.289	5001.69	5475.72
Mock 48 1	1-B3	7.83		204.56		2.44		1.74		104.7		2.04		116.99		OOR>		56.42		40.33		1267.69		5.21		39.5		8.54		154.3		329.25		9.28		9.18		27.57		19.58		134.66		5207.57
Mock 48 2	1-C3	7.83		240.66		2.34		1.77		197		1.83		332.41		OOR>		63.72		45.68		2269.85		5.36		46.67		10.42		162.03		651.01		9.77		12.51		34.95		20.89		101.43		6153.07
Mock 48 2	1-D3	8.2		223.41		2.34		1.8		176.06		1.99		291.22		OOR>		58.85		39.62		1882.08		5.13		42.8		9.49		157.87		555.33		9.28		10.63		31.26		16.93		89.49		5161.55
Mock 48 3	1-E3	6.38		204.56		2.17		1.62		86.56		1.73		79.06		OOR>		53.99		36.87		782.99		4.56		40.83		9.06		149.1		211.65		8.46		8.5		23.88		16.93		217.5		5305.97
Mock 48 3	1-F3	8.2		224.98		2.79		1.62		95.79		2.04		92.93		OOR>		58.85		38.86		866.21		5.66		46.67		9.74		161.24		264.58		9.17		8.84		27.57		19.58		239.96		6141.29
Mock 96 1	1-A8	4.91	5.39476	141.4	151.458	2.36	2.0194	1.25	1.30123	78.16	70.3959	1.06	1.19999	59.32	43.4218	OOR>		41.45	43.1662	36.07	42.9223	654.54	550.827	3.88	4.20851	31.85	34.075	6.06	6.19269	122.67	127.462	200.93	160.603	7.51	8.51934	5.4	5.75401	15.79	18.7753	8.83	11.348	70.1	95.6265	3499.41	3693.75
Mock 96 1	1-B8	5.28		171.47		1.76		1.38		85.38		1.37		68.4		OOR>		47.51		40.04		682.81		4.23		35.4		6.42		138.28		226.93		8.42		6.48		20.94		15.59		75.73		3788.61
Mock 96 2	1-C8	7.47		122.34		1.71		1.19		58.89		1.01		27.16		OOR>		41.05		45.31		439		4.06		29.63		5.7		123.3		123.07		7.46		4.89		18.73		10.2		93.59		3500.59
Mock 96 2	1-D8	4.91		160.41		2.01		1.38		70.69		1.37		37.86		OOR>		40.24		46.27		465.5		4.48		36.78		6.95		129.65		131.94		7.86		5.12		17.99		11.55		99.18		3685.94
Mock 96 3	1-E8	5.28		149.33		2.03		1.19		65.54		1.17		35.23		OOR>		41.86		45.28		554.2		4.23		34		5.7		125.81		143.37		10.06		6.03		17.26		10.2		123.51		3707.63
Mock 96 3	1-F8	4.91		169.89		2.34		1.44		66.84		1.27		45.6		OOR>		47.51		45.61		551.83		4.4		37.47		6.42		125.7		161.66		10.25		6.87		22.78		12.91		125.64		4004.44
R0001 48 1	1-A6	8.56	10.3233	201.41	232.64	2.63	2.69983	1.74	1.8483	224.48	252.411	1.99	2.29295	328.23	372.562	OOR>		61.28	64.8752	2100	2090	1277.15	1945.15	5.51	5.81678	46.67	49.5148	10.25	11.7791	153.7	164.737	465.53	575.78	6.94	8.63083	9.06	11.3987	37.91	41.6202	22.2	22.602	117.67	118.423	6167.57	7285.21
R0001 48 1	1-B6	10.72		204.56		2.44		1.62		253.88		1.94		358.21		OOR>		61.69		2040.73		1471.08		5.51		45.39		11.1		159.66		544.64		7.46		10.52		38.65		23.51		132.02		6899.67
R0001 48 2	1-C6	12.16		271.95		2.99		1.97		251.55		2.66		414.4		OOR>		73.06		2100		2609.06		6.39		54.14		12.76		171.64		689.05		10.13		14.06		42.36		24.81		117.54		9272.77
R0001 48 2	1-D6	12.16		256.31		2.93		1.97		217.12		2.55		355.92		OOR>		63.72		2100		2268.03		6.25		53.53		12.43		166.65		664.72		9.28		12.02		41.62		22.2		101.02		7728.38
R0001 48 3	1-E6	10		245.36		2.67		1.85		309.43		2.5		442.98		OOR>		67.78		2100		2456.36		5.36		50.75		12.76		166.85		610.98		9.98		12.18		47.92		22.2		133.29		7447.07
R0001 48 3	1-F6	8.92		224.98		2.58		1.97		268.51		2.22		348.11		OOR>		62.5		2100		1983.43		5.96		47.3		11.6		170.66		513.53		8.51		11.18		41.99		20.89		112.18		6583.02
R0001 96 1	1-A11	10	10.3591	292.24	284.837	3.34	3.38897	1.91	1.89787	1581.76	1218.34	2.24	2.27353	682.49	536.361	OOR>		85.67	78.4644	1692.11	1718.7	1973.05	1440.12	6.25	6.18087	112.68	96.0368	15.82	14.5906	173	167.815	1006.42	739.867	12.46	12.2285	27.46	26.0609	57.22	53.1071	26.1	26.9101	83.82	101.195	11493.7	8944.48
R0001 96 1	1-B11	9.82		317.16		3.48		1.97		1618.67		2.5		734.87		OOR>		86.49		1480.69		1982.88		5.81		114.34		15.66		167.53		849.35		13.07		28.2		60.95		27.39		89.58		10311
R0001 96 2	1-C11	10.72		278.19		3.24		1.74		997.98		2.04		488.9		OOR>		71.03		1759.06		938.49		6.25		91.79		13.25		160.25		624.33		10.59		23.4		46.07		24.81		67.51		7379.73
R0001 96 2	1-D11	10.72		267.26		3.52		1.91		1078.34		2.19		495.92		OOR>		74.28		1690.67		974.58		5.96		98.22		13.58		167.83		608.4		10.59		25		52.01		27.39		71.22		7442.96
R0001 96 3	1-E11	11.8		296.91		4.01		2.02		1174.16		2.4		509.04		OOR>		84.04		1901.49		1958.9		6.67		87.3		16.14		176.31		787.24		14.6		29.63		53.13		29.95		189.81		9449.62
R0001 96 3	1-F11	9.28		261.01		2.85		1.85		1010.91		2.3		384.64		OOR>		71.03		1819.2		1272.63		6.18		77.37		13.41		162.52		641.72		12.54		23.34		50.53		26.1		156.71		8324.7
R0112 48 1	1-A7	9.28	7.67776	191.97	206.158	2.09	2.40203	1.74	1.65682	124.76	122.14	1.78	1.62928	245.2	276.504	OOR>		57.23	57.0279	946.62	874.587	1394.2	1207.26	5.13	5.23066	42.8	42.7056	10.17	9.23101	146.69	147.519	403.28	380.551	7.66	7.37068	8.28	9.48123	31.26	29.7301	20.89	18.1326	86.09	85.6652	7049.72	6054.75
R0112 48 1	1-B7	8.2		210.85		2.67		1.8		135.8		1.91		249.57		OOR>		62.09		906.49		1437.82		5.51		46.03		9.06		146.99		427.89		8.23		9.18		32		19.58		84.47		7377.02
R0112 48 2	1-C7	6.74		199.84		2.54		1.56		106.87		1.29		223.64		OOR>		54.8		790.38		760.15		5.05		39.5		7.84		141.33		328.03		6.63		7.16		25.35		15.59		65.27		5328.52
R0112 48 2	1-D7	8.38		201.41		2.54		1.68		112.25		1.63		250.06		OOR>		58.04		803.34		805.48		4.89		44.75		8.36		145.58		318.06		6.83		8.28		26.83		15.59		70.47		5007.17
R0112 48 3	1-E7	6.38		212.42		2.34		1.5		118.57		1.47		317.53		OOR>		53.18		783.59		1402.25		5.05		39.5		9.23		147.89		362.19		6.96		10.79		29.04		18.26		97.52		5233.19
R0112 48 3	1-F7	7.47		221.84		2.28		1.68		137.77		1.78		411.26		OOR>		57.23		1048.23		1798.82		5.81		44.1		11.1		157.08		465.78		8.07		14.94		34.95		19.58		121.16		6785.13
R0112 96 1	1-A12	7.11	9.12213	257.88	246.478	2.79	2.81681	1.68	1.76088	307.97	324.601	1.88	1.90998	215.72	279.544	OOR>		65.75	63.2086	2100	2008.26	609.07	844.052	5.51	5.42392	56.57	55.8824	10.76	11.5692	147.69	149.492	420.59	409.334	9.79	10.1199	16.91	17.1369	35.69	37.2366	23.51	21.6966	133.37	141.917	7277.9	7246.49
R0112 96 1	1-B12	8.92		242.23		3.36		1.8		333.5		2.04		241.31		OOR>		61.28		1879.32		617.25		5.51		59.58		11.1		150.3		384.13		11.38		19.08		34.58		20.24		144.54		7987.27
R0112 96 2	1-C12	9.64		245.36		2.46		1.77		380.52		1.96		341.2		OOR>		61.28		2100		960.67		5.05		51.68		11.77		146.59		481.63		9.51		19.51		40.88		23.51		150.23		6328.72
R0112 96 2	1-D12	8.74		256.31		2.75		1.91		333.5		1.83		331.02		OOR>		61.28		1794.89		903.82		5.81		52.92		10.76		140.21		384.5		8.44		17.34		37.17		22.2		132.8		6062.75
R0112 96 3	1-E12	11.62		248.49		2.95		1.62		287.35		1.73		276.02		OOR>		63.72		2100		1031.84		5.05		57.18		12.27		153.7		393.74		10.63		14.99		36.43		16.93		138.84		7724.07
R0112 96 3	1-F12	9.28		229.69		2.67		1.8		312.33		2.04		294.06		OOR>		66.15		2100		1073.54		5.66		57.78		12.92		159.16		399.31		11.3		15.48		39.02		24.81		153		8404.87
R0250 48 1	1-A4	9.28	9.22047	232.82	238.595	2.46	2.61975	1.82	1.73828	152.21	171.092	1.91	2.16678	368.72	343.929	OOR>		62.09	62.1645	2035.97	2061.14	1490.37	1136.25	5.66	5.76939	44.43	48.7925	10.76	11.7205	149.9	157.433	449.5	465.662	8.18	8.89613	13.51	11.7871	34.95	37.0827	19.58	21.9988	93.4	107.842	6987.69	7299.96
R0250 48 1	1-B4	9.28		257.88		2.34		1.62		155.04		1.88		382.83		OOR>		57.23		2100		1520.95		5.36		46.67		12.1		155.19		482.92		8.74		14.39		37.17		20.89		96.03		7210.61
R0250 48 2	1-C4	9.28		248.49		2.63		1.8		197		2.4		387.36		OOR>		66.96		1992.28		871.29		5.51		52.3		12.1		155.79		450.67		9.41		11.52		41.62		24.81		135.31		7551.36
R0250 48 2	1-D4	7.83		234.39		2.63		1.68		171.58		2.27		328.7		OOR>		56.82		2041.11		794.23		6.1		49.82		10.68		156.78		442.36		8.33		10.07		34.21		20.89		119.29		6632.23
R0250 48 3	1-E4	9.82		229.69		2.91		1.62		173.37		2.3		307.24		OOR>		64.53		2100		1171.19		5.66		49.82		11.77		162.42		488.93		9.45		10.96		39.39		21.55		103.29		7408.2
R0250 48 3	1-F4	10		229.69		2.79		1.91		181.38		2.3		299.72		OOR>		66.15		2100		1171.4		6.39		50.13		13.09		164.98		481.88		9.36		10.85		35.69		24.81		105.19		8095.06
R0250 96 1	1-A9	10.72	10.7339	232.82	279.551	2.5	2.90019	1.8	1.9822	1810.97	1185.61	2.55	2.48604	1647.09	1026.17	OOR>		66.96	75.527	2041.3	1813.19	3479.47	1414.19	5.51	6.00847	79.37	99.1551	15.51	14.9166	171.44	172.472	841.53	673.364	12.29	11.8488	20.16	28.2153	72.91	60.8514	28.67	27.0995	71.27	82.5242	8995.86	7908.71
R0250 96 1	1-B9	10.36		275.07		2.93		2.02		708.32		2.35		444.76		OOR>		71.84		2100		521.1		6.1		76.51		12.68		164.39		525.06		12.04		20.65		43.1		23.51		105.01		6865.11
R0250 96 2	1-C9	10		261.01		2.79		1.85		1827.23		2.73		1497.82		OOR>		69.81		1945.11		3303.31		6.25		85.04		15.66		173.59		843.09		12.27		21.57		72.16		28.67		73.01		8645.23
R0250 96 2	1-D9	10.36		295.36		3.12		2.21		692.3		2.17		400.46		OOR>		65.34		1916.16		499.7		5.81		82.21		12.27		162.42		543.41		12.33		21.57		45.33		26.1		102.93		6997.14
R0250 96 3	1-E9	11.62		307.82		3.03		2.02		1364.33		2.66		1665.5		OOR>		90.96		1492.07		1671.46		6.1		153.42		17.55		179.99		650.6		11.32		49.97		69.17		27.39		75.83		7621.51
R0250 96 3	1-F9	11.44		314.05		3.08		2.02		1254.59		2.5		1595.59		OOR>		93		1490.64		1599.06		6.32		145.91		16.61		184.04		707.79		10.92		52.13		71.41		28.67		74.06		8594.23
R0337 48 1	1-A5	10.36	8.72904	265.7	227.767	2.91	2.60085	1.91	1.74565	163.85	124.637	2.19	2.03862	426.04	394.243	OOR>		66.15	59.8181	2100	1419.18	951.16	936.011	5.96	5.3743	47.93	44.1778	11.77	10.4912	163.41	155.08	505.26	467.806	8.98	7.88871	12.73	10.4689	36.43	33.6096	22.2	19.954	93.92	83.9102	7908.08	6068.53
R0337 48 1	1-B5	8.92		276.63		2.58		1.68		164.31		1.88		422.91		OOR>		61.28		1309.26		960.08		5.96		50.44		12.27		158.77		615.44		9.06		12.35		35.69		19.58		98.17		6881.13
R0337 48 2	1-C5	7.83		229.69		2.44		1.8		114.37		2.14		414.4		OOR>		59.66		2100		881.86		5.36		41.49		9.74		153.7		490.38		7.88		10.85		33.47		21.55		98.26		6066.96
R0337 48 2	1-D5	8.92		242.23		3.08		1.91		115.43		2.3		418.88		OOR>		66.56		2100		873.64		5.21		45.39		10.59		152.2		446.72		8.42		10.29		36.06		23.51		100.93		5916.45
R0337 48 3	1-E5	7.11		157.24		2.23		1.5		95.79		1.78		312.86		OOR>		51.56		754.65		937.7		5.05		38.15		8.88		149.7		338.48		6.36		8.17		29.04		16.93		57.42		4707.89
R0337 48 3	1-F5	9.64		217.13		2.46		1.71		110.11		1.99		383.73		OOR>		55.2		892.9		1019.36		4.81		42.8		10.08		153.1		454.56		7.02		9.18		31.63		16.93		66.48		5431.38
R0337 96 1	1-A10	10	12.8065	281.32	322.004	2.85	3.27618	1.85	2.00654	725.91	1576	2.14	2.79378	736.14	1879.51	OOR>		69.4	85.8128	2100	1787.16	831.12	1279.57	5.66	6.48514	61.37	117.869	13.5	18.6421	162.82	185.915	577.53	910.084	9.49	11.0321	27.51	46.3243	46.07	73.7476	22.2	31.1773	102.84	95.6981	6763.96	9072.75
R0337 96 1	1-B10	10		276.63		3.36		1.8		744.16		2.24		688.42		OOR>		69.4		2100		798.3		6.39		61.37		13.58		162.62		532.61		9.53		27.77		47.18		27.39		101.02		6110.36
R0337 96 2	1-C10	13.59		307.82		2.71		2.13		2090.13		3.01		2309.89		OOR>		86.89		1960.65		1152.45		6.53		109.9		19.92		189.62		1085.26		12.86		48.16		88.3		31.22		93.68		9418.23
R0337 96 2	1-D10	11.8		289.12		3.12		2.02		2069.09		2.71		2003.41		OOR>		79.57		2100		1058.51		6.67		100.73		17.78		187.7		978.55		10.92		42.58		75.91		31.22		88.04		8138.12
R0337 96 3	1-E10	18.55		369.99		4.15		2.19		2673.96		3.63		4380.36		OOR>		108.09		1476.16		2478.43		6.67		256.13		26.15		214.29		1342.28		12.29		78.92		106.8		39.99		97.06		14117.4
R0337 96 3	1-F10	14.83		435.01		3.68		2.08		2452.9		3.35		4291.29		OOR>		110.94		1215.61		2188.04		7.08		251.11		24.72		204.48		1295.82		11.55		79.93		103.39		38.75		92.36		12471.5

## Sheet: GEOMEANONLY
Results per target (REPLICATES)	BAFF	E-Cadherin	Eotaxin 3 (CCL26)	Eotaxin (CCL11)	G-CSF (CSF-3)	IFN-A	IL-6	IL-18	IP-10 (CXCL10)	MCP-1 (CCL2)	MCP-4 (CCL13)	MDC	MIP-1-A (CCL3)	MIP-1-B (CCL4)	MIP-2-A (CXCL2)	TARC (CCL17)	TGF Alpha	TNF Alpha	TRAIL-R1	TSLP	VEGF-A
Sample ID	Final Conc (pg/ml)	Final Conc (pg/ml)	Final Conc (pg/ml)	Final Conc (pg/ml)	Final Conc (pg/ml)	Final Conc (pg/ml)	Final Conc (pg/ml)	Final Conc (pg/ml)	Final Conc (pg/ml)	Final Conc (pg/ml)	Final Conc (pg/ml)	Final Conc (pg/ml)	Final Conc (pg/ml)	Final Conc (pg/ml)	Final Conc (pg/ml)	Final Conc (pg/ml)	Final Conc (pg/ml)	Final Conc (pg/ml)	Final Conc (pg/ml)	Final Conc (pg/ml)	Final Conc (pg/ml)
Mock 48 1	7.11	176.21	2.34	1.5	95.79	1.47	107.03	50.75	35.68	1154.95	4.89	37.47	7.84	140.21	315.74	8.12	7.66	23.14	15.59	119.5	5001.69
Mock 96 1	4.91	141.4	2.36	1.25	78.16	1.06	59.32	41.45	36.07	654.54	3.88	31.85	6.06	122.67	200.93	7.51	5.4	15.79	8.83	70.1	3499.41
R0001 48 1	8.56	201.41	2.63	1.74	224.48	1.99	328.23	61.28	2100	1277.15	5.51	46.67	10.25	153.7	465.53	6.94	9.06	37.91	22.2	117.67	6167.57
R0001 96 1	10	292.24	3.34	1.91	1581.76	2.24	682.49	85.67	1692.11	1973.05	6.25	112.68	15.82	173	1006.42	12.46	27.46	57.22	26.1	83.82	11493.7
R0112 48 1	9.28	191.97	2.09	1.74	124.76	1.78	245.2	57.23	946.62	1394.2	5.13	42.8	10.17	146.69	403.28	7.66	8.28	31.26	20.89	86.09	7049.72
R0112 96 1	7.11	257.88	2.79	1.68	307.97	1.88	215.72	65.75	2100	609.07	5.51	56.57	10.76	147.69	420.59	9.79	16.91	35.69	23.51	133.37	7277.9
R0250 48 1	9.28	232.82	2.46	1.82	152.21	1.91	368.72	62.09	2035.97	1490.37	5.66	44.43	10.76	149.9	449.5	8.18	13.51	34.95	19.58	93.4	6987.69
R0250 96 1	10.72	232.82	2.5	1.8	1810.97	2.55	1647.09	66.96	2041.3	3479.47	5.51	79.37	15.51	171.44	841.53	12.29	20.16	72.91	28.67	71.27	8995.86
R0337 48 1	10.36	265.7	2.91	1.91	163.85	2.19	426.04	66.15	2100	951.16	5.96	47.93	11.77	163.41	505.26	8.98	12.73	36.43	22.2	93.92	7908.08
R0337 96 1	10	281.32	2.85	1.85	725.91	2.14	736.14	69.4	2100	831.12	5.66	61.37	13.5	162.82	577.53	9.49	27.51	46.07	22.2	102.84	6763.96
Divided by Mock
Results per target (REPLICATES)	BAFF	E-Cadherin	Eotaxin 3 (CCL26)	Eotaxin (CCL11)	G-CSF (CSF-3)	IFN-A	IL-6	IL-18	IP-10 (CXCL10)	MCP-1 (CCL2)	MCP-4 (CCL13)	MDC	MIP-1-A (CCL3)	MIP-1-B (CCL4)	MIP-2-A (CXCL2)	TARC (CCL17)	TGF Alpha	TNF Alpha	TRAIL-R1	TSLP	VEGF-A
R0250 48 HPI (YAM)	1.3052	1.32126	1.05128	1.21333	1.589	1.29932	3.44502	1.22345	57.0619	1.29042	1.15746	1.18575	1.37245	1.06911	1.42364	1.00739	1.76371	1.51037	1.25593	0.78159	1.39707
R0337 48 HPI (YAM)	1.4571	1.50786	1.24359	1.27333	1.71051	1.4898	3.98057	1.30345	58.8565	0.823551	1.21881	1.27916	1.50128	1.16547	1.60024	1.10591	1.66188	1.57433	1.42399	0.785941	1.58108
R0001 48 HPI (VIC)	1.20394	1.14301	1.12393	1.16	2.34346	1.35374	3.06671	1.20749	58.8565	1.10581	1.12679	1.24553	1.3074	1.09621	1.47441	0.85468	1.18277	1.63829	1.42399	0.984686	1.2331
R0112 48 HPI (VIC)	1.3052	1.08944	0.893162	1.16	1.30243	1.21088	2.29095	1.12768	26.5308	1.20715	1.04908	1.14225	1.29719	1.04622	1.27725	0.94335	1.08094	1.35091	1.33996	0.720418	1.40947
R0250 96 HPI (YAM)	2.1833	1.64653	1.05932	1.44	23.17	2.40566	27.7662	1.61544	56.5927	5.3159	1.4201	2.49199	2.55941	1.39757	4.18817	1.63648	3.73333	4.61748	3.24689	1.01669	2.57068
R0337 96 HPI (YAM)	2.03666	1.98953	1.20763	1.48	9.28749	2.01887	12.4096	1.67431	58.2201	1.26978	1.45876	1.92684	2.22772	1.3273	2.87428	1.26365	5.09444	2.91767	2.51416	1.46705	1.93289
R0001 96 HPI (VIC)	2.03666	2.06676	1.41525	1.528	20.2375	2.11321	11.5052	2.06683	46.9118	3.01441	1.61082	3.53783	2.61056	1.41029	5.00881	1.65912	5.08519	3.62381	2.95583	1.19572	3.28446
R0112 96 HPI (VIC)	1.44807	1.82376	1.1822	1.344	3.94025	1.77358	3.63655	1.58625	58.2201	0.930531	1.4201	1.77614	1.77558	1.20396	2.09322	1.3036	3.13148	2.26029	2.66251	1.90257	2.07975

## Sheet: Net MFI
Results per target (REPLICATES)		BAFF	E-Cadherin	Eotaxin 3 (CCL26)	Eotaxin (CCL11)	G-CSF (CSF-3)	IFN-A	IL-6	IL-8 (CXCL-8)	IL-18	IP-10 (CXCL10)	MCP-1 (CCL2)	MCP-4 (CCL13)	MDC	MIP-1-A (CCL3)	MIP-1-B (CCL4)	MIP-2-A (CXCL2)	TARC (CCL17)	TGF Alpha	TNF Alpha	TRAIL-R1	TSLP	VEGF-A
Sample ID	Well	Net MFI	Net MFI	Net MFI	Net MFI	Net MFI	Net MFI	Net MFI	Net MFI	Net MFI	Net MFI	Net MFI	Net MFI	Net MFI	Net MFI	Net MFI	Net MFI	Net MFI	Net MFI	Net MFI	Net MFI	Net MFI	Net MFI
Standard1	1-A1	11124	17092.9	21887.2	27352.5	4769.5	12666.2	8217.91	15382.2	8063.23	14432.4	10924.7	9448.45	9999.45	9733.55	15875.3	7429.07	8664.34	13038.7	6221.77	15176.3	13428.7	18615.8
Standard1	1-A2	11624.5	17174.9	22373.7	27672.5	5207	13230.2	8238.91	16080.7	8213.73	14833.4	11337.2	9723.45	10730.5	9737.55	16238.8	8076.07	9054.84	13386.7	6516.77	15708.8	14092.2	19592.8
Standard2	1-B1	5462.02	10879.9	6273.68	22625.5	5140.5	8320.66	7308.91	10114.7	7458.23	13599.9	7410.23	8431.45	6995.45	8114.55	12282.8	6897.57	8025.34	11863.7	4165.77	13776.8	14085.7	12348.8
Standard2	1-B2	5469.02	10683.9	6574.18	22575.5	5212.5	8406.16	7085.41	10068.7	7333.23	13296.4	7555.23	8218.45	6977.45	8067.55	12039.8	6774.07	7997.34	11632.2	4234.77	13571.3	13611.7	12201.8
Standard3	1-C1	1508.02	4683.91	1375.68	9352.95	3848	2917.16	3326.41	5050.68	4301.73	6987.43	2247.23	4489.45	3509.45	4464.55	8212.27	4005.07	3150.34	7679.18	1640.77	5012.77	8827.73	5145.84
Standard3	1-C2	1449.52	4739.41	1565.18	9584.95	3840	2988.16	3540.41	5164.68	4313.23	7364.93	2352.73	4607.45	3564.45	4464.55	8142.77	4004.07	3885.34	7502.18	1645.27	5119.27	9098.73	5302.84
Standard4	1-D1	433.02	1336.41	372.18	1955.45	1282.5	868.16	961.91	1616.18	1344.23	2423.43	411.23	829.95	1653.45	1032.55	2667.77	1237.07	683.34	2762.68	516.77	958.77	1897.73	1436.34
Standard4	1-D2	380.02	1199.91	383.68	1768.45	1218.5	774.16	840.91	1593.68	1285.73	2230.93	384.23	726.95	1503.95	955.55	2542.27	1196.07	680.34	2385.68	496.77	865.27	1762.73	1332.84
Standard5	1-E1	93.02	326.91	96.68	310.45	246	212.16	191.91	449.68	359.23	667.93	58.23	95.45	485.95	193.55	544.77	265.07	155.34	658.68	136.77	172.77	302.73	380.84
Standard5	1-E2	79.02	277.91	77.68	252.95	190	174.16	156.91	396.68	318.23	586.93	45.23	82.45	405.45	167.55	501.27	219.07	145.34	552.18	121.27	149.77	268.73	322.84
Standard6	1-F1	27.52	84.91	25.68	43.45	31	57.16	37.91	108.68	94.23	97.93	12.23	14.45	94.45	45.55	128.77	36.07	39.34	159.68	37.77	39.77	56.23	102.84
Standard6	1-F2	23.02	86.91	19.68	42.45	35	47.16	36.91	147.68	87.73	130.93	10.23	13.45	84.45	42.55	118.77	33.07	37.34	142.18	34.77	36.77	50.73	93.84
Standard7	1-G1	5.02	18.91	4.68	10.45	5	13.16	8.91	28.68	24.23	21.93	3.23	1.45	9.45	11.55	39.27	6.07	9.34	36.68	7.77	9.77	13.73	26.84
Standard7	1-G2	5.02	17.91	2.68	6.45	8	12.16	6.91	22.68	20.23	12.93	3.23	2.45	10.45	11.55	40.77	5.07	8.34	36.18	8.77	7.77	12.73	24.34
Mock 48 1	1-A3	19.02	54.91	53.68	20.45	64	29.16	83.91	20710.7	64.23	663.93	2567.23	21.45	35.45	44.55	588.77	4958.07	173.34	68.18	31.77	11.77	1016.73	12135.8
Mock 48 1	1-B3	21.02	63.91	56.18	24.45	72	40.16	92.91	20774.7	71.23	759.43	2834.23	23.45	38.45	48.55	658.77	5049.07	200.34	81.68	37.77	14.77	1199.73	12374.8
Mock 48 2	1-C3	21.02	75.41	53.68	24.95	169	36.16	309.91	21220.7	80.23	868.43	4816.23	24.45	49.45	59.55	697.77	6340.07	211.84	111.68	47.77	15.77	811.23	13347.8
Mock 48 2	1-D3	22.02	69.91	53.68	25.45	145	39.16	265.91	20903.7	74.23	744.93	4130.23	22.95	43.45	54.05	676.77	6075.07	200.34	94.68	42.77	12.77	683.73	12322.3
Mock 48 3	1-E3	17.02	63.91	49.68	22.45	56	34.16	59.41	20146.2	68.23	688.43	1634.23	19.45	40.45	51.55	632.77	4049.07	181.34	75.68	32.77	12.77	2331.23	12485.3
Mock 48 3	1-F3	22.02	70.41	64.68	22.45	64	40.16	71.41	21014.2	74.23	729.43	1848.23	26.45	49.45	55.55	693.77	4563.57	197.84	78.68	37.77	14.77	2664.73	13336.8
Mock 96 1	1-A8	13.02	43.91	54.18	16.45	49	21.16	42.91	19333.7	52.73	671.93	1302.23	15.45	27.45	34.55	503.77	3928.07	159.34	48.18	21.77	6.77	492.23	10001.8
Mock 96 1	1-B8	14.02	53.41	39.68	18.45	55	27.16	50.41	19348.7	60.23	753.43	1375.23	17.45	32.45	36.55	579.27	4211.07	180.34	57.68	28.77	11.77	545.73	10474.8
Mock 96 2	1-C8	20.02	37.91	38.68	15.45	34	20.16	17.91	18243.2	52.23	860.93	759.23	16.45	24.45	32.55	506.77	2810.07	158.34	43.68	25.77	7.77	726.73	10003.8
Mock 96 2	1-D8	13.02	49.91	45.68	18.45	43	27.16	25.91	19124.2	51.23	880.43	823.73	18.95	34.45	39.55	537.27	2963.07	167.34	45.68	24.77	8.77	786.73	10310.8
Mock 96 3	1-E8	14.02	46.41	46.18	15.45	39	23.16	23.91	18260.7	53.23	860.43	1045.23	17.45	30.45	32.55	518.77	3149.07	218.84	53.68	23.77	7.77	1064.23	10345.8
Mock 96 3	1-F8	13.02	52.91	53.68	19.45	40	25.16	31.91	18893.2	60.23	866.93	1039.23	18.45	35.45	36.55	518.27	3423.07	223.34	61.18	31.27	9.77	1089.73	10806.3
R0001 48 1	1-A6	23.02	62.91	60.68	24.45	202	39.16	305.41	20630.2	77.23	13458.9	2856.23	25.45	49.45	58.55	655.77	5754.07	146.34	80.68	51.77	16.77	995.23	13361.3
R0001 48 1	1-B6	29.02	63.91	56.18	22.45	239	38.16	337.91	20758.7	77.73	13446.4	3293.23	25.45	47.45	63.55	685.77	6041.07	158.34	93.68	52.77	17.77	1167.23	13995.8
R0001 48 2	1-C6	33.02	85.41	69.68	28.45	236	52.16	399.91	21402.7	91.73	14141.4	5344.23	31.45	61.45	73.55	746.77	6429.07	220.34	125.68	57.77	18.77	993.73	15562.3
R0001 48 2	1-D6	33.02	80.41	68.18	28.45	193	50.16	335.41	21170.7	80.23	14440.9	4813.23	30.45	60.45	71.55	721.27	6373.07	200.34	107.18	56.77	16.77	806.73	14616.8
R0001 48 3	1-E6	27.02	76.91	61.68	26.45	313	49.16	431.91	20896.2	85.23	14129.9	5114.23	24.45	55.95	73.55	722.27	6237.07	216.84	108.68	65.27	16.77	1182.73	14416.3
R0001 48 3	1-F6	24.02	70.41	59.68	28.45	258	43.66	326.91	20535.7	78.73	13742.9	4318.73	28.45	50.45	66.55	741.77	5936.07	182.34	99.68	57.27	15.77	931.73	13732.3
R0001 96 1	1-A11	27.02	91.91	78.18	27.45	2171	44.16	708.91	21363.7	107.23	12449.4	4299.73	30.45	163.95	92.55	753.77	6947.07	276.34	249.68	77.77	19.77	625.73	16581.8
R0001 96 1	1-B11	26.52	99.91	81.68	28.45	2215	49.16	770.91	21209.7	108.23	11747.9	4317.73	27.45	166.95	91.55	725.77	6731.07	291.34	256.68	82.77	20.77	684.73	16079.8
R0001 96 2	1-C11	29.02	87.41	75.68	24.45	1376	40.16	483.91	20622.7	89.23	12654.9	2032.23	30.45	126.45	76.55	688.77	6272.57	231.34	211.68	62.77	18.77	468.23	14366.8
R0001 96 2	1-D11	29.02	83.91	82.68	27.45	1496	43.16	491.91	20545.7	93.23	12444.9	2123.23	28.45	137.95	78.55	727.27	6230.07	231.34	226.68	70.77	20.77	502.73	14413.3
R0001 96 3	1-E11	32.02	93.41	94.68	29.45	1635	47.16	506.91	21152.7	105.23	13068.9	4273.73	33.45	118.45	94.55	770.77	6626.07	329.34	270.18	72.27	22.77	1932.73	15656.3
R0001 96 3	1-F11	25.02	81.91	66.18	26.45	1395.5	45.16	366.91	20744.2	89.23	12833.4	2845.73	29.95	100.95	77.55	700.27	6317.07	278.34	211.18	68.77	19.77	1481.23	15010.8
R0112 48 1	1-A7	25.02	59.91	47.68	24.45	91	35.16	217.91	21190.7	72.23	9481.43	3123.23	22.95	43.45	58.05	620.77	5473.07	162.84	73.68	42.77	15.77	648.73	14115.3
R0112 48 1	1-B7	22.02	65.91	61.68	25.45	102	37.66	222.41	21376.7	78.23	9270.93	3220.23	25.45	48.45	51.55	622.27	5591.07	175.84	81.68	43.77	14.77	632.23	14364.8
R0112 48 2	1-C7	18.02	62.41	58.68	21.45	74	25.66	195.91	20156.7	69.23	8617.43	1575.23	22.45	38.45	44.55	594.27	5041.07	139.34	63.68	34.77	11.77	447.73	12510.3
R0112 48 2	1-D7	22.52	62.91	58.68	23.45	79	32.16	222.91	19889.7	73.23	8693.93	1692.23	21.45	46.45	47.55	615.27	4974.07	143.84	73.68	36.77	11.77	495.73	12142.3
R0112 48 3	1-E7	17.02	66.41	53.68	20.45	85	29.16	293.91	19837.7	67.23	8576.93	3141.23	22.45	38.45	52.55	626.77	5252.07	146.84	96.18	39.77	13.77	768.73	12403.8
R0112 48 3	1-F7	20.02	69.41	52.18	23.45	104	35.16	396.41	20278.7	72.23	9983.93	3970.23	27.45	45.45	63.55	672.77	5755.07	172.34	133.68	47.77	14.77	1036.23	13902.3
R0112 96 1	1-A12	19.02	80.91	64.68	23.45	311	37.16	187.91	21140.7	82.73	14073.4	1185.23	25.45	65.45	61.55	625.77	5557.07	212.34	151.68	48.77	17.77	1183.73	14290.8
R0112 96 1	1-B12	24.02	75.91	78.68	25.45	346.5	40.16	213.91	20426.7	77.23	13006.4	1206.23	25.45	70.45	63.55	638.77	5374.07	250.34	171.68	47.27	15.27	1323.73	14792.8
R0112 96 2	1-C12	26.02	76.91	56.68	24.95	414	38.66	319.41	20697.7	77.23	14055.9	2088.23	22.45	57.45	67.55	620.27	5818.07	205.84	175.68	55.77	17.77	1396.73	13508.8
R0112 96 2	1-D12	23.52	80.41	63.68	27.45	346.5	36.16	308.41	20038.7	77.23	12761.9	1944.23	27.45	59.45	61.55	588.77	5376.07	180.84	155.68	50.77	16.77	1176.73	13262.8
R0112 96 3	1-E12	31.52	77.91	68.68	22.45	283	34.16	249.91	20523.7	80.23	13535.9	2266.23	22.45	66.45	70.55	655.77	5424.57	232.34	134.18	49.77	12.77	1251.73	14613.8
R0112 96 3	1-F12	25.02	71.91	61.68	25.45	317	40.16	268.91	20720.7	83.23	13567.9	2369.23	26.45	67.45	74.55	683.27	5453.07	248.34	138.68	53.27	18.77	1432.73	15060.8
R0250 48 1	1-A4	25.02	72.91	56.68	25.95	119	37.66	349.41	20360.7	78.23	13433.9	3335.23	26.45	45.95	61.55	636.77	5687.07	174.84	120.68	47.77	14.77	724.73	14066.3
R0250 48 1	1-B4	25.02	80.91	53.68	22.45	122	37.16	364.91	20809.7	72.23	13862.4	3401.23	24.45	49.45	69.55	663.27	5823.07	187.84	128.68	50.77	15.77	752.73	14239.8
R0250 48 2	1-C4	25.02	77.91	60.68	25.45	169	47.16	369.91	20431.7	84.23	13317.9	1861.23	25.45	58.45	69.55	666.27	5692.07	203.34	102.68	56.77	18.77	1207.73	14491.8
R0250 48 2	1-D4	21.02	73.41	60.68	23.45	140	44.66	305.91	20395.2	71.73	13447.4	1663.23	29.45	54.45	61.05	671.27	5656.07	178.34	89.68	46.77	15.77	1014.23	13774.3
R0250 48 3	1-E4	26.52	71.91	67.68	22.45	142	45.16	282.91	20981.7	81.23	13975.9	2606.23	26.45	54.45	67.55	699.77	5846.07	204.34	97.68	53.77	16.27	831.73	14387.8
R0250 48 3	1-F4	27.02	71.91	64.68	27.45	151	45.16	274.91	21204.7	83.23	13852.9	2606.73	31.45	54.95	75.55	712.77	5819.07	202.34	96.68	48.77	18.77	852.73	14863.8
R0250 96 1	1-A9	29.02	72.91	57.68	25.45	2432.5	50.16	1849.91	21150.2	84.23	13447.9	6453.23	25.45	104.45	90.55	745.77	6718.57	272.34	181.68	98.77	21.77	503.23	15409.8
R0250 96 1	1-B9	28.02	86.41	68.18	29.45	924	46.16	433.91	20894.7	90.23	13463.4	961.73	29.45	99.45	73.05	709.77	5976.07	266.34	186.18	58.77	17.77	850.73	13967.8
R0250 96 2	1-C9	27.02	81.91	64.68	26.45	2450	53.66	1677.91	20844.7	87.73	13189.9	6253.23	30.45	114.45	91.55	756.77	6721.07	271.84	194.68	97.77	21.77	519.73	15206.8
R0250 96 2	1-D9	28.02	92.91	72.68	32.95	898.5	42.66	384.41	20624.7	82.23	13109.9	908.23	27.45	109.45	70.55	699.77	6037.07	273.34	194.68	61.77	19.77	827.73	14073.8
R0250 96 3	1-E9	31.52	96.91	70.68	29.45	1896.5	52.16	1870.91	20374.7	113.73	11787.9	3716.23	29.45	237.45	103.55	789.77	6339.07	248.84	465.18	93.77	20.77	546.73	14541.8
R0250 96 3	1-F9	31.02	98.91	71.68	29.45	1748	49.16	1790.91	20931.2	116.23	11782.9	3566.73	30.95	223.95	97.55	810.77	6470.07	239.34	486.18	96.77	21.77	529.73	15176.3
R0337 48 1	1-A5	28.02	83.41	67.68	27.45	131.5	43.16	412.91	20588.7	83.23	13844.4	2064.23	28.45	51.45	67.55	704.77	5906.57	193.34	113.68	49.77	16.77	730.23	14739.8
R0337 48 1	1-B5	24.02	86.91	59.68	23.45	132	37.16	409.41	18053.7	77.23	11109.9	2086.73	28.45	55.45	70.55	681.27	6249.07	195.34	110.18	48.77	14.77	775.73	13980.8
R0337 48 2	1-C5	21.02	71.91	56.18	25.45	81	42.16	399.91	20857.7	75.23	13934.4	1888.23	24.45	41.45	55.55	655.77	5851.57	167.84	96.68	45.77	16.27	776.73	13266.8
R0337 48 2	1-D5	24.02	75.91	71.68	27.45	82	45.16	404.91	20698.7	83.73	13809.4	1867.23	23.45	47.45	60.55	648.27	5675.07	180.34	91.68	49.27	17.77	805.73	13121.8
R0337 48 3	1-E5	19.02	48.91	51.18	20.45	64	35.16	288.91	19764.7	65.23	8401.43	2030.23	22.45	36.45	50.55	635.77	5108.57	133.34	72.68	39.77	12.77	378.23	11775.3
R0337 48 3	1-F5	26.02	67.91	56.68	23.95	77	39.16	365.91	20905.7	69.73	9197.93	2235.23	20.95	43.45	57.55	652.77	5708.57	148.34	81.68	43.27	12.77	458.73	12622.8
R0337 96 1	1-A10	27.02	88.41	66.18	26.45	952	42.16	772.41	21241.2	87.23	13824.9	1758.23	26.45	73.45	78.05	701.77	6142.57	205.34	250.18	62.77	16.77	826.73	13884.8
R0337 96 1	1-B10	27.02	86.91	78.68	25.45	981	44.16	715.91	20613.7	87.23	13643.4	1673.73	31.45	73.45	78.55	700.77	6001.57	206.34	252.68	64.27	20.77	806.73	13307.8
R0337 96 2	1-C10	37.02	96.91	62.68	31.45	2715	59.16	2570.91	21113.7	108.73	13232.4	2561.23	32.45	158.95	119.05	839.77	7035.07	286.34	447.68	119.27	23.77	727.73	15639.8
R0337 96 2	1-D10	32.02	90.91	72.68	29.45	2695	53.16	2246.91	21288.7	99.73	13747.4	2332.23	33.45	142.45	105.05	829.77	6913.07	239.34	393.68	102.77	23.77	668.73	14891.8
R0337 96 3	1-E10	51.02	116.91	98.18	32.45	3197	71.16	4310.91	22347.7	134.73	11731.9	5148.23	33.45	416.95	161.55	969.77	7258.07	272.34	749.68	143.77	30.77	763.73	17452.8
R0337 96 3	1-F10	40.52	137.91	86.68	30.45	3030	65.66	4250.91	21110.7	138.23	10729.9	4679.23	36.45	408.45	151.55	917.77	7223.57	254.34	759.68	139.27	29.77	713.73	16940.3
Results per target (AVERAGED)	BAFF		E-Cadherin		Eotaxin 3 (CCL26)		Eotaxin (CCL11)		G-CSF (CSF-3)		IFN-A		IL-6		IL-8 (CXCL-8)		IL-18		IP-10 (CXCL10)		MCP-1 (CCL2)		MCP-4 (CCL13)		MDC		MIP-1-A (CCL3)		MIP-1-B (CCL4)		MIP-2-A (CXCL2)		TARC (CCL17)		TGF Alpha		TNF Alpha		TRAIL-R1		TSLP		VEGF-A
Sample ID	Well	Net MFI (Mean)	Well	Net MFI (Mean)	Well	Net MFI (Mean)	Well	Net MFI (Mean)	Well	Net MFI (Mean)	Well	Net MFI (Mean)	Well	Net MFI (Mean)	Well	Net MFI (Mean)	Well	Net MFI (Mean)	Well	Net MFI (Mean)	Well	Net MFI (Mean)	Well	Net MFI (Mean)	Well	Net MFI (Mean)	Well	Net MFI (Mean)	Well	Net MFI (Mean)	Well	Net MFI (Mean)	Well	Net MFI (Mean)	Well	Net MFI (Mean)	Well	Net MFI (Mean)	Well	Net MFI (Mean)	Well	Net MFI (Mean)	Well	Net MFI (Mean)
Standard1	1-A1,1-A2	11374.3	1-A1,1-A2	17133.9	1-A1,1-A2	22130.4	1-A1,1-A2	27512.5	--	--	1-A1,1-A2	12948.2	1-A1,1-A2	8228.41	1-A1,1-A2	15731.4	1-A1,1-A2	8138.48	--	--	1-A1,1-A2	11131	1-A1,1-A2	9585.95	1-A1,1-A2	10365	1-A1,1-A2	9735.55	1-A1,1-A2	16057	1-A1,1-A2	7752.57	1-A1,1-A2	8859.59	1-A1,1-A2	13212.7	1-A1,1-A2	6369.27	1-A1,1-A2	15442.5	1-A1,1-A2	13760.5	1-A1,1-A2	19104.3
Standard2	1-B1,1-B2	5465.52	1-B1,1-B2	10781.9	1-B1,1-B2	6423.93	1-B1,1-B2	22600.5	1-B1,1-B2	5176.5	1-B1,1-B2	8363.41	1-B1,1-B2	7197.16	1-B1,1-B2	10091.7	1-B1,1-B2	7395.73	1-B1,1-B2	13448.2	1-B1,1-B2	7482.73	1-B1,1-B2	8324.95	1-B1,1-B2	6986.45	1-B1,1-B2	8091.05	1-B1,1-B2	12161.3	1-B1,1-B2	6835.82	1-B1,1-B2	8011.34	1-B1,1-B2	11747.9	1-B1,1-B2	4200.27	1-B1,1-B2	13674	1-B1,1-B2	13848.7	1-B1,1-B2	12275.3
Standard3	1-C1,1-C2	1478.77	1-C1,1-C2	4711.66	1-C1,1-C2	1470.43	1-C1,1-C2	9468.95	1-C1,1-C2	3844	1-C1,1-C2	2952.66	1-C1,1-C2	3433.41	1-C1,1-C2	5107.68	1-C1,1-C2	4307.48	1-C1,1-C2	7176.18	1-C1,1-C2	2299.98	1-C1,1-C2	4548.45	1-C1,1-C2	3536.95	1-C1,1-C2	4464.55	1-C1,1-C2	8177.52	1-C1,1-C2	4004.57	1-C1,1-C2	3517.84	1-C1,1-C2	7590.68	1-C1,1-C2	1643.02	1-C1,1-C2	5066.02	1-C1,1-C2	8963.23	1-C1,1-C2	5224.34
Standard4	1-D1,1-D2	406.52	1-D1,1-D2	1268.16	1-D1,1-D2	377.93	1-D1,1-D2	1861.95	1-D1,1-D2	1250.5	1-D1,1-D2	821.16	1-D1,1-D2	901.41	1-D1,1-D2	1604.93	1-D1,1-D2	1314.98	1-D1,1-D2	2327.18	1-D1,1-D2	397.73	1-D1,1-D2	778.45	1-D1,1-D2	1578.7	1-D1,1-D2	994.05	1-D1,1-D2	2605.02	1-D1,1-D2	1216.57	1-D1,1-D2	681.84	1-D1,1-D2	2574.18	1-D1,1-D2	506.77	1-D1,1-D2	912.02	1-D1,1-D2	1830.23	1-D1,1-D2	1384.59
Standard5	1-E1,1-E2	86.02	1-E1,1-E2	302.41	1-E1,1-E2	87.18	1-E1,1-E2	281.7	1-E1,1-E2	218	1-E1,1-E2	193.16	1-E1,1-E2	174.41	1-E1,1-E2	423.18	1-E1,1-E2	338.73	1-E1,1-E2	627.43	1-E1,1-E2	51.73	1-E1,1-E2	88.95	1-E1,1-E2	445.7	1-E1,1-E2	180.55	1-E1,1-E2	523.02	1-E1,1-E2	242.07	1-E1,1-E2	150.34	1-E1,1-E2	605.43	1-E1,1-E2	129.02	1-E1,1-E2	161.27	1-E1,1-E2	285.73	1-E1,1-E2	351.84
Standard6	1-F1,1-F2	25.27	1-F1,1-F2	85.91	1-F1,1-F2	22.68	1-F1,1-F2	42.95	1-F1,1-F2	33	1-F1,1-F2	52.16	1-F1,1-F2	37.41	1-F1,1-F2	128.18	1-F1,1-F2	90.98	1-F1,1-F2	114.43	1-F1,1-F2	11.23	1-F1,1-F2	13.95	1-F1,1-F2	89.45	1-F1,1-F2	44.05	1-F1,1-F2	123.77	1-F1,1-F2	34.57	1-F1,1-F2	38.34	1-F1,1-F2	150.93	1-F1,1-F2	36.27	1-F1,1-F2	38.27	1-F1,1-F2	53.48	1-F1,1-F2	98.34
Standard7	1-G1,1-G2	5.02	1-G1,1-G2	18.41	1-G1,1-G2	3.68	1-G1,1-G2	8.45	1-G1,1-G2	6.5	1-G1,1-G2	12.66	1-G1,1-G2	7.91	1-G1,1-G2	25.68	1-G1,1-G2	22.23	1-G1,1-G2	17.43	1-G1,1-G2	3.23	1-G1,1-G2	1.95	1-G1,1-G2	9.95	1-G1,1-G2	11.55	1-G1,1-G2	40.02	1-G1,1-G2	5.57	1-G1,1-G2	8.84	1-G1,1-G2	36.43	1-G1,1-G2	8.27	1-G1,1-G2	8.77	1-G1,1-G2	13.23	1-G1,1-G2	25.59
Mock 48 1	1-A3,1-B3	20.02	1-A3,1-B3	59.41	1-A3,1-B3	54.93	1-A3,1-B3	22.43	1-A3,1-B3	67.97	1-A3,1-B3	34.66	1-A3,1-B3	88.39	1-A3,1-B3	20743.8	1-A3,1-B3	67.73	1-A3,1-B3	711.76	1-A3,1-B3	2701.81	1-A3,1-B3	22.45	1-A3,1-B3	36.95	1-A3,1-B3	46.54	1-A3,1-B3	623.59	1-A3,1-B3	5004.18	1-A3,1-B3	186.79	1-A3,1-B3	74.92	1-A3,1-B3	34.77	1-A3,1-B3	13.27	1-A3,1-B3	1107.08	1-A3,1-B3	12256.7
Mock 48 2	1-C3,1-D3	21.52	1-C3,1-D3	72.66	1-C3,1-D3	53.68	1-C3,1-D3	25.2	1-C3,1-D3	156.87	1-C3,1-D3	37.66	1-C3,1-D3	287.8	1-C3,1-D3	21099.1	1-C3,1-D3	77.23	1-C3,1-D3	806.85	1-C3,1-D3	4485.01	1-C3,1-D3	23.7	1-C3,1-D3	46.44	1-C3,1-D3	56.79	1-C3,1-D3	687.26	1-C3,1-D3	6215.75	1-C3,1-D3	206.08	1-C3,1-D3	103.17	1-C3,1-D3	45.27	1-C3,1-D3	14.27	1-C3,1-D3	746.61	1-C3,1-D3	12861.5
Mock 48 3	1-E3,1-F3	19.52	1-E3,1-F3	67.16	1-E3,1-F3	57.16	1-E3,1-F3	22.45	1-E3,1-F3	59.96	1-E3,1-F3	37.16	1-E3,1-F3	65.37	1-E3,1-F3	20752.8	1-E3,1-F3	71.23	1-E3,1-F3	708.95	1-E3,1-F3	1741.46	1-E3,1-F3	22.87	1-E3,1-F3	44.91	1-E3,1-F3	53.54	1-E3,1-F3	663.15	1-E3,1-F3	4322.21	1-E3,1-F3	189.57	1-E3,1-F3	77.18	1-E3,1-F3	35.27	1-E3,1-F3	13.77	1-E3,1-F3	2497.02	1-E3,1-F3	12929.5
Mock 96 1	1-A8,1-B8	13.52	1-A8,1-B8	48.65	1-A8,1-B8	46.91	1-A8,1-B8	17.45	1-A8,1-B8	51.98	1-A8,1-B8	24.16	1-A8,1-B8	46.64	1-A8,1-B8	19341.2	1-A8,1-B8	56.48	1-A8,1-B8	712.74	1-A8,1-B8	1338.71	1-A8,1-B8	16.44	1-A8,1-B8	29.93	1-A8,1-B8	35.54	1-A8,1-B8	541.27	1-A8,1-B8	4074.08	1-A8,1-B8	169.8	1-A8,1-B8	52.93	1-A8,1-B8	25.27	1-A8,1-B8	9.26	1-A8,1-B8	518.76	1-A8,1-B8	10242.6
Mock 96 2	1-C8,1-D8	16.51	1-C8,1-D8	43.9	1-C8,1-D8	42.17	1-C8,1-D8	16.94	1-C8,1-D8	38.43	1-C8,1-D8	23.66	1-C8,1-D8	21.86	1-C8,1-D8	18758.9	1-C8,1-D8	51.73	1-C8,1-D8	870.69	1-C8,1-D8	791.36	1-C8,1-D8	17.69	1-C8,1-D8	29.35	1-C8,1-D8	36.03	1-C8,1-D8	521.98	1-C8,1-D8	2887.54	1-C8,1-D8	162.83	1-C8,1-D8	44.68	1-C8,1-D8	25.27	1-C8,1-D8	8.27	1-C8,1-D8	756.54	1-C8,1-D8	10159.1
Mock 96 3	1-E8,1-F8	13.52	1-E8,1-F8	49.66	1-E8,1-F8	49.93	1-E8,1-F8	17.43	1-E8,1-F8	39.5	1-E8,1-F8	24.16	1-E8,1-F8	27.87	1-E8,1-F8	18614.6	1-E8,1-F8	56.73	1-E8,1-F8	863.68	1-E8,1-F8	1042.23	1-E8,1-F8	17.95	1-E8,1-F8	32.93	1-E8,1-F8	34.54	1-E8,1-F8	518.52	1-E8,1-F8	3289.52	1-E8,1-F8	221.09	1-E8,1-F8	57.43	1-E8,1-F8	27.53	1-E8,1-F8	8.77	1-E8,1-F8	1076.95	1-E8,1-F8	10580.3
R0001 48 1	1-A6,1-B6	26.02	1-A6,1-B6	63.41	1-A6,1-B6	58.43	1-A6,1-B6	23.45	1-A6,1-B6	220.29	1-A6,1-B6	38.66	1-A6,1-B6	321.61	1-A6,1-B6	20698.7	1-A6,1-B6	77.48	1-A6,1-B6	13452.7	1-A6,1-B6	3078.11	1-A6,1-B6	25.45	1-A6,1-B6	48.45	1-A6,1-B6	61.04	1-A6,1-B6	670.74	1-A6,1-B6	5905.93	1-A6,1-B6	152.33	1-A6,1-B6	87.17	1-A6,1-B6	52.27	1-A6,1-B6	17.27	1-A6,1-B6	1080.18	1-A6,1-B6	13689.8
R0001 48 2	1-C6,1-D6	33.02	1-C6,1-D6	82.91	1-C6,1-D6	68.93	1-C6,1-D6	28.45	1-C6,1-D6	214.21	1-C6,1-D6	51.16	1-C6,1-D6	367.48	1-C6,1-D6	21313.8	1-C6,1-D6	85.98	1-C6,1-D6	14293.2	1-C6,1-D6	5086.59	1-C6,1-D6	30.95	1-C6,1-D6	60.95	1-C6,1-D6	72.54	1-C6,1-D6	734	1-C6,1-D6	6401.47	1-C6,1-D6	210.31	1-C6,1-D6	116.42	1-C6,1-D6	57.27	1-C6,1-D6	17.77	1-C6,1-D6	898.7	1-C6,1-D6	15119.7
R0001 48 3	1-E6,1-F6	25.52	1-E6,1-F6	73.66	1-E6,1-F6	60.68	1-E6,1-F6	27.45	1-E6,1-F6	285.17	1-E6,1-F6	46.41	1-E6,1-F6	378.96	1-E6,1-F6	20749.8	1-E6,1-F6	81.98	1-E6,1-F6	13939.8	1-E6,1-F6	4733.05	1-E6,1-F6	26.43	1-E6,1-F6	53.19	1-E6,1-F6	70.03	1-E6,1-F6	732.01	1-E6,1-F6	6096.55	1-E6,1-F6	199.5	1-E6,1-F6	104.18	1-E6,1-F6	61.27	1-E6,1-F6	16.27	1-E6,1-F6	1054.94	1-E6,1-F6	14088
R0001 96 1	1-A11,1-B11	26.77	1-A11,1-B11	95.91	1-A11,1-B11	79.93	1-A11,1-B11	27.95	1-A11,1-B11	2193.09	1-A11,1-B11	46.66	1-A11,1-B11	739.87	1-A11,1-B11	21298.7	1-A11,1-B11	107.73	1-A11,1-B11	12109.3	1-A11,1-B11	4308.74	1-A11,1-B11	28.94	1-A11,1-B11	165.45	1-A11,1-B11	92.05	1-A11,1-B11	739.75	1-A11,1-B11	6846.81	1-A11,1-B11	283.83	1-A11,1-B11	253.18	1-A11,1-B11	80.27	1-A11,1-B11	20.27	1-A11,1-B11	655.02	1-A11,1-B11	16341.2
R0001 96 2	1-C11,1-D11	29.02	1-C11,1-D11	85.66	1-C11,1-D11	79.18	1-C11,1-D11	25.94	1-C11,1-D11	1436.37	1-C11,1-D11	41.66	1-C11,1-D11	487.91	1-C11,1-D11	20585.6	1-C11,1-D11	91.23	1-C11,1-D11	12550.9	1-C11,1-D11	2077.81	1-C11,1-D11	29.45	1-C11,1-D11	132.2	1-C11,1-D11	77.54	1-C11,1-D11	707.98	1-C11,1-D11	6251.53	1-C11,1-D11	231.34	1-C11,1-D11	219.18	1-C11,1-D11	66.77	1-C11,1-D11	19.77	1-C11,1-D11	485.38	1-C11,1-D11	14390.2
R0001 96 3	1-E11,1-F11	28.52	1-E11,1-F11	87.65	1-E11,1-F11	80.38	1-E11,1-F11	27.94	1-E11,1-F11	1516.88	1-E11,1-F11	46.16	1-E11,1-F11	436.25	1-E11,1-F11	21002.3	1-E11,1-F11	97.23	1-E11,1-F11	12952.4	1-E11,1-F11	3601.56	1-E11,1-F11	31.69	1-E11,1-F11	109.67	1-E11,1-F11	85.98	1-E11,1-F11	735.39	1-E11,1-F11	6484.28	1-E11,1-F11	303.7	1-E11,1-F11	240.59	1-E11,1-F11	70.52	1-E11,1-F11	21.27	1-E11,1-F11	1703.09	1-E11,1-F11	15348.1
R0112 48 1	1-A7,1-B7	23.52	1-A7,1-B7	62.91	1-A7,1-B7	54.66	1-A7,1-B7	24.95	1-A7,1-B7	96.45	1-A7,1-B7	36.41	1-A7,1-B7	220.16	1-A7,1-B7	21301.1	1-A7,1-B7	75.23	1-A7,1-B7	9377.09	1-A7,1-B7	3171.9	1-A7,1-B7	24.19	1-A7,1-B7	45.94	1-A7,1-B7	54.78	1-A7,1-B7	621.52	1-A7,1-B7	5533.29	1-A7,1-B7	169.33	1-A7,1-B7	77.68	1-A7,1-B7	43.27	1-A7,1-B7	15.27	1-A7,1-B7	640.46	1-A7,1-B7	14242
R0112 48 2	1-C7,1-D7	20.27	1-C7,1-D7	62.66	1-C7,1-D7	58.68	1-C7,1-D7	22.45	1-C7,1-D7	76.49	1-C7,1-D7	28.91	1-C7,1-D7	209.35	1-C7,1-D7	20035	1-C7,1-D7	71.23	1-C7,1-D7	8655.8	1-C7,1-D7	1633.77	1-C7,1-D7	21.95	1-C7,1-D7	42.41	1-C7,1-D7	46.04	1-C7,1-D7	604.76	1-C7,1-D7	5007.9	1-C7,1-D7	141.59	1-C7,1-D7	68.68	1-C7,1-D7	35.77	1-C7,1-D7	11.77	1-C7,1-D7	471.54	1-C7,1-D7	12329.6
R0112 48 3	1-E7,1-F7	18.52	1-E7,1-F7	67.91	1-E7,1-F7	52.93	1-E7,1-F7	21.94	1-E7,1-F7	94.36	1-E7,1-F7	32.16	1-E7,1-F7	344.67	1-E7,1-F7	20090.9	1-E7,1-F7	69.73	1-E7,1-F7	9320.99	1-E7,1-F7	3569.81	1-E7,1-F7	24.91	1-E7,1-F7	41.92	1-E7,1-F7	58.01	1-E7,1-F7	649.7	1-E7,1-F7	5525.6	1-E7,1-F7	159.54	1-E7,1-F7	114.87	1-E7,1-F7	43.77	1-E7,1-F7	14.27	1-E7,1-F7	899.36	1-E7,1-F7	13211.7
R0112 96 1	1-A12,1-B12	21.52	1-A12,1-B12	78.41	1-A12,1-B12	71.67	1-A12,1-B12	24.45	1-A12,1-B12	328.64	1-A12,1-B12	38.66	1-A12,1-B12	200.85	1-A12,1-B12	20922	1-A12,1-B12	79.98	1-A12,1-B12	13565.3	1-A12,1-B12	1195.72	1-A12,1-B12	25.45	1-A12,1-B12	67.95	1-A12,1-B12	62.54	1-A12,1-B12	632.27	1-A12,1-B12	5468.44	1-A12,1-B12	231.25	1-A12,1-B12	161.67	1-A12,1-B12	48.02	1-A12,1-B12	16.52	1-A12,1-B12	1253.15	1-A12,1-B12	14549.7
R0112 96 2	1-C12,1-D12	24.77	1-C12,1-D12	78.66	1-C12,1-D12	60.18	1-C12,1-D12	26.2	1-C12,1-D12	379.93	1-C12,1-D12	37.41	1-C12,1-D12	313.9	1-C12,1-D12	20455.2	1-C12,1-D12	77.23	1-C12,1-D12	13446.1	1-C12,1-D12	2016.41	1-C12,1-D12	24.91	1-C12,1-D12	58.45	1-C12,1-D12	64.54	1-C12,1-D12	604.48	1-C12,1-D12	5614.68	1-C12,1-D12	193.29	1-C12,1-D12	165.67	1-C12,1-D12	53.27	1-C12,1-D12	17.27	1-C12,1-D12	1285.35	1-C12,1-D12	13387.5
R0112 96 3	1-E12,1-F12	28.27	1-E12,1-F12	74.91	1-E12,1-F12	65.18	1-E12,1-F12	23.94	1-E12,1-F12	299.88	1-E12,1-F12	37.16	1-E12,1-F12	259.39	1-E12,1-F12	20631.6	1-E12,1-F12	81.73	1-E12,1-F12	13552	1-E12,1-F12	2317.85	1-E12,1-F12	24.43	1-E12,1-F12	66.95	1-E12,1-F12	72.54	1-E12,1-F12	669.5	1-E12,1-F12	5438.89	1-E12,1-F12	240.32	1-E12,1-F12	136.43	1-E12,1-F12	51.52	1-E12,1-F12	15.75	1-E12,1-F12	1341.34	1-E12,1-F12	14843.8
R0250 48 1	1-A4,1-B4	25.02	1-A4,1-B4	76.91	1-A4,1-B4	55.18	1-A4,1-B4	24.19	1-A4,1-B4	120.5	1-A4,1-B4	37.41	1-A4,1-B4	357.15	1-A4,1-B4	20632.4	1-A4,1-B4	75.23	1-A4,1-B4	13652.3	1-A4,1-B4	3368.31	1-A4,1-B4	25.45	1-A4,1-B4	47.7	1-A4,1-B4	65.53	1-A4,1-B4	650	1-A4,1-B4	5756.84	1-A4,1-B4	181.33	1-A4,1-B4	124.68	1-A4,1-B4	49.27	1-A4,1-B4	15.27	1-A4,1-B4	738.69	1-A4,1-B4	14154
R0250 48 2	1-C4,1-D4	23.02	1-C4,1-D4	75.66	1-C4,1-D4	60.68	1-C4,1-D4	24.45	1-C4,1-D4	154.31	1-C4,1-D4	45.91	1-C4,1-D4	337.71	1-C4,1-D4	20413.7	1-C4,1-D4	77.98	1-C4,1-D4	13383	1-C4,1-D4	1762.44	1-C4,1-D4	27.43	1-C4,1-D4	56.45	1-C4,1-D4	65.28	1-C4,1-D4	668.77	1-C4,1-D4	5674.19	1-C4,1-D4	190.79	1-C4,1-D4	96.17	1-C4,1-D4	51.78	1-C4,1-D4	17.27	1-C4,1-D4	1109.7	1-C4,1-D4	14148.2
R0250 48 3	1-E4,1-F4	26.77	1-E4,1-F4	71.91	1-E4,1-F4	66.18	1-E4,1-F4	24.92	1-E4,1-F4	146.48	1-E4,1-F4	45.16	1-E4,1-F4	278.91	1-E4,1-F4	21112.2	1-E4,1-F4	82.23	1-E4,1-F4	13914.8	1-E4,1-F4	2606.48	1-E4,1-F4	28.92	1-E4,1-F4	54.7	1-E4,1-F4	71.53	1-E4,1-F4	706.27	1-E4,1-F4	5832.64	1-E4,1-F4	203.34	1-E4,1-F4	97.18	1-E4,1-F4	51.27	1-E4,1-F4	17.52	1-E4,1-F4	842.21	1-E4,1-F4	14633
R0250 96 1	1-A9,1-B9	28.52	1-A9,1-B9	79.65	1-A9,1-B9	62.92	1-A9,1-B9	27.44	1-A9,1-B9	1754.98	1-A9,1-B9	48.16	1-A9,1-B9	1142.89	1-A9,1-B9	21045.4	1-A9,1-B9	87.23	1-A9,1-B9	13455.7	1-A9,1-B9	4349.43	1-A9,1-B9	27.43	1-A9,1-B9	101.95	1-A9,1-B9	81.72	1-A9,1-B9	727.74	1-A9,1-B9	6416.11	1-A9,1-B9	269.34	1-A9,1-B9	183.93	1-A9,1-B9	78.82	1-A9,1-B9	19.76	1-A9,1-B9	669.78	1-A9,1-B9	14754.9
R0250 96 2	1-C9,1-D9	27.52	1-C9,1-D9	87.41	1-C9,1-D9	68.68	1-C9,1-D9	29.66	1-C9,1-D9	1755.14	1-C9,1-D9	48.16	1-C9,1-D9	1026.86	1-C9,1-D9	20747.5	1-C9,1-D9	84.98	1-C9,1-D9	13150.1	1-C9,1-D9	4166.88	1-C9,1-D9	28.94	1-C9,1-D9	111.95	1-C9,1-D9	80.94	1-C9,1-D9	728.18	1-C9,1-D9	6438.39	1-C9,1-D9	272.59	1-C9,1-D9	194.68	1-C9,1-D9	79.81	1-C9,1-D9	20.77	1-C9,1-D9	668.06	1-C9,1-D9	14680.8
R0250 96 3	1-E9,1-F9	31.27	1-E9,1-F9	97.91	1-E9,1-F9	71.18	1-E9,1-F9	29.45	1-E9,1-F9	1823.08	1-E9,1-F9	50.66	1-E9,1-F9	1831	1-E9,1-F9	20729.1	1-E9,1-F9	114.98	1-E9,1-F9	11785.4	1-E9,1-F9	3641.95	1-E9,1-F9	30.2	1-E9,1-F9	230.71	1-E9,1-F9	100.54	1-E9,1-F9	800.26	1-E9,1-F9	6406.77	1-E9,1-F9	244.09	1-E9,1-F9	475.68	1-E9,1-F9	95.27	1-E9,1-F9	21.27	1-E9,1-F9	538.21	1-E9,1-F9	14872.2
R0337 48 1	1-A5,1-B5	26.02	1-A5,1-B5	85.16	1-A5,1-B5	63.68	1-A5,1-B5	25.44	1-A5,1-B5	131.75	1-A5,1-B5	40.16	1-A5,1-B5	411.16	1-A5,1-B5	20053.5	1-A5,1-B5	80.23	1-A5,1-B5	12638.6	1-A5,1-B5	2075.48	1-A5,1-B5	28.45	1-A5,1-B5	53.45	1-A5,1-B5	69.04	1-A5,1-B5	693.01	1-A5,1-B5	6090.69	1-A5,1-B5	194.34	1-A5,1-B5	111.93	1-A5,1-B5	49.27	1-A5,1-B5	15.77	1-A5,1-B5	752.87	1-A5,1-B5	14377.8
R0337 48 2	1-C5,1-D5	22.52	1-C5,1-D5	73.91	1-C5,1-D5	63.91	1-C5,1-D5	26.45	1-C5,1-D5	81.5	1-C5,1-D5	43.66	1-C5,1-D5	402.41	1-C5,1-D5	20785.2	1-C5,1-D5	79.48	1-C5,1-D5	13872.3	1-C5,1-D5	1877.73	1-C5,1-D5	23.95	1-C5,1-D5	44.43	1-C5,1-D5	58.04	1-C5,1-D5	652.02	1-C5,1-D5	5766.31	1-C5,1-D5	174.08	1-C5,1-D5	94.18	1-C5,1-D5	47.52	1-C5,1-D5	17.02	1-C5,1-D5	791.19	1-C5,1-D5	13194.9
R0337 48 3	1-E5,1-F5	22.51	1-E5,1-F5	58.39	1-E5,1-F5	53.93	1-E5,1-F5	22.19	1-E5,1-F5	70.41	1-E5,1-F5	37.16	1-E5,1-F5	327.11	1-E5,1-F5	20585.4	1-E5,1-F5	67.48	1-E5,1-F5	8812.62	1-E5,1-F5	2133.15	1-E5,1-F5	21.7	1-E5,1-F5	39.92	1-E5,1-F5	54.03	1-E5,1-F5	644.26	1-E5,1-F5	5438.87	1-E5,1-F5	140.82	1-E5,1-F5	77.18	1-E5,1-F5	41.52	1-E5,1-F5	12.77	1-E5,1-F5	417.87	1-E5,1-F5	12215.9
R0337 96 1	1-A10,1-B10	27.02	1-A10,1-B10	87.66	1-A10,1-B10	72.42	1-A10,1-B10	25.95	1-A10,1-B10	966.5	1-A10,1-B10	43.16	1-A10,1-B10	744.12	1-A10,1-B10	21050.1	1-A10,1-B10	87.23	1-A10,1-B10	13734.9	1-A10,1-B10	1716.01	1-A10,1-B10	28.92	1-A10,1-B10	73.45	1-A10,1-B10	78.3	1-A10,1-B10	701.27	1-A10,1-B10	6074.24	1-A10,1-B10	205.84	1-A10,1-B10	251.43	1-A10,1-B10	63.52	1-A10,1-B10	18.76	1-A10,1-B10	816.71	1-A10,1-B10	13605.5
R0337 96 2	1-C10,1-D10	34.52	1-C10,1-D10	93.91	1-C10,1-D10	67.67	1-C10,1-D10	30.45	1-C10,1-D10	2705.03	1-C10,1-D10	56.16	1-C10,1-D10	2411.04	1-C10,1-D10	21214.8	1-C10,1-D10	104.23	1-C10,1-D10	13495.8	1-C10,1-D10	2447.42	1-C10,1-D10	32.95	1-C10,1-D10	150.7	1-C10,1-D10	112.01	1-C10,1-D10	834.77	1-C10,1-D10	6976.78	1-C10,1-D10	262.71	1-C10,1-D10	420.64	1-C10,1-D10	111.03	1-C10,1-D10	23.77	1-C10,1-D10	698.03	1-C10,1-D10	15285.2
R0337 96 3	1-E10,1-F10	45.76	1-E10,1-F10	127.4	1-E10,1-F10	92.42	1-E10,1-F10	31.45	1-E10,1-F10	3115.67	1-E10,1-F10	68.41	1-E10,1-F10	4281.06	1-E10,1-F10	21110.7	1-E10,1-F10	136.48	1-E10,1-F10	11252.2	1-E10,1-F10	4919.69	1-E10,1-F10	34.94	1-E10,1-F10	412.71	1-E10,1-F10	156.53	1-E10,1-F10	943.73	1-E10,1-F10	7241.09	1-E10,1-F10	263.32	1-E10,1-F10	754.68	1-E10,1-F10	141.52	1-E10,1-F10	30.27	1-E10,1-F10	738.59	1-E10,1-F10	17209.3

## Sheet: MFI
Results per target (REPLICATES)		BAFF	E-Cadherin	Eotaxin 3 (CCL26)	Eotaxin (CCL11)	G-CSF (CSF-3)	IFN-A	IL-6	IL-8 (CXCL-8)	IL-18	IP-10 (CXCL10)	MCP-1 (CCL2)	MCP-4 (CCL13)	MDC	MIP-1-A (CCL3)	MIP-1-B (CCL4)	MIP-2-A (CXCL2)	TARC (CCL17)	TGF Alpha	TNF Alpha	TRAIL-R1	TSLP	VEGF-A
Sample ID	Well	MFI	MFI	MFI	MFI	MFI	MFI	MFI	MFI	MFI	MFI	MFI	MFI	MFI	MFI	MFI	MFI	MFI	MFI	MFI	MFI	MFI	MFI
Standard1	1-A1	11143	17134	21916.5	27364	--	12709	8247	15445.5	8087	--	10951.5	9472	10028	9763	16052.5	7455	8694	13057	6238	15188.5	13442	18674
Standard1	1-A2	11643.5	17216	22403	27684	--	13273	8268	16144	8237.5	--	11364	9747	10759	9767	16416	8102	9084.5	13405	6533	15721	14105.5	19651
Standard2	1-B1	5481	10921	6303	22637	5160.5	8363.5	7338	10178	7482	13622	7437	8455	7024	8144	12460	6923.5	8055	11882	4182	13789	14099	12407
Standard2	1-B2	5488	10725	6603.5	22587	5232.5	8449	7114.5	10132	7357	13318.5	7582	8242	7006	8097	12217	6800	8027	11650.5	4251	13583.5	13625	12260
Standard3	1-C1	1527	4725	1405	9364.5	3868	2960	3355.5	5114	4325.5	7009.5	2274	4513	3538	4494	8389.5	4031	3180	7697.5	1657	5025	8841	5204
Standard3	1-C2	1468.5	4780.5	1594.5	9596.5	3860	3031	3569.5	5228	4337	7387	2379.5	4631	3593	4494	8320	4030	3915	7520.5	1661.5	5131.5	9112	5361
Standard4	1-D1	452	1377.5	401.5	1967	1302.5	911	991	1679.5	1368	2445.5	438	853.5	1682	1062	2845	1263	713	2781	533	971	1911	1494.5
Standard4	1-D2	399	1241	413	1780	1238.5	817	870	1657	1309.5	2253	411	750.5	1532.5	985	2719.5	1222	710	2404	513	877.5	1776	1391
Standard5	1-E1	112	368	126	322	266	255	221	513	383	690	85	119	514.5	223	722	291	185	677	153	185	316	439
Standard5	1-E2	98	319	107	264.5	210	217	186	460	342	609	72	106	434	197	678.5	245	175	570.5	137.5	162	282	381
Standard6	1-F1	46.5	126	55	55	51	100	67	172	118	120	39	38	123	75	306	62	69	178	54	52	69.5	161
Standard6	1-F2	42	128	49	54	55	90	66	211	111.5	153	37	37	113	72	296	59	67	160.5	51	49	64	152
Standard7	1-G1	24	60	34	22	25	56	38	92	48	44	30	25	38	41	216.5	32	39	55	24	22	27	85
Standard7	1-G2	24	59	32	18	28	55	36	86	44	35	30	26	39	41	218	31	38	54.5	25	20	26	82.5
Mock 48 1	1-A3	38	96	83	32	84	72	113	20774	88	686	2594	45	64	74	766	4984	203	86.5	48	24	1030	12194
Mock 48 1	1-B3	40	105	85.5	36	92	83	122	20838	95	781.5	2861	47	67	78	836	5075	230	100	54	27	1213	12433
Mock 48 2	1-C3	40	116.5	83	36.5	189	79	339	21284	104	890.5	4843	48	78	89	875	6366	241.5	130	64	28	824.5	13406
Mock 48 2	1-D3	41	111	83	37	165	82	295	20967	98	767	4157	46.5	72	83.5	854	6101	230	113	59	25	697	12380.5
Mock 48 3	1-E3	36	105	79	34	76	77	88.5	20209.5	92	710.5	1661	43	69	81	810	4075	211	94	49	25	2344.5	12543.5
Mock 48 3	1-F3	41	111.5	94	34	84	83	100.5	21077.5	98	751.5	1875	50	78	85	871	4589.5	227.5	97	54	27	2678	13395
Mock 96 1	1-A8	32	85	83.5	28	69	64	72	19397	76.5	694	1329	39	56	64	681	3954	189	66.5	38	19	505.5	10060
Mock 96 1	1-B8	33	94.5	69	30	75	70	79.5	19412	84	775.5	1402	41	61	66	756.5	4237	210	76	45	24	559	10533
Mock 96 2	1-C8	39	79	68	27	54	63	47	18306.5	76	883	786	40	53	62	684	2836	188	62	42	20	740	10062
Mock 96 2	1-D8	32	91	75	30	63	70	55	19187.5	75	902.5	850.5	42.5	63	69	714.5	2989	197	64	41	21	800	10369
Mock 96 3	1-E8	33	87.5	75.5	27	59	66	53	18324	77	882.5	1072	41	59	62	696	3175	248.5	72	40	20	1077.5	10404
Mock 96 3	1-F8	32	94	83	31	60	68	61	18956.5	84	889	1066	42	64	66	695.5	3449	253	79.5	47.5	22	1103	10864.5
R0001 48 1	1-A6	42	104	90	36	222	82	334.5	20693.5	101	13481	2883	49	78	88	833	5780	176	99	68	29	1008.5	13419.5
R0001 48 1	1-B6	48	105	85.5	34	259	81	367	20822	101.5	13468.5	3320	49	76	93	863	6067	188	112	69	30	1180.5	14054
R0001 48 2	1-C6	52	126.5	99	40	256	95	429	21466	115.5	14163.5	5371	55	90	103	924	6455	250	144	74	31	1007	15620.5
R0001 48 2	1-D6	52	121.5	97.5	40	213	93	364.5	21234	104	14463	4840	54	89	101	898.5	6399	230	125.5	73	29	820	14675
R0001 48 3	1-E6	46	118	91	38	333	92	461	20959.5	109	14152	5141	48	84.5	103	899.5	6263	246.5	127	81.5	29	1196	14474.5
R0001 48 3	1-F6	43	111.5	89	40	278	86.5	356	20599	102.5	13765	4345.5	52	79	96	919	5962	212	118	73.5	28	945	13790.5
R0001 96 1	1-A11	46	133	107.5	39	2191	87	738	21427	131	12471.5	4326.5	54	192.5	122	931	6973	306	268	94	32	639	16640
R0001 96 1	1-B11	45.5	141	111	40	2235	92	800	21273	132	11770	4344.5	51	195.5	121	903	6757	321	275	99	33	698	16138
R0001 96 2	1-C11	48	128.5	105	36	1396	83	513	20686	113	12677	2059	54	155	106	866	6298.5	261	230	79	31	481.5	14425
R0001 96 2	1-D11	48	125	112	39	1516	86	521	20609	117	12467	2150	52	166.5	108	904.5	6256	261	245	87	33	516	14471.5
R0001 96 3	1-E11	51	134.5	124	41	1655	90	536	21216	129	13091	4300.5	57	147	124	948	6652	359	288.5	88.5	35	1946	15714.5
R0001 96 3	1-F11	44	123	95.5	38	1415.5	88	396	20807.5	113	12855.5	2872.5	53.5	129.5	107	877.5	6343	308	229.5	85	32	1494.5	15069
R0112 48 1	1-A7	44	101	77	36	111	78	247	21254	96	9503.5	3150	46.5	72	87.5	798	5499	192.5	92	59	28	662	14173.5
R0112 48 1	1-B7	41	107	91	37	122	80.5	251.5	21440	102	9293	3247	49	77	81	799.5	5617	205.5	100	60	27	645.5	14423
R0112 48 2	1-C7	37	103.5	88	33	94	68.5	225	20220	93	8639.5	1602	46	67	74	771.5	5067	169	82	51	24	461	12568.5
R0112 48 2	1-D7	41.5	104	88	35	99	75	252	19953	97	8716	1719	45	75	77	792.5	5000	173.5	92	53	24	509	12200.5
R0112 48 3	1-E7	36	107.5	83	32	105	72	323	19901	91	8599	3168	46	67	82	804	5278	176.5	114.5	56	26	782	12462
R0112 48 3	1-F7	39	110.5	81.5	35	124	78	425.5	20342	96	10006	3997	51	74	93	850	5781	202	152	64	27	1049.5	13960.5
R0112 96 1	1-A12	38	122	94	35	331	80	217	21204	106.5	14095.5	1212	49	94	91	803	5583	242	170	65	30	1197	14349
R0112 96 1	1-B12	43	117	108	37	366.5	83	243	20490	101	13028.5	1233	49	99	93	816	5400	280	190	63.5	27.5	1337	14851
R0112 96 2	1-C12	45	118	86	36.5	434	81.5	348.5	20761	101	14078	2115	46	86	97	797.5	5844	235.5	194	72	30	1410	13567
R0112 96 2	1-D12	42.5	121.5	93	39	366.5	79	337.5	20102	101	12784	1971	51	88	91	766	5402	210.5	174	67	29	1190	13321
R0112 96 3	1-E12	50.5	119	98	34	303	77	279	20587	104	13558	2293	46	95	100	833	5450.5	262	152.5	66	25	1265	14672
R0112 96 3	1-F12	44	113	91	37	337	83	298	20784	107	13590	2396	50	96	104	860.5	5479	278	157	69.5	31	1446	15119
R0250 48 1	1-A4	44	114	86	37.5	139	80.5	378.5	20424	102	13456	3362	50	74.5	91	814	5713	204.5	139	64	27	738	14124.5
R0250 48 1	1-B4	44	122	83	34	142	80	394	20873	96	13884.5	3428	48	78	99	840.5	5849	217.5	147	67	28	766	14298
R0250 48 2	1-C4	44	119	90	37	189	90	399	20495	108	13340	1888	49	87	99	843.5	5718	233	121	73	31	1221	14550
R0250 48 2	1-D4	40	114.5	90	35	160	87.5	335	20458.5	95.5	13469.5	1690	53	83	90.5	848.5	5682	208	108	63	28	1027.5	13832.5
R0250 48 3	1-E4	45.5	113	97	34	162	88	312	21045	105	13998	2633	50	83	97	877	5872	234	116	70	28.5	845	14446
R0250 48 3	1-F4	46	113	94	39	171	88	304	21268	107	13875	2633.5	55	83.5	105	890	5845	232	115	65	31	866	14922
R0250 96 1	1-A9	48	114	87	37	2452.5	93	1879	21213.5	108	13470	6480	49	133	120	923	6744.5	302	200	115	34	516.5	15468
R0250 96 1	1-B9	47	127.5	97.5	41	944	89	463	20958	114	13485.5	988.5	53	128	102.5	887	6002	296	204.5	75	30	864	14026
R0250 96 2	1-C9	46	123	94	38	2470	96.5	1707	20908	111.5	13212	6280	54	143	121	934	6747	301.5	213	114	34	533	15265
R0250 96 2	1-D9	47	134	102	44.5	918.5	85.5	413.5	20688	106	13132	935	51	138	100	877	6063	303	213	78	32	841	14132
R0250 96 3	1-E9	50.5	138	100	41	1916.5	95	1900	20438	137.5	11810	3743	53	266	133	967	6365	278.5	483.5	110	33	560	14600
R0250 96 3	1-F9	50	140	101	41	1768	92	1820	20994.5	140	11805	3593.5	54.5	252.5	127	988	6496	269	504.5	113	34	543	15234.5
R0337 48 1	1-A5	47	124.5	97	39	151.5	86	442	20652	107	13866.5	2091	52	80	97	882	5932.5	223	132	66	29	743.5	14798
R0337 48 1	1-B5	43	128	89	35	152	80	438.5	18117	101	11132	2113.5	52	84	100	858.5	6275	225	128.5	65	27	789	14039
R0337 48 2	1-C5	40	113	85.5	37	101	85	429	20921	99	13956.5	1915	48	70	85	833	5877.5	197.5	115	62	28.5	790	13325
R0337 48 2	1-D5	43	117	101	39	102	88	434	20762	107.5	13831.5	1894	47	76	90	825.5	5701	210	110	65.5	30	819	13180
R0337 48 3	1-E5	38	90	80.5	32	84	78	318	19828	89	8423.5	2057	46	65	80	813	5134.5	163	91	56	25	391.5	11833.5
R0337 48 3	1-F5	45	109	86	35.5	97	82	395	20969	93.5	9220	2262	44.5	72	87	830	5734.5	178	100	59.5	25	472	12681
R0337 96 1	1-A10	46	129.5	95.5	38	972	85	801.5	21304.5	111	13847	1785	50	102	107.5	879	6168.5	235	268.5	79	29	840	13943
R0337 96 1	1-B10	46	128	108	37	1001	87	745	20677	111	13665.5	1700.5	55	102	108	878	6027.5	236	271	80.5	33	820	13366
R0337 96 2	1-C10	56	138	92	43	2735	102	2600	21177	132.5	13254.5	2588	56	187.5	148.5	1017	7061	316	466	135.5	36	741	15698
R0337 96 2	1-D10	51	132	102	41	2715	96	2276	21352	123.5	13769.5	2359	57	171	134.5	1007	6939	269	412	119	36	682	14950
R0337 96 3	1-E10	70	158	127.5	44	3217	114	4340	22411	158.5	11754	5175	57	445.5	191	1147	7284	302	768	160	43	777	17511
R0337 96 3	1-F10	59.5	179	116	42	3050	108.5	4280	21174	162	10752	4706	60	437	181	1095	7249.5	284	778	155.5	42	727	16998.5
Results per target (AVERAGED)	BAFF		E-Cadherin		Eotaxin 3 (CCL26)		Eotaxin (CCL11)		G-CSF (CSF-3)		IFN-A		IL-6		IL-8 (CXCL-8)		IL-18		IP-10 (CXCL10)		MCP-1 (CCL2)		MCP-4 (CCL13)		MDC		MIP-1-A (CCL3)		MIP-1-B (CCL4)		MIP-2-A (CXCL2)		TARC (CCL17)		TGF Alpha		TNF Alpha		TRAIL-R1		TSLP		VEGF-A
Sample ID	Well	MFI (Mean)	Well	MFI (Mean)	Well	MFI (Mean)	Well	MFI (Mean)	Well	MFI (Mean)	Well	MFI (Mean)	Well	MFI (Mean)	Well	MFI (Mean)	Well	MFI (Mean)	Well	MFI (Mean)	Well	MFI (Mean)	Well	MFI (Mean)	Well	MFI (Mean)	Well	MFI (Mean)	Well	MFI (Mean)	Well	MFI (Mean)	Well	MFI (Mean)	Well	MFI (Mean)	Well	MFI (Mean)	Well	MFI (Mean)	Well	MFI (Mean)	Well	MFI (Mean)
Standard1	1-A1,1-A2	11393.2	1-A1,1-A2	17175	1-A1,1-A2	22159.8	1-A1,1-A2	27524	--	--	1-A1,1-A2	12991	1-A1,1-A2	8257.5	1-A1,1-A2	15794.8	1-A1,1-A2	8162.25	--	--	1-A1,1-A2	11157.8	1-A1,1-A2	9609.5	1-A1,1-A2	10393.5	1-A1,1-A2	9765	1-A1,1-A2	16234.2	1-A1,1-A2	7778.5	1-A1,1-A2	8889.25	1-A1,1-A2	13231	1-A1,1-A2	6385.5	1-A1,1-A2	15454.8	1-A1,1-A2	13773.8	1-A1,1-A2	19162.5
Standard2	1-B1,1-B2	5484.5	1-B1,1-B2	10823	1-B1,1-B2	6453.25	1-B1,1-B2	22612	1-B1,1-B2	5196.5	1-B1,1-B2	8406.25	1-B1,1-B2	7226.25	1-B1,1-B2	10155	1-B1,1-B2	7419.5	1-B1,1-B2	13470.2	1-B1,1-B2	7509.5	1-B1,1-B2	8348.5	1-B1,1-B2	7015	1-B1,1-B2	8120.5	1-B1,1-B2	12338.5	1-B1,1-B2	6861.75	1-B1,1-B2	8041	1-B1,1-B2	11766.2	1-B1,1-B2	4216.5	1-B1,1-B2	13686.2	1-B1,1-B2	13862	1-B1,1-B2	12333.5
Standard3	1-C1,1-C2	1497.75	1-C1,1-C2	4752.75	1-C1,1-C2	1499.75	1-C1,1-C2	9480.5	1-C1,1-C2	3864	1-C1,1-C2	2995.5	1-C1,1-C2	3462.5	1-C1,1-C2	5171	1-C1,1-C2	4331.25	1-C1,1-C2	7198.25	1-C1,1-C2	2326.75	1-C1,1-C2	4572	1-C1,1-C2	3565.5	1-C1,1-C2	4494	1-C1,1-C2	8354.75	1-C1,1-C2	4030.5	1-C1,1-C2	3547.5	1-C1,1-C2	7609	1-C1,1-C2	1659.25	1-C1,1-C2	5078.25	1-C1,1-C2	8976.5	1-C1,1-C2	5282.5
Standard4	1-D1,1-D2	425.5	1-D1,1-D2	1309.25	1-D1,1-D2	407.25	1-D1,1-D2	1873.5	1-D1,1-D2	1270.5	1-D1,1-D2	864	1-D1,1-D2	930.5	1-D1,1-D2	1668.25	1-D1,1-D2	1338.75	1-D1,1-D2	2349.25	1-D1,1-D2	424.5	1-D1,1-D2	802	1-D1,1-D2	1607.25	1-D1,1-D2	1023.5	1-D1,1-D2	2782.25	1-D1,1-D2	1242.5	1-D1,1-D2	711.5	1-D1,1-D2	2592.5	1-D1,1-D2	523	1-D1,1-D2	924.25	1-D1,1-D2	1843.5	1-D1,1-D2	1442.75
Standard5	1-E1,1-E2	105	1-E1,1-E2	343.5	1-E1,1-E2	116.5	1-E1,1-E2	293.25	1-E1,1-E2	238	1-E1,1-E2	236	1-E1,1-E2	203.5	1-E1,1-E2	486.5	1-E1,1-E2	362.5	1-E1,1-E2	649.5	1-E1,1-E2	78.5	1-E1,1-E2	112.5	1-E1,1-E2	474.25	1-E1,1-E2	210	1-E1,1-E2	700.25	1-E1,1-E2	268	1-E1,1-E2	180	1-E1,1-E2	623.75	1-E1,1-E2	145.25	1-E1,1-E2	173.5	1-E1,1-E2	299	1-E1,1-E2	410
Standard6	1-F1,1-F2	44.25	1-F1,1-F2	127	1-F1,1-F2	52	1-F1,1-F2	54.5	1-F1,1-F2	53	1-F1,1-F2	95	1-F1,1-F2	66.5	1-F1,1-F2	191.5	1-F1,1-F2	114.75	1-F1,1-F2	136.5	1-F1,1-F2	38	1-F1,1-F2	37.5	1-F1,1-F2	118	1-F1,1-F2	73.5	1-F1,1-F2	301	1-F1,1-F2	60.5	1-F1,1-F2	68	1-F1,1-F2	169.25	1-F1,1-F2	52.5	1-F1,1-F2	50.5	1-F1,1-F2	66.75	1-F1,1-F2	156.5
Standard7	1-G1,1-G2	24	1-G1,1-G2	59.5	1-G1,1-G2	33	1-G1,1-G2	20	1-G1,1-G2	26.5	1-G1,1-G2	55.5	1-G1,1-G2	37	1-G1,1-G2	89	1-G1,1-G2	46	1-G1,1-G2	39.5	1-G1,1-G2	30	1-G1,1-G2	25.5	1-G1,1-G2	38.5	1-G1,1-G2	41	1-G1,1-G2	217.25	1-G1,1-G2	31.5	1-G1,1-G2	38.5	1-G1,1-G2	54.75	1-G1,1-G2	24.5	1-G1,1-G2	21	1-G1,1-G2	26.5	1-G1,1-G2	83.75
Mock 48 1	1-A3,1-B3	39	1-A3,1-B3	100.5	1-A3,1-B3	84.25	1-A3,1-B3	34	1-A3,1-B3	88	1-A3,1-B3	77.5	1-A3,1-B3	117.5	1-A3,1-B3	20806	1-A3,1-B3	91.5	1-A3,1-B3	733.75	1-A3,1-B3	2727.5	1-A3,1-B3	46	1-A3,1-B3	65.5	1-A3,1-B3	76	1-A3,1-B3	801	1-A3,1-B3	5029.5	1-A3,1-B3	216.5	1-A3,1-B3	93.25	1-A3,1-B3	51	1-A3,1-B3	25.5	1-A3,1-B3	1121.5	1-A3,1-B3	12313.5
Mock 48 2	1-C3,1-D3	40.5	1-C3,1-D3	113.75	1-C3,1-D3	83	1-C3,1-D3	36.75	1-C3,1-D3	177	1-C3,1-D3	80.5	1-C3,1-D3	317	1-C3,1-D3	21125.5	1-C3,1-D3	101	1-C3,1-D3	828.75	1-C3,1-D3	4500	1-C3,1-D3	47.25	1-C3,1-D3	75	1-C3,1-D3	86.25	1-C3,1-D3	864.5	1-C3,1-D3	6233.5	1-C3,1-D3	235.75	1-C3,1-D3	121.5	1-C3,1-D3	61.5	1-C3,1-D3	26.5	1-C3,1-D3	760.75	1-C3,1-D3	12893.2
Mock 48 3	1-E3,1-F3	38.5	1-E3,1-F3	108.25	1-E3,1-F3	86.5	1-E3,1-F3	34	1-E3,1-F3	80	1-E3,1-F3	80	1-E3,1-F3	94.5	1-E3,1-F3	20643.5	1-E3,1-F3	95	1-E3,1-F3	731	1-E3,1-F3	1768	1-E3,1-F3	46.5	1-E3,1-F3	73.5	1-E3,1-F3	83	1-E3,1-F3	840.5	1-E3,1-F3	4332.25	1-E3,1-F3	219.25	1-E3,1-F3	95.5	1-E3,1-F3	51.5	1-E3,1-F3	26	1-E3,1-F3	2511.25	1-E3,1-F3	12969.2
Mock 96 1	1-A8,1-B8	32.5	1-A8,1-B8	89.75	1-A8,1-B8	76.25	1-A8,1-B8	29	1-A8,1-B8	72	1-A8,1-B8	67	1-A8,1-B8	75.75	1-A8,1-B8	19404.5	1-A8,1-B8	80.25	1-A8,1-B8	734.75	1-A8,1-B8	1365.5	1-A8,1-B8	40	1-A8,1-B8	58.5	1-A8,1-B8	65	1-A8,1-B8	718.75	1-A8,1-B8	4095.5	1-A8,1-B8	199.5	1-A8,1-B8	71.25	1-A8,1-B8	41.5	1-A8,1-B8	21.5	1-A8,1-B8	532.25	1-A8,1-B8	10296.5
Mock 96 2	1-C8,1-D8	35.5	1-C8,1-D8	85	1-C8,1-D8	71.5	1-C8,1-D8	28.5	1-C8,1-D8	58.5	1-C8,1-D8	66.5	1-C8,1-D8	51	1-C8,1-D8	18747	1-C8,1-D8	75.5	1-C8,1-D8	892.75	1-C8,1-D8	818.25	1-C8,1-D8	41.25	1-C8,1-D8	58	1-C8,1-D8	65.5	1-C8,1-D8	699.25	1-C8,1-D8	2912.5	1-C8,1-D8	192.5	1-C8,1-D8	63	1-C8,1-D8	41.5	1-C8,1-D8	20.5	1-C8,1-D8	770	1-C8,1-D8	10215.5
Mock 96 3	1-E8,1-F8	32.5	1-E8,1-F8	90.75	1-E8,1-F8	79.25	1-E8,1-F8	29	1-E8,1-F8	59.5	1-E8,1-F8	67	1-E8,1-F8	57	1-E8,1-F8	18640.2	1-E8,1-F8	80.5	1-E8,1-F8	885.75	1-E8,1-F8	1069	1-E8,1-F8	41.5	1-E8,1-F8	61.5	1-E8,1-F8	64	1-E8,1-F8	695.75	1-E8,1-F8	3312	1-E8,1-F8	250.75	1-E8,1-F8	75.75	1-E8,1-F8	43.75	1-E8,1-F8	21	1-E8,1-F8	1090.25	1-E8,1-F8	10634.2
R0001 48 1	1-A6,1-B6	45	1-A6,1-B6	104.5	1-A6,1-B6	87.75	1-A6,1-B6	35	1-A6,1-B6	240.5	1-A6,1-B6	81.5	1-A6,1-B6	350.75	1-A6,1-B6	20757.8	1-A6,1-B6	101.25	1-A6,1-B6	13474.8	1-A6,1-B6	3101.5	1-A6,1-B6	49	1-A6,1-B6	77	1-A6,1-B6	90.5	1-A6,1-B6	848	1-A6,1-B6	5923.5	1-A6,1-B6	182	1-A6,1-B6	105.5	1-A6,1-B6	68.5	1-A6,1-B6	29.5	1-A6,1-B6	1094.5	1-A6,1-B6	13736.8
R0001 48 2	1-C6,1-D6	52	1-C6,1-D6	124	1-C6,1-D6	98.25	1-C6,1-D6	40	1-C6,1-D6	234.5	1-C6,1-D6	94	1-C6,1-D6	396.75	1-C6,1-D6	21350	1-C6,1-D6	109.75	1-C6,1-D6	14313.2	1-C6,1-D6	5105.5	1-C6,1-D6	54.5	1-C6,1-D6	89.5	1-C6,1-D6	102	1-C6,1-D6	911.25	1-C6,1-D6	6427	1-C6,1-D6	240	1-C6,1-D6	134.75	1-C6,1-D6	73.5	1-C6,1-D6	30	1-C6,1-D6	913.5	1-C6,1-D6	15147.8
R0001 48 3	1-E6,1-F6	44.5	1-E6,1-F6	114.75	1-E6,1-F6	90	1-E6,1-F6	39	1-E6,1-F6	305.5	1-E6,1-F6	89.25	1-E6,1-F6	408.5	1-E6,1-F6	20779.2	1-E6,1-F6	105.75	1-E6,1-F6	13958.5	1-E6,1-F6	4743.25	1-E6,1-F6	50	1-E6,1-F6	81.75	1-E6,1-F6	99.5	1-E6,1-F6	909.25	1-E6,1-F6	6112.5	1-E6,1-F6	229.25	1-E6,1-F6	122.5	1-E6,1-F6	77.5	1-E6,1-F6	28.5	1-E6,1-F6	1070.5	1-E6,1-F6	14132.5
R0001 96 1	1-A11,1-B11	45.75	1-A11,1-B11	137	1-A11,1-B11	109.25	1-A11,1-B11	39.5	1-A11,1-B11	2213	1-A11,1-B11	89.5	1-A11,1-B11	769	1-A11,1-B11	21350	1-A11,1-B11	131.5	1-A11,1-B11	12120.8	1-A11,1-B11	4335.5	1-A11,1-B11	52.5	1-A11,1-B11	194	1-A11,1-B11	121.5	1-A11,1-B11	917	1-A11,1-B11	6865	1-A11,1-B11	313.5	1-A11,1-B11	271.5	1-A11,1-B11	96.5	1-A11,1-B11	32.5	1-A11,1-B11	668.5	1-A11,1-B11	16389
R0001 96 2	1-C11,1-D11	48	1-C11,1-D11	126.75	1-C11,1-D11	108.5	1-C11,1-D11	37.5	1-C11,1-D11	1456	1-C11,1-D11	84.5	1-C11,1-D11	517	1-C11,1-D11	20647.5	1-C11,1-D11	115	1-C11,1-D11	12572	1-C11,1-D11	2104.5	1-C11,1-D11	53	1-C11,1-D11	160.75	1-C11,1-D11	107	1-C11,1-D11	885.25	1-C11,1-D11	6277.25	1-C11,1-D11	261	1-C11,1-D11	237.5	1-C11,1-D11	83	1-C11,1-D11	32	1-C11,1-D11	498.75	1-C11,1-D11	14448.2
R0001 96 3	1-E11,1-F11	47.5	1-E11,1-F11	128.75	1-E11,1-F11	109.75	1-E11,1-F11	39.5	1-E11,1-F11	1535.25	1-E11,1-F11	89	1-E11,1-F11	466	1-E11,1-F11	21011.8	1-E11,1-F11	121	1-E11,1-F11	12973.2	1-E11,1-F11	3586.5	1-E11,1-F11	55.25	1-E11,1-F11	138.25	1-E11,1-F11	115.5	1-E11,1-F11	912.75	1-E11,1-F11	6497.5	1-E11,1-F11	333.5	1-E11,1-F11	259	1-E11,1-F11	86.75	1-E11,1-F11	33.5	1-E11,1-F11	1720.25	1-E11,1-F11	15391.8
R0112 48 1	1-A7,1-B7	42.5	1-A7,1-B7	104	1-A7,1-B7	84	1-A7,1-B7	36.5	1-A7,1-B7	116.5	1-A7,1-B7	79.25	1-A7,1-B7	249.25	1-A7,1-B7	21347	1-A7,1-B7	99	1-A7,1-B7	9398.25	1-A7,1-B7	3198.5	1-A7,1-B7	47.75	1-A7,1-B7	74.5	1-A7,1-B7	84.25	1-A7,1-B7	798.75	1-A7,1-B7	5558	1-A7,1-B7	199	1-A7,1-B7	96	1-A7,1-B7	59.5	1-A7,1-B7	27.5	1-A7,1-B7	653.75	1-A7,1-B7	14298.2
R0112 48 2	1-C7,1-D7	39.25	1-C7,1-D7	103.75	1-C7,1-D7	88	1-C7,1-D7	34	1-C7,1-D7	96.5	1-C7,1-D7	71.75	1-C7,1-D7	238.5	1-C7,1-D7	20086.5	1-C7,1-D7	95	1-C7,1-D7	8677.75	1-C7,1-D7	1660.5	1-C7,1-D7	45.5	1-C7,1-D7	71	1-C7,1-D7	75.5	1-C7,1-D7	782	1-C7,1-D7	5033.5	1-C7,1-D7	171.25	1-C7,1-D7	87	1-C7,1-D7	52	1-C7,1-D7	24	1-C7,1-D7	485	1-C7,1-D7	12384.5
R0112 48 3	1-E7,1-F7	37.5	1-E7,1-F7	109	1-E7,1-F7	82.25	1-E7,1-F7	33.5	1-E7,1-F7	114.5	1-E7,1-F7	75	1-E7,1-F7	374.25	1-E7,1-F7	20121.5	1-E7,1-F7	93.5	1-E7,1-F7	9302.5	1-E7,1-F7	3582.5	1-E7,1-F7	48.5	1-E7,1-F7	70.5	1-E7,1-F7	87.5	1-E7,1-F7	827	1-E7,1-F7	5529.5	1-E7,1-F7	189.25	1-E7,1-F7	133.25	1-E7,1-F7	60	1-E7,1-F7	26.5	1-E7,1-F7	915.75	1-E7,1-F7	13211.2
R0112 96 1	1-A12,1-B12	40.5	1-A12,1-B12	119.5	1-A12,1-B12	101	1-A12,1-B12	36	1-A12,1-B12	348.75	1-A12,1-B12	81.5	1-A12,1-B12	230	1-A12,1-B12	20847	1-A12,1-B12	103.75	1-A12,1-B12	13562	1-A12,1-B12	1222.5	1-A12,1-B12	49	1-A12,1-B12	96.5	1-A12,1-B12	92	1-A12,1-B12	809.5	1-A12,1-B12	5491.5	1-A12,1-B12	261	1-A12,1-B12	180	1-A12,1-B12	64.25	1-A12,1-B12	28.75	1-A12,1-B12	1267	1-A12,1-B12	14600
R0112 96 2	1-C12,1-D12	43.75	1-C12,1-D12	119.75	1-C12,1-D12	89.5	1-C12,1-D12	37.75	1-C12,1-D12	400.25	1-C12,1-D12	80.25	1-C12,1-D12	343	1-C12,1-D12	20431.5	1-C12,1-D12	101	1-C12,1-D12	13431	1-C12,1-D12	2043	1-C12,1-D12	48.5	1-C12,1-D12	87	1-C12,1-D12	94	1-C12,1-D12	781.75	1-C12,1-D12	5623	1-C12,1-D12	223	1-C12,1-D12	184	1-C12,1-D12	69.5	1-C12,1-D12	29.5	1-C12,1-D12	1300	1-C12,1-D12	13444
R0112 96 3	1-E12,1-F12	47.25	1-E12,1-F12	116	1-E12,1-F12	94.5	1-E12,1-F12	35.5	1-E12,1-F12	320	1-E12,1-F12	80	1-E12,1-F12	288.5	1-E12,1-F12	20685.5	1-E12,1-F12	105.5	1-E12,1-F12	13574	1-E12,1-F12	2344.5	1-E12,1-F12	48	1-E12,1-F12	95.5	1-E12,1-F12	102	1-E12,1-F12	846.75	1-E12,1-F12	5464.75	1-E12,1-F12	270	1-E12,1-F12	154.75	1-E12,1-F12	67.75	1-E12,1-F12	28	1-E12,1-F12	1355.5	1-E12,1-F12	14895.5
R0250 48 1	1-A4,1-B4	44	1-A4,1-B4	118	1-A4,1-B4	84.5	1-A4,1-B4	35.75	1-A4,1-B4	140.5	1-A4,1-B4	80.25	1-A4,1-B4	386.25	1-A4,1-B4	20648.5	1-A4,1-B4	99	1-A4,1-B4	13670.2	1-A4,1-B4	3395	1-A4,1-B4	49	1-A4,1-B4	76.25	1-A4,1-B4	95	1-A4,1-B4	827.25	1-A4,1-B4	5781	1-A4,1-B4	211	1-A4,1-B4	143	1-A4,1-B4	65.5	1-A4,1-B4	27.5	1-A4,1-B4	752	1-A4,1-B4	14211.2
R0250 48 2	1-C4,1-D4	42	1-C4,1-D4	116.75	1-C4,1-D4	90	1-C4,1-D4	36	1-C4,1-D4	174.5	1-C4,1-D4	88.75	1-C4,1-D4	367	1-C4,1-D4	20476.8	1-C4,1-D4	101.75	1-C4,1-D4	13404.8	1-C4,1-D4	1789	1-C4,1-D4	51	1-C4,1-D4	85	1-C4,1-D4	94.75	1-C4,1-D4	846	1-C4,1-D4	5700	1-C4,1-D4	220.5	1-C4,1-D4	114.5	1-C4,1-D4	68	1-C4,1-D4	29.5	1-C4,1-D4	1124.25	1-C4,1-D4	14191.2
R0250 48 3	1-E4,1-F4	45.75	1-E4,1-F4	113	1-E4,1-F4	95.5	1-E4,1-F4	36.5	1-E4,1-F4	166.5	1-E4,1-F4	88	1-E4,1-F4	308	1-E4,1-F4	21156.5	1-E4,1-F4	106	1-E4,1-F4	13936.5	1-E4,1-F4	2633.25	1-E4,1-F4	52.5	1-E4,1-F4	83.25	1-E4,1-F4	101	1-E4,1-F4	883.5	1-E4,1-F4	5858.5	1-E4,1-F4	233	1-E4,1-F4	115.5	1-E4,1-F4	67.5	1-E4,1-F4	29.75	1-E4,1-F4	855.5	1-E4,1-F4	14684
R0250 96 1	1-A9,1-B9	47.5	1-A9,1-B9	120.75	1-A9,1-B9	92.25	1-A9,1-B9	39	1-A9,1-B9	1698.25	1-A9,1-B9	91	1-A9,1-B9	1171	1-A9,1-B9	21085.8	1-A9,1-B9	111	1-A9,1-B9	13477.8	1-A9,1-B9	3734.25	1-A9,1-B9	51	1-A9,1-B9	130.5	1-A9,1-B9	111.25	1-A9,1-B9	905	1-A9,1-B9	6373.25	1-A9,1-B9	299	1-A9,1-B9	202.25	1-A9,1-B9	95	1-A9,1-B9	32	1-A9,1-B9	690.25	1-A9,1-B9	14747
R0250 96 2	1-C9,1-D9	46.5	1-C9,1-D9	128.5	1-C9,1-D9	98	1-C9,1-D9	41.25	1-C9,1-D9	1694.25	1-C9,1-D9	91	1-C9,1-D9	1060.25	1-C9,1-D9	20798	1-C9,1-D9	108.75	1-C9,1-D9	13172	1-C9,1-D9	3607.5	1-C9,1-D9	52.5	1-C9,1-D9	140.5	1-C9,1-D9	110.5	1-C9,1-D9	905.5	1-C9,1-D9	6405	1-C9,1-D9	302.25	1-C9,1-D9	213	1-C9,1-D9	96	1-C9,1-D9	33	1-C9,1-D9	687	1-C9,1-D9	14698.5
R0250 96 3	1-E9,1-F9	50.25	1-E9,1-F9	139	1-E9,1-F9	100.5	1-E9,1-F9	41	1-E9,1-F9	1842.25	1-E9,1-F9	93.5	1-E9,1-F9	1860	1-E9,1-F9	20716.2	1-E9,1-F9	138.75	1-E9,1-F9	11807.5	1-E9,1-F9	3668.25	1-E9,1-F9	53.75	1-E9,1-F9	259.25	1-E9,1-F9	130	1-E9,1-F9	977.5	1-E9,1-F9	6430.5	1-E9,1-F9	273.75	1-E9,1-F9	494	1-E9,1-F9	111.5	1-E9,1-F9	33.5	1-E9,1-F9	551.5	1-E9,1-F9	14917.2
R0337 48 1	1-A5,1-B5	45	1-A5,1-B5	126.25	1-A5,1-B5	93	1-A5,1-B5	37	1-A5,1-B5	151.75	1-A5,1-B5	83	1-A5,1-B5	440.25	1-A5,1-B5	19384.5	1-A5,1-B5	104	1-A5,1-B5	12499.2	1-A5,1-B5	2102.25	1-A5,1-B5	52	1-A5,1-B5	82	1-A5,1-B5	98.5	1-A5,1-B5	870.25	1-A5,1-B5	6103.75	1-A5,1-B5	224	1-A5,1-B5	130.25	1-A5,1-B5	65.5	1-A5,1-B5	28	1-A5,1-B5	766.25	1-A5,1-B5	14418.5
R0337 48 2	1-C5,1-D5	41.5	1-C5,1-D5	115	1-C5,1-D5	93.25	1-C5,1-D5	38	1-C5,1-D5	101.5	1-C5,1-D5	86.5	1-C5,1-D5	431.5	1-C5,1-D5	20841.5	1-C5,1-D5	103.25	1-C5,1-D5	13894	1-C5,1-D5	1904.5	1-C5,1-D5	47.5	1-C5,1-D5	73	1-C5,1-D5	87.5	1-C5,1-D5	829.25	1-C5,1-D5	5789.25	1-C5,1-D5	203.75	1-C5,1-D5	112.5	1-C5,1-D5	63.75	1-C5,1-D5	29.25	1-C5,1-D5	804.5	1-C5,1-D5	13252.5
R0337 48 3	1-E5,1-F5	41.5	1-E5,1-F5	99.5	1-E5,1-F5	83.25	1-E5,1-F5	33.75	1-E5,1-F5	90.5	1-E5,1-F5	80	1-E5,1-F5	356.5	1-E5,1-F5	20398.5	1-E5,1-F5	91.25	1-E5,1-F5	8821.75	1-E5,1-F5	2159.5	1-E5,1-F5	45.25	1-E5,1-F5	68.5	1-E5,1-F5	83.5	1-E5,1-F5	821.5	1-E5,1-F5	5434.5	1-E5,1-F5	170.5	1-E5,1-F5	95.5	1-E5,1-F5	57.75	1-E5,1-F5	25	1-E5,1-F5	431.75	1-E5,1-F5	12257.2
R0337 96 1	1-A10,1-B10	46	1-A10,1-B10	128.75	1-A10,1-B10	101.75	1-A10,1-B10	37.5	1-A10,1-B10	986.5	1-A10,1-B10	86	1-A10,1-B10	773.25	1-A10,1-B10	20990.8	1-A10,1-B10	111	1-A10,1-B10	13756.2	1-A10,1-B10	1742.75	1-A10,1-B10	52.5	1-A10,1-B10	102	1-A10,1-B10	107.75	1-A10,1-B10	878.5	1-A10,1-B10	6098	1-A10,1-B10	235.5	1-A10,1-B10	269.75	1-A10,1-B10	79.75	1-A10,1-B10	31	1-A10,1-B10	830	1-A10,1-B10	13654.5
R0337 96 2	1-C10,1-D10	53.5	1-C10,1-D10	135	1-C10,1-D10	97	1-C10,1-D10	42	1-C10,1-D10	2725	1-C10,1-D10	99	1-C10,1-D10	2438	1-C10,1-D10	21264.5	1-C10,1-D10	128	1-C10,1-D10	13512	1-C10,1-D10	2473.5	1-C10,1-D10	56.5	1-C10,1-D10	179.25	1-C10,1-D10	141.5	1-C10,1-D10	1012	1-C10,1-D10	7000	1-C10,1-D10	292.5	1-C10,1-D10	439	1-C10,1-D10	127.25	1-C10,1-D10	36	1-C10,1-D10	711.5	1-C10,1-D10	15324
R0337 96 3	1-E10,1-F10	64.75	1-E10,1-F10	168.5	1-E10,1-F10	121.75	1-E10,1-F10	43	1-E10,1-F10	3133.5	1-E10,1-F10	111.25	1-E10,1-F10	4310	1-E10,1-F10	21792.5	1-E10,1-F10	160.25	1-E10,1-F10	11253	1-E10,1-F10	4940.5	1-E10,1-F10	58.5	1-E10,1-F10	441.25	1-E10,1-F10	186	1-E10,1-F10	1121	1-E10,1-F10	7266.75	1-E10,1-F10	293	1-E10,1-F10	773	1-E10,1-F10	157.75	1-E10,1-F10	42.5	1-E10,1-F10	752	1-E10,1-F10	17254.8

## Sheet: %CV (Net MFI)
Results per target (AVERAGED)	BAFF		E-Cadherin	E-Cadherin	Eotaxin 3 (CCL26)	Eotaxin 3 (CCL26)	Eotaxin (CCL11)	Eotaxin (CCL11)	G-CSF (CSF-3)	G-CSF (CSF-3)	IFN-A	IFN-A	IL-6	IL-6	IL-8 (CXCL-8)	IL-8 (CXCL-8)	IL-18	IL-18	IP-10 (CXCL10)	IP-10 (CXCL10)	MCP-1 (CCL2)	MCP-1 (CCL2)	MCP-4 (CCL13)	MCP-4 (CCL13)	MDC	MDC	MIP-1-A (CCL3)	MIP-1-A (CCL3)	MIP-1-B (CCL4)	MIP-1-B (CCL4)	MIP-2-A (CXCL2)	MIP-2-A (CXCL2)	TARC (CCL17)	TARC (CCL17)	TGF Alpha	TGF Alpha	TNF Alpha	TNF Alpha	TRAIL-R1	TRAIL-R1	TSLP	TSLP	VEGF-A	VEGF-A
Sample ID	Well	%CV (Net MFI)	Well	%CV (Net MFI)	Well	%CV (Net MFI)	Well	%CV (Net MFI)	Well	%CV (Net MFI)	Well	%CV (Net MFI)	Well	%CV (Net MFI)	Well	%CV (Net MFI)	Well	%CV (Net MFI)	Well	%CV (Net MFI)	Well	%CV (Net MFI)	Well	%CV (Net MFI)	Well	%CV (Net MFI)	Well	%CV (Net MFI)	Well	%CV (Net MFI)	Well	%CV (Net MFI)	Well	%CV (Net MFI)	Well	%CV (Net MFI)	Well	%CV (Net MFI)	Well	%CV (Net MFI)	Well	%CV (Net MFI)	Well	%CV (Net MFI)
Standard1	1-A1,1-A2	3.11	1-A1,1-A2	0.34	1-A1,1-A2	1.55	1-A1,1-A2	0.82	--	--	1-A1,1-A2	3.08	1-A1,1-A2	0.18	1-A1,1-A2	3.14	1-A1,1-A2	1.31	--	--	1-A1,1-A2	2.62	1-A1,1-A2	2.03	1-A1,1-A2	4.99	1-A1,1-A2	0.03	1-A1,1-A2	1.6	1-A1,1-A2	5.9	1-A1,1-A2	3.12	1-A1,1-A2	1.86	1-A1,1-A2	3.28	1-A1,1-A2	2.44	1-A1,1-A2	3.41	1-A1,1-A2	3.62
Standard2	1-B1,1-B2	0.09	1-B1,1-B2	1.29	1-B1,1-B2	3.31	1-B1,1-B2	0.16	1-B1,1-B2	0.98	1-B1,1-B2	0.72	1-B1,1-B2	2.2	1-B1,1-B2	0.32	1-B1,1-B2	1.2	1-B1,1-B2	1.6	1-B1,1-B2	1.37	1-B1,1-B2	1.81	1-B1,1-B2	0.18	1-B1,1-B2	0.41	1-B1,1-B2	1.41	1-B1,1-B2	1.28	1-B1,1-B2	0.25	1-B1,1-B2	1.39	1-B1,1-B2	1.16	1-B1,1-B2	1.06	1-B1,1-B2	2.42	1-B1,1-B2	0.85
Standard3	1-C1,1-C2	2.8	1-C1,1-C2	0.83	1-C1,1-C2	9.11	1-C1,1-C2	1.73	1-C1,1-C2	0.15	1-C1,1-C2	1.7	1-C1,1-C2	4.41	1-C1,1-C2	1.58	1-C1,1-C2	0.19	1-C1,1-C2	3.72	1-C1,1-C2	3.24	1-C1,1-C2	1.83	1-C1,1-C2	1.1	1-C1,1-C2	0	1-C1,1-C2	0.6	1-C1,1-C2	0.02	1-C1,1-C2	14.77	1-C1,1-C2	1.65	1-C1,1-C2	0.19	1-C1,1-C2	1.49	1-C1,1-C2	2.14	1-C1,1-C2	2.12
Standard4	1-D1,1-D2	9.22	1-D1,1-D2	7.61	1-D1,1-D2	2.15	1-D1,1-D2	7.1	1-D1,1-D2	3.62	1-D1,1-D2	8.09	1-D1,1-D2	9.49	1-D1,1-D2	0.99	1-D1,1-D2	3.15	1-D1,1-D2	5.85	1-D1,1-D2	4.8	1-D1,1-D2	9.36	1-D1,1-D2	6.7	1-D1,1-D2	5.48	1-D1,1-D2	3.41	1-D1,1-D2	2.38	1-D1,1-D2	0.31	1-D1,1-D2	10.36	1-D1,1-D2	2.79	1-D1,1-D2	7.25	1-D1,1-D2	5.22	1-D1,1-D2	5.29
Standard5	1-E1,1-E2	11.51	1-E1,1-E2	11.46	1-E1,1-E2	15.41	1-E1,1-E2	14.43	1-E1,1-E2	18.16	1-E1,1-E2	13.91	1-E1,1-E2	14.19	1-E1,1-E2	8.86	1-E1,1-E2	8.56	1-E1,1-E2	9.13	1-E1,1-E2	17.77	1-E1,1-E2	10.33	1-E1,1-E2	12.77	1-E1,1-E2	10.18	1-E1,1-E2	5.88	1-E1,1-E2	13.44	1-E1,1-E2	4.7	1-E1,1-E2	12.44	1-E1,1-E2	8.49	1-E1,1-E2	10.08	1-E1,1-E2	8.41	1-E1,1-E2	11.66
Standard6	1-F1,1-F2	12.59	1-F1,1-F2	1.65	1-F1,1-F2	18.71	1-F1,1-F2	1.65	1-F1,1-F2	8.57	1-F1,1-F2	13.56	1-F1,1-F2	1.89	1-F1,1-F2	21.51	1-F1,1-F2	5.05	1-F1,1-F2	20.39	1-F1,1-F2	12.6	1-F1,1-F2	5.07	1-F1,1-F2	7.9	1-F1,1-F2	4.82	1-F1,1-F2	5.71	1-F1,1-F2	6.14	1-F1,1-F2	3.69	1-F1,1-F2	8.2	1-F1,1-F2	5.85	1-F1,1-F2	5.54	1-F1,1-F2	7.27	1-F1,1-F2	6.47
Standard7	1-G1,1-G2	0	1-G1,1-G2	3.84	1-G1,1-G2	38.41	1-G1,1-G2	33.45	1-G1,1-G2	32.64	1-G1,1-G2	5.59	1-G1,1-G2	17.88	1-G1,1-G2	16.52	1-G1,1-G2	12.73	1-G1,1-G2	36.51	1-G1,1-G2	0	1-G1,1-G2	36.18	1-G1,1-G2	7.1	1-G1,1-G2	0	1-G1,1-G2	2.65	1-G1,1-G2	12.7	1-G1,1-G2	8	1-G1,1-G2	0.97	1-G1,1-G2	8.55	1-G1,1-G2	16.12	1-G1,1-G2	5.35	1-G1,1-G2	6.91

[truncated: 23 more sheets: Bead Count, BAFF, E-Cadherin, Eotaxin 3 (CCL26), Eotaxin (CCL11), G-CSF (CSF-3), IFN-A, IL-6, IL-8 (CXCL-8), IL-18, IP-10 (CXCL10), MCP-1 (CCL2), MCP-4 (CCL13), MDC, MIP-1-A (CCL3), MIP-1-B (CCL4), MIP-2-A (CXCL2), TARC (CCL17), TGF Alpha, TNF Alpha …]
