# Supplementary material for: The Influenza B Virus Victoria and Yamagata Lineages Display Distinct Cell Tropism and Infection-Induced Host Gene Expression in Human Nasal Epithelial Cell Cultures
Source: Viruses. 2023 Sep 20;15(9):1956. doi: 10.3390/v15091956 (PMC10537232; doi:10.3390/v15091956)
Supplement: Supplementary file 1 [file viruses-15-01956-s001.zip › Supp Table 4 gisaid_epiflu_isolates_vicyam_md_meta.xls]

## Sheet: Table1
Isolate_Id	PB2 Segment_Id	PB1 Segment_Id	PA Segment_Id	HA Segment_Id	NP Segment_Id	NA Segment_Id	MP Segment_Id	NS Segment_Id	HE Segment_Id	P3 Segment_Id	Isolate_Name	Subtype	Lineage	Passage_History	Location	Host	Isolate_Submitter	Submitting_Lab	Submitting_Sample_Id	Authors	Publication	Originating_Lab	Originating_Sample_Id	Collection_Date	Note	Update_Date	Submission_Date	Antigen_Character	Animal_Vaccin_Product	Adamantanes_Resistance_geno	Oseltamivir_Resistance_geno	Zanamivir_Resistance_geno	Peramivir_Resistance_geno	Other_Resistance_geno	Adamantanes_Resistance_pheno	Oseltamivir_Resistance_pheno	Zanamivir_Resistance_pheno	Peramivir_Resistance_pheno	Other_Resistance_pheno	Host_Age	Host_Age_Unit	Host_Gender	Patient_Status	Zip_Code	Outbreak	Pathogen_Test_Info	Is_Vaccinated	Human_Specimen_Source	Animal_Specimen_Source
EPI_ISL_15763838				EPI2214517|B/Baltimore/JH-003/2021	EPI2214518|B/Baltimore/JH-003/2021			EPI2214519|B/Baltimore/JH-003/2021			B/Baltimore/JH-003/2021	B	Victoria		North America / United States / Maryland / Baltimore County	Human	Amary Fall (Johns Hopkins School of Medicine / Pathology)	Johns Hopkins School of Medicine				Johns Hopkins School of Medicine		2021-11-08		2022-11-14	2022-11-14			Unknown	Unknown	Unknown	Unknown	Unknown	Unknown	Unknown	Unknown	Unknown	Unknown		Y
EPI_ISL_15763837	EPI2214510|b/Baltimore/JH-002/2021	EPI2214509|b/Baltimore/JH-002/2021	EPI2214511|b/Baltimore/JH-002/2021	EPI2214516|b/Baltimore/JH-002/2021	EPI2214515|b/Baltimore/JH-002/2021	EPI2214513|b/Baltimore/JH-002/2021	EPI2214514|b/Baltimore/JH-002/2021	EPI2214512|b/Baltimore/JH-002/2021			B/Baltimore/JH-002/2021	B	Victoria		North America / United States / Maryland / Baltimore County	Human	Amary Fall (Johns Hopkins School of Medicine / Pathology)	Johns Hopkins School of Medicine				Johns Hopkins School of Medicine		2021-10-08		2022-11-14	2022-11-14			Unknown	Unknown	Unknown	Unknown	Unknown	Unknown	Unknown	Unknown	Unknown	Unknown		Y							Nasal swab
EPI_ISL_15763833	EPI2214502|B/Baltimore/JH-001/2021	EPI2214501|B/Baltimore/JH-001/2021	EPI2214503|B/Baltimore/JH-001/2021	EPI2214508|B/Baltimore/JH-001/2021	EPI2214506|B/Baltimore/JH-001/2021	EPI2214505|B/Baltimore/JH-001/2021	EPI2214507|B/Baltimore/JH-001/2021	EPI2214504|B/Baltimore/JH-001/2021			B/Baltimore/JH-001/2021	B	Victoria		North America / United States / Maryland / Baltimore County	Human	Amary Fall (Johns Hopkins School of Medicine / Pathology)	Johns Hopkins School of Medicine				Johns Hopkins School of Medicine		2021-10-03		2022-11-14	2022-11-14			Unknown	Unknown	Unknown	Unknown	Unknown	Unknown	Unknown	Unknown	Unknown	Unknown		Y
EPI_ISL_16732428	EPI2319575|3030724514_ZZYV1F1Q_v1_2	EPI2319576|3030724514_ZZYV1F1Q_v1_1	EPI2319574|3030724514_ZZYV1F1Q_v1_3	EPI2319578|3030724514_ZZYV1F1Q_v1_4	EPI2319571|3030724514_ZZYV1F1Q_v1_5	EPI2319577|3030724514_ZZYV1F1Q_v1_6	EPI2319573|3030724514_ZZYV1F1Q_v1_7	EPI2319572|3030724514_ZZYV1F1Q_v1_8			B/Maryland/01/2021	B	Victoria	E2 (2021-08-30)	North America / United States / Maryland	Human	Catherine Smith (Centers for Disease Control and Prevention / WHO Collaborating Center for Surveillance, Epidemiology and Control of Influenza, Influenza Division)	Centers for Disease Control and Prevention	3030724514			Maryland Department of Health and Mental Hygiene	A21060374 ORIGINAL	2021-03-05	LOT#POOL	2023-01-30	2023-01-30			Unknown	Unknown	Unknown	Unknown	Unknown	Unknown	Unknown	Unknown	Unknown	Unknown	38	Y	Female
EPI_ISL_5332901	EPI1922074|3030724514_ZZYV1DDD_v1_2	EPI1922075|3030724514_ZZYV1DDD_v1_1	EPI1922073|3030724514_ZZYV1DDD_v1_3	EPI1922077|3030724514_ZZYV1DDD_v1_4	EPI1922070|3030724514_ZZYV1DDD_v1_5	EPI1922076|3030724514_ZZYV1DDD_v1_6	EPI1922072|3030724514_ZZYV1DDD_v1_7	EPI1922071|3030724514_ZZYV1DDD_v1_8			B/Maryland/01/2021	B	Victoria	C2	North America / United States / Maryland	Human	Allison Denise Myrick (Centers for Disease Control and Prevention / WHO Collaborating Center for Surveillance, Epidemiology and Control of Influenza, Influenza Division)	Centers for Disease Control and Prevention	3030724514			Maryland Department of Health and Mental Hygiene	A21060374 ORIGINAL	2021-03-05		2021-10-19	2021-10-19			Unknown	Unknown	Unknown	Unknown	Unknown	Unknown	Unknown	Unknown	Unknown	Unknown	38	Y	Female
EPI_ISL_4878628	EPI1922081|3030724514_ZZYV1DMM_v1_2	EPI1919178|3030724514_ZZYV1C5S_v1_1	EPI1922080|3030724514_ZZYV1DMM_v1_3	EPI1919179|3030724514_ZZYV1C5S_v1_4	EPI1919177|3030724514_ZZYV1C5S_v1_5	EPI1922082|3030724514_ZZYV1DMM_v1_6	EPI1922079|3030724514_ZZYV1DMM_v1_7	EPI1922078|3030724514_ZZYV1DMM_v1_8			B/Maryland/01/2021	B	Victoria	E2	North America / United States / Maryland	Human	Allison Denise Myrick (Centers for Disease Control and Prevention / WHO Collaborating Center for Surveillance, Epidemiology and Control of Influenza, Influenza Division)	Centers for Disease Control and Prevention	3030724514			Maryland Department of Health and Mental Hygiene	A21060374 ORIGINAL	2021-03-05		2021-10-19	2021-10-05			Unknown	Unknown	Unknown	Unknown	Unknown	Unknown	Unknown	Unknown	Unknown	Unknown	38	Y	Female
EPI_ISL_2521324	EPI1870347|3030724514_ZZYV183E_v2_2	EPI1870348|3030724514_ZZYV183E_v2_1	EPI1870346|3030724514_ZZYV183E_v2_3	EPI1870350|3030724514_ZZYV183E_v2_4	EPI1870343|3030724514_ZZYV183E_v2_5	EPI1870349|3030724514_ZZYV183E_v2_6	EPI1870345|3030724514_ZZYV183E_v2_7	EPI1870344|3030724514_ZZYV183E_v2_8			B/Maryland/01/2021	B	Victoria	C1	North America / United States / Maryland	Human	Juliana DaSilva (Centers for Disease Control and Prevention / WHO Collaborating Center for Surveillance, Epidemiology and Control of Influenza, Influenza Division)	Centers for Disease Control and Prevention	3030724514			Maryland Department of Health and Mental Hygiene	A21060374 ORIGINAL	2021-03-05		2021-06-14	2021-06-14			Unknown	Unknown	Unknown	Unknown	Unknown	Unknown	Unknown	Unknown	Unknown	Unknown	38	Y	Female
EPI_ISL_2521320	EPI1870315|3030724514_ZZYV183D_v2_2	EPI1870316|3030724514_ZZYV183D_v2_1	EPI1870314|3030724514_ZZYV183D_v2_3	EPI1870318|3030724514_ZZYV183D_v2_4	EPI1870311|3030724514_ZZYV183D_v2_5	EPI1870317|3030724514_ZZYV183D_v2_6	EPI1870313|3030724514_ZZYV183D_v2_7	EPI1870312|3030724514_ZZYV183D_v2_8			B/Maryland/01/2021	B	Victoria	Original	North America / United States / Maryland	Human	Juliana DaSilva (Centers for Disease Control and Prevention / WHO Collaborating Center for Surveillance, Epidemiology and Control of Influenza, Influenza Division)	Centers for Disease Control and Prevention	3030724514			Maryland Department of Health and Mental Hygiene	A21060374 ORIGINAL	2021-03-05		2021-06-14	2021-06-14			Unknown	Unknown	Unknown	Unknown	Unknown	Unknown	Unknown	Unknown	Unknown	Unknown	38	Y	Female
EPI_ISL_491850	EPI1758479|3026054664_ZZYV8ZN7_v1_2	EPI1758480|3026054664_ZZYV8ZN7_v1_1	EPI1758478|3026054664_ZZYV8ZN7_v1_3	EPI1758482|3026054664_ZZYV8ZN7_v1_4	EPI1758475|3026054664_ZZYV8ZN7_v1_5	EPI1758481|3026054664_ZZYV8ZN7_v1_6	EPI1758477|3026054664_ZZYV8ZN7_v1_7	EPI1758476|3026054664_ZZYV8ZN7_v1_8			B/Maryland/02/2020	B	Victoria	Original	North America / United States / Maryland	Human	Juliana DaSilva (Centers for Disease Control and Prevention / WHO Collaborating Center for Surveillance, Epidemiology and Control of Influenza, Influenza Division)	Centers for Disease Control and Prevention	3026054664			Maryland Department of Health and Mental Hygiene	A20000750 ORIGINAL	2020-01-03		2020-07-17	2020-07-17			Unknown	Unknown	Unknown	Unknown	Unknown	Unknown	Sensitive	Sensitive	Unknown	Unknown	2	Y	Male
EPI_ISL_491705	EPI1757565|3026051741_ZZYUM8S7_v1_2	EPI1757566|3026051741_ZZYUM8S7_v1_1		EPI1757568|3026051741_ZZYUM8S7_v1_4	EPI1757562|3026051741_ZZYUM8S7_v1_5	EPI1757567|3026051741_ZZYUM8S7_v1_6	EPI1757564|3026051741_ZZYUM8S7_v1_7	EPI1757563|3026051741_ZZYUM8S7_v1_8			B/Maryland/15/2019	B	Victoria	C1	North America / United States / Maryland	Human	Juliana DaSilva (Centers for Disease Control and Prevention / WHO Collaborating Center for Surveillance, Epidemiology and Control of Influenza, Influenza Division)	Centers for Disease Control and Prevention	3026051741			Maryland Department of Health and Mental Hygiene	A19039255 ORIGINAL	2019-04-10		2020-07-17	2020-07-17	B/COLORADO/06/2017-LIKE LOW		Unknown	Unknown	Unknown	Unknown	Unknown	Unknown	Sensitive	Sensitive	Unknown	Unknown	13	Y	Male
EPI_ISL_428244	EPI1731765|3026055846_ZZYV96D6_v1_2	EPI1731766|3026055846_ZZYV96D6_v1_1	EPI1731764|3026055846_ZZYV96D6_v1_3	EPI1731768|3026055846_ZZYV96D6_v1_4	EPI1731761|3026055846_ZZYV96D6_v1_5	EPI1731767|3026055846_ZZYV96D6_v1_6	EPI1731763|3026055846_ZZYV96D6_v1_7	EPI1731762|3026055846_ZZYV96D6_v1_8			B/Maryland/13/2020	B	Yamagata	C1	North America / United States / Maryland	Human	Juliana DaSilva (Centers for Disease Control and Prevention / WHO Collaborating Center for Surveillance, Epidemiology and Control of Influenza, Influenza Division)	Centers for Disease Control and Prevention	3026055846			Maryland Department of Health and Mental Hygiene	A20019918 ORIGINAL	2020-02-19		2020-04-20	2020-04-20			Unknown	Unknown	Unknown	Unknown	Unknown	Unknown	Unknown	Unknown	Unknown	Unknown	89	Y	Female
EPI_ISL_428243	EPI1731757|3026055845_ZZYV96CZ_v1_2	EPI1731758|3026055845_ZZYV96CZ_v1_1	EPI1731756|3026055845_ZZYV96CZ_v1_3	EPI1731760|3026055845_ZZYV96CZ_v1_4	EPI1731753|3026055845_ZZYV96CZ_v1_5	EPI1731759|3026055845_ZZYV96CZ_v1_6	EPI1731755|3026055845_ZZYV96CZ_v1_7	EPI1731754|3026055845_ZZYV96CZ_v1_8			B/Maryland/14/2020	B	Yamagata	C1	North America / United States / Maryland	Human	Juliana DaSilva (Centers for Disease Control and Prevention / WHO Collaborating Center for Surveillance, Epidemiology and Control of Influenza, Influenza Division)	Centers for Disease Control and Prevention	3026055845			Maryland Department of Health and Mental Hygiene	A20019576 ORIGINAL	2020-02-20		2020-04-20	2020-04-20			Unknown	Unknown	Unknown	Unknown	Unknown	Unknown	Unknown	Unknown	Unknown	Unknown	15	Y	Male
EPI_ISL_428239	EPI1731725|3026055846_ZZYV95UU_v1_2	EPI1731726|3026055846_ZZYV95UU_v1_1	EPI1731724|3026055846_ZZYV95UU_v1_3	EPI1731728|3026055846_ZZYV95UU_v1_4	EPI1731721|3026055846_ZZYV95UU_v1_5	EPI1731727|3026055846_ZZYV95UU_v1_6	EPI1731723|3026055846_ZZYV95UU_v1_7	EPI1731722|3026055846_ZZYV95UU_v1_8			B/Maryland/13/2020	B	Yamagata	Original	North America / United States / Maryland	Human	Juliana DaSilva (Centers for Disease Control and Prevention / WHO Collaborating Center for Surveillance, Epidemiology and Control of Influenza, Influenza Division)	Centers for Disease Control and Prevention	3026055846			Maryland Department of Health and Mental Hygiene	A20019918 ORIGINAL	2020-02-19		2020-04-20	2020-04-20			Unknown	Unknown	Unknown	Unknown	Unknown	Unknown	Unknown	Unknown	Unknown	Unknown	89	Y	Female
EPI_ISL_428238	EPI1731717|3026055845_ZZYV95US_v1_2	EPI1731718|3026055845_ZZYV95US_v1_1	EPI1731716|3026055845_ZZYV95US_v1_3	EPI1731720|3026055845_ZZYV95US_v1_4	EPI1731713|3026055845_ZZYV95US_v1_5	EPI1731719|3026055845_ZZYV95US_v1_6	EPI1731715|3026055845_ZZYV95US_v1_7	EPI1731714|3026055845_ZZYV95US_v1_8			B/Maryland/14/2020	B	Yamagata	Original	North America / United States / Maryland	Human	Juliana DaSilva (Centers for Disease Control and Prevention / WHO Collaborating Center for Surveillance, Epidemiology and Control of Influenza, Influenza Division)	Centers for Disease Control and Prevention	3026055845			Maryland Department of Health and Mental Hygiene	A20019576 ORIGINAL	2020-02-20		2020-04-20	2020-04-20			Unknown	Unknown	Unknown	Unknown	Unknown	Unknown	Unknown	Unknown	Unknown	Unknown	15	Y	Male
EPI_ISL_424784	EPI1726107|3026055848_ZZYV95UY_v1_2	EPI1726108|3026055848_ZZYV95UY_v1_1	EPI1726106|3026055848_ZZYV95UY_v1_3	EPI1726110|3026055848_ZZYV95UY_v1_4	EPI1726103|3026055848_ZZYV95UY_v1_5	EPI1726109|3026055848_ZZYV95UY_v1_6	EPI1726105|3026055848_ZZYV95UY_v1_7	EPI1726104|3026055848_ZZYV95UY_v1_8			B/Maryland/11/2020	B	Victoria	Original	North America / United States / Maryland	Human	Juliana DaSilva (Centers for Disease Control and Prevention / WHO Collaborating Center for Surveillance, Epidemiology and Control of Influenza, Influenza Division)	Centers for Disease Control and Prevention	3026055848			Maryland Department of Health and Mental Hygiene	A20019416 ORIGINAL	2020-02-14		2020-04-13	2020-04-13			Unknown	Unknown	Unknown	Unknown	Unknown	Unknown	Unknown	Unknown	Unknown	Unknown	7	Y	Male
EPI_ISL_424783	EPI1726099|3026055847_ZZYV95UW_v1_2	EPI1726100|3026055847_ZZYV95UW_v1_1	EPI1726098|3026055847_ZZYV95UW_v1_3	EPI1726102|3026055847_ZZYV95UW_v1_4	EPI1726095|3026055847_ZZYV95UW_v1_5	EPI1726101|3026055847_ZZYV95UW_v1_6	EPI1726097|3026055847_ZZYV95UW_v1_7	EPI1726096|3026055847_ZZYV95UW_v1_8			B/Maryland/12/2020	B	Victoria	Original	North America / United States / Maryland	Human	Juliana DaSilva (Centers for Disease Control and Prevention / WHO Collaborating Center for Surveillance, Epidemiology and Control of Influenza, Influenza Division)	Centers for Disease Control and Prevention	3026055847			Maryland Department of Health and Mental Hygiene	A20019415 ORIGINAL	2020-02-15		2020-04-13	2020-04-13			Unknown	Unknown	Unknown	Unknown	Unknown	Unknown	Unknown	Unknown	Unknown	Unknown	4	Y	Male
EPI_ISL_415951	EPI1715429|3026055413_ZZYV935P_v1_2	EPI1715430|3026055413_ZZYV935P_v1_1	EPI1715428|3026055413_ZZYV935P_v1_3	EPI1715432|3026055413_ZZYV935P_v1_4	EPI1715425|3026055413_ZZYV935P_v1_5	EPI1715431|3026055413_ZZYV935P_v1_6	EPI1715427|3026055413_ZZYV935P_v1_7	EPI1715426|3026055413_ZZYV935P_v1_8			B/Maryland/10/2020	B	Victoria	Original	North America / United States / Maryland	Human	Shoshona Le (Centers for Disease Control and Prevention / WHO Collaborating Center for Surveillance, Epidemiology and Control of Influenza, Influenza Division)	Centers for Disease Control and Prevention	3026055413			Maryland Department of Health and Mental Hygiene	A20009859 ORIGINAL	2020-01-26		2020-03-19	2020-03-19			Unknown	Unknown	Unknown	Unknown	Unknown	Unknown	Unknown	Unknown	Unknown	Unknown	14	Y	Female
EPI_ISL_415950	EPI1715421|3026055409_ZZYV935H_v1_2	EPI1715422|3026055409_ZZYV935H_v1_1	EPI1715420|3026055409_ZZYV935H_v1_3	EPI1715424|3026055409_ZZYV935H_v1_4	EPI1715417|3026055409_ZZYV935H_v1_5	EPI1715423|3026055409_ZZYV935H_v1_6	EPI1715419|3026055409_ZZYV935H_v1_7	EPI1715418|3026055409_ZZYV935H_v1_8			B/Maryland/08/2020	B	Victoria	Original	North America / United States / Maryland	Human	Shoshona Le (Centers for Disease Control and Prevention / WHO Collaborating Center for Surveillance, Epidemiology and Control of Influenza, Influenza Division)	Centers for Disease Control and Prevention	3026055409			Maryland Department of Health and Mental Hygiene	A20008622 ORIGINAL	2020-01-23		2020-03-19	2020-03-19			Unknown	Unknown	Unknown	Unknown	Unknown	Unknown	Unknown	Unknown	Unknown	Unknown	14	Y	Female
EPI_ISL_415949	EPI1715413|3026055408_ZZYV935F_v1_2	EPI1715414|3026055408_ZZYV935F_v1_1	EPI1715412|3026055408_ZZYV935F_v1_3	EPI1715416|3026055408_ZZYV935F_v1_4	EPI1715409|3026055408_ZZYV935F_v1_5	EPI1715415|3026055408_ZZYV935F_v1_6	EPI1715411|3026055408_ZZYV935F_v1_7	EPI1715410|3026055408_ZZYV935F_v1_8			B/Maryland/07/2020	B	Victoria	Original	North America / United States / Maryland	Human	Shoshona Le (Centers for Disease Control and Prevention / WHO Collaborating Center for Surveillance, Epidemiology and Control of Influenza, Influenza Division)	Centers for Disease Control and Prevention	3026055408			Maryland Department of Health and Mental Hygiene	A20007219 ORIGINAL	2020-01-18		2020-03-19	2020-03-19			Unknown	Unknown	Unknown	Unknown	Unknown	Unknown	Unknown	Unknown	Unknown	Unknown		Y	Male
EPI_ISL_415893	EPI1714997|3026055412_ZZYV943Q_v1_2	EPI1714998|3026055412_ZZYV943Q_v1_1	EPI1714996|3026055412_ZZYV943Q_v1_3	EPI1715000|3026055412_ZZYV943Q_v1_4	EPI1714993|3026055412_ZZYV943Q_v1_5	EPI1714999|3026055412_ZZYV943Q_v1_6	EPI1714995|3026055412_ZZYV943Q_v1_7	EPI1714994|3026055412_ZZYV943Q_v1_8			B/Maryland/09/2020	B	Yamagata	C1	North America / United States / Maryland	Human	Shoshona Le (Centers for Disease Control and Prevention / WHO Collaborating Center for Surveillance, Epidemiology and Control of Influenza, Influenza Division)	Centers for Disease Control and Prevention	3026055412			Maryland Department of Health and Mental Hygiene	A20009673 ORIGINAL	2020-01-26		2020-03-19	2020-03-19			Unknown	Unknown	Unknown	Unknown	Unknown	Unknown	Sensitive	Sensitive	Unknown	Unknown	77	Y	Male
EPI_ISL_413820			EPI1705569|3026055412_ZZYV935N_v1_3	EPI1705571|3026055412_ZZYV935N_v1_4	EPI1705566|3026055412_ZZYV935N_v1_5	EPI1705570|3026055412_ZZYV935N_v1_6	EPI1705568|3026055412_ZZYV935N_v1_7	EPI1705567|3026055412_ZZYV935N_v1_8			B/Maryland/09/2020	B	Yamagata	Original	North America / United States / Maryland	Human	Shoshona Le (Centers for Disease Control and Prevention / WHO Collaborating Center for Surveillance, Epidemiology and Control of Influenza, Influenza Division)	Centers for Disease Control and Prevention	3026055412			Maryland Department of Health and Mental Hygiene	A20009673 ORIGINAL	2020-01-26		2020-03-09	2020-03-09			Unknown	Unknown	Unknown	Unknown	Unknown	Unknown	Unknown	Unknown	Unknown	Unknown	77	Y	Male
EPI_ISL_413398	EPI1703855|3026054653_ZZYV908S_v1_2	EPI1703856|3026054653_ZZYV908S_v1_1	EPI1703854|3026054653_ZZYV908S_v1_3	EPI1703858|3026054653_ZZYV908S_v1_4	EPI1703851|3026054653_ZZYV908S_v1_5	EPI1703857|3026054653_ZZYV908S_v1_6	EPI1703853|3026054653_ZZYV908S_v1_7	EPI1703852|3026054653_ZZYV908S_v1_8			B/Maryland/32/2019	B	Yamagata	C1	North America / United States / Maryland	Human	Shoshona Le (Centers for Disease Control and Prevention / WHO Collaborating Center for Surveillance, Epidemiology and Control of Influenza, Influenza Division)	Centers for Disease Control and Prevention	3026054653			Maryland Department of Health and Mental Hygiene	A19142688 ORIGINAL	2019-12-28		2020-03-04	2020-03-04			Unknown	Unknown	Unknown	Unknown	Unknown	Unknown	Sensitive	Sensitive	Unknown	Unknown	6	Y	Male
EPI_ISL_410921	EPI1693878|3026055011_ZZYV91AT_v1_2	EPI1693879|3026055011_ZZYV91AT_v1_1	EPI1693877|3026055011_ZZYV91AT_v1_3	EPI1693881|3026055011_ZZYV91AT_v1_4	EPI1693874|3026055011_ZZYV91AT_v1_5	EPI1693880|3026055011_ZZYV91AT_v1_6	EPI1693876|3026055011_ZZYV91AT_v1_7	EPI1693875|3026055011_ZZYV91AT_v1_8			B/Maryland/06/2020	B	Victoria	Original	North America / United States / Maryland	Human	Juliana DaSilva (Centers for Disease Control and Prevention / WHO Collaborating Center for Surveillance, Epidemiology and Control of Influenza, Influenza Division)	Centers for Disease Control and Prevention	3026055011			Maryland Department of Health and Mental Hygiene	A20007186 ORIGINAL	2020-01-19		2020-02-18	2020-02-18			Unknown	Unknown	Unknown	Unknown	Unknown	Unknown	Unknown	Unknown	Unknown	Unknown		Y	Male
EPI_ISL_410920	EPI1693870|3026055010_ZZYV91AR_v1_2	EPI1693871|3026055010_ZZYV91AR_v1_1	EPI1693869|3026055010_ZZYV91AR_v1_3	EPI1693873|3026055010_ZZYV91AR_v1_4	EPI1693866|3026055010_ZZYV91AR_v1_5	EPI1693872|3026055010_ZZYV91AR_v1_6	EPI1693868|3026055010_ZZYV91AR_v1_7	EPI1693867|3026055010_ZZYV91AR_v1_8			B/Maryland/05/2020	B	Victoria	Original	North America / United States / Maryland	Human	Juliana DaSilva (Centers for Disease Control and Prevention / WHO Collaborating Center for Surveillance, Epidemiology and Control of Influenza, Influenza Division)	Centers for Disease Control and Prevention	3026055010			Maryland Department of Health and Mental Hygiene	A20006992 ORIGINAL	2020-01-14		2020-02-18	2020-02-18			Unknown	Unknown	Unknown	Unknown	Unknown	Unknown	Unknown	Unknown	Unknown	Unknown	2	Y	Female
EPI_ISL_410919	EPI1693862|3026055007_ZZYV91AL_v1_2	EPI1693863|3026055007_ZZYV91AL_v1_1	EPI1693861|3026055007_ZZYV91AL_v1_3	EPI1693865|3026055007_ZZYV91AL_v1_4	EPI1693858|3026055007_ZZYV91AL_v1_5	EPI1693864|3026055007_ZZYV91AL_v1_6	EPI1693860|3026055007_ZZYV91AL_v1_7	EPI1693859|3026055007_ZZYV91AL_v1_8			B/Maryland/04/2020	B	Victoria	Original	North America / United States / Maryland	Human	Juliana DaSilva (Centers for Disease Control and Prevention / WHO Collaborating Center for Surveillance, Epidemiology and Control of Influenza, Influenza Division)	Centers for Disease Control and Prevention	3026055007			Maryland Department of Health and Mental Hygiene	A20004247 ORIGINAL	2020-01-10		2020-02-18	2020-02-18			Unknown	Unknown	Unknown	Unknown	Unknown	Unknown	Unknown	Unknown	Unknown	Unknown	26	Y	Male
EPI_ISL_409335	EPI1685460|3026054662_ZZYV8ZN3_v1_2	EPI1685461|3026054662_ZZYV8ZN3_v1_1	EPI1685459|3026054662_ZZYV8ZN3_v1_3	EPI1685463|3026054662_ZZYV8ZN3_v1_4	EPI1685456|3026054662_ZZYV8ZN3_v1_5	EPI1685462|3026054662_ZZYV8ZN3_v1_6	EPI1685458|3026054662_ZZYV8ZN3_v1_7	EPI1685457|3026054662_ZZYV8ZN3_v1_8			B/Maryland/01/2020	B	Victoria	Original	North America / United States / Maryland	Human	Juliana DaSilva (Centers for Disease Control and Prevention / WHO Collaborating Center for Surveillance, Epidemiology and Control of Influenza, Influenza Division)	Centers for Disease Control and Prevention	3026054662			Maryland Department of Health and Mental Hygiene	A20000012 ORIGINAL	2020-01-01		2020-02-11	2020-02-11			Unknown	Unknown	Unknown	Unknown	Unknown	Unknown	Unknown	Unknown	Unknown	Unknown	32	Y	Male
EPI_ISL_409334	EPI1685452|3026054660_ZZYV8ZMZ_v1_2	EPI1685453|3026054660_ZZYV8ZMZ_v1_1	EPI1685451|3026054660_ZZYV8ZMZ_v1_3	EPI1685455|3026054660_ZZYV8ZMZ_v1_4	EPI1685448|3026054660_ZZYV8ZMZ_v1_5	EPI1685454|3026054660_ZZYV8ZMZ_v1_6	EPI1685450|3026054660_ZZYV8ZMZ_v1_7	EPI1685449|3026054660_ZZYV8ZMZ_v1_8			B/Maryland/03/2020	B	Victoria	Original	North America / United States / Maryland	Human	Juliana DaSilva (Centers for Disease Control and Prevention / WHO Collaborating Center for Surveillance, Epidemiology and Control of Influenza, Influenza Division)	Centers for Disease Control and Prevention	3026054660			Maryland Department of Health and Mental Hygiene	A20001851 ORIGINAL	2020-01-06		2020-02-11	2020-02-11			Unknown	Unknown	Unknown	Unknown	Unknown	Unknown	Unknown	Unknown	Unknown	Unknown	9	Y	Male
EPI_ISL_409333	EPI1685444|3026054657_ZZYV8ZMT_v1_2	EPI1685445|3026054657_ZZYV8ZMT_v1_1	EPI1685443|3026054657_ZZYV8ZMT_v1_3	EPI1685447|3026054657_ZZYV8ZMT_v1_4	EPI1685440|3026054657_ZZYV8ZMT_v1_5	EPI1685446|3026054657_ZZYV8ZMT_v1_6	EPI1685442|3026054657_ZZYV8ZMT_v1_7	EPI1685441|3026054657_ZZYV8ZMT_v1_8			B/Maryland/33/2019	B	Victoria	Original	North America / United States / Maryland	Human	Juliana DaSilva (Centers for Disease Control and Prevention / WHO Collaborating Center for Surveillance, Epidemiology and Control of Influenza, Influenza Division)	Centers for Disease Control and Prevention	3026054657			Maryland Department of Health and Mental Hygiene	A20000433 ORIGINAL	2019-12-30		2020-02-11	2020-02-11			Unknown	Unknown	Unknown	Unknown	Unknown	Unknown	Unknown	Unknown	Unknown	Unknown	24	Y	Female
EPI_ISL_409332	EPI1685436|3026054653_ZZYV8ZML_v1_2	EPI1685437|3026054653_ZZYV8ZML_v1_1	EPI1685435|3026054653_ZZYV8ZML_v1_3	EPI1685439|3026054653_ZZYV8ZML_v1_4	EPI1685432|3026054653_ZZYV8ZML_v1_5	EPI1685438|3026054653_ZZYV8ZML_v1_6	EPI1685434|3026054653_ZZYV8ZML_v1_7	EPI1685433|3026054653_ZZYV8ZML_v1_8			B/Maryland/32/2019	B	Yamagata	Original	North America / United States / Maryland	Human	Juliana DaSilva (Centers for Disease Control and Prevention / WHO Collaborating Center for Surveillance, Epidemiology and Control of Influenza, Influenza Division)	Centers for Disease Control and Prevention	3026054653			Maryland Department of Health and Mental Hygiene	A19142688 ORIGINAL	2019-12-28		2020-02-11	2020-02-11			Unknown	Unknown	Unknown	Unknown	Unknown	Unknown	Unknown	Unknown	Unknown	Unknown	6	Y	Male
EPI_ISL_409331	EPI1685428|3026054652_ZZYV8ZMJ_v1_2	EPI1685429|3026054652_ZZYV8ZMJ_v1_1	EPI1685427|3026054652_ZZYV8ZMJ_v1_3	EPI1685431|3026054652_ZZYV8ZMJ_v1_4	EPI1685424|3026054652_ZZYV8ZMJ_v1_5	EPI1685430|3026054652_ZZYV8ZMJ_v1_6	EPI1685426|3026054652_ZZYV8ZMJ_v1_7	EPI1685425|3026054652_ZZYV8ZMJ_v1_8			B/Maryland/31/2019	B	Victoria	Original	North America / United States / Maryland	Human	Juliana DaSilva (Centers for Disease Control and Prevention / WHO Collaborating Center for Surveillance, Epidemiology and Control of Influenza, Influenza Division)	Centers for Disease Control and Prevention	3026054652			Maryland Department of Health and Mental Hygiene	A19142550 ORIGINAL	2019-12-26		2020-02-11	2020-02-11			Unknown	Unknown	Unknown	Unknown	Unknown	Unknown	Unknown	Unknown	Unknown	Unknown	25	Y	Female
EPI_ISL_405810	EPI1669647|3026053648_ZZYUPP8Y_v1_2	EPI1840689|3026053648_ZZYUQGW7_v1_1	EPI1669646|3026053648_ZZYUPP8Y_v1_3	EPI1669649|3026053648_ZZYUPP8Y_v1_4	EPI1669643|3026053648_ZZYUPP8Y_v1_5	EPI1669648|3026053648_ZZYUPP8Y_v1_6	EPI1669645|3026053648_ZZYUPP8Y_v1_7	EPI1669644|3026053648_ZZYUPP8Y_v1_8			B/Maryland/24/2019	B	Victoria	C2	North America / United States / Maryland	Human	Juliana DaSilva (Centers for Disease Control and Prevention / WHO Collaborating Center for Surveillance, Epidemiology and Control of Influenza, Influenza Division)	Centers for Disease Control and Prevention	3026053648			Maryland Department of Health and Mental Hygiene	A19125286 ORIGINAL	2019-11-06		2021-01-05	2020-01-27			Unknown	Unknown	Unknown	Unknown	Unknown	Unknown	Unknown	Unknown	Unknown	Unknown	60	Y	Female
EPI_ISL_405791	EPI1669495|3026054137_ZZYV8XL6_v1_2	EPI1669496|3026054137_ZZYV8XL6_v1_1	EPI1669494|3026054137_ZZYV8XL6_v1_3	EPI1669498|3026054137_ZZYV8XL6_v1_4	EPI1669491|3026054137_ZZYV8XL6_v1_5	EPI1669497|3026054137_ZZYV8XL6_v1_6	EPI1669493|3026054137_ZZYV8XL6_v1_7	EPI1669492|3026054137_ZZYV8XL6_v1_8			B/Maryland/30/2019	B	Victoria	C1	North America / United States / Maryland	Human	Juliana DaSilva (Centers for Disease Control and Prevention / WHO Collaborating Center for Surveillance, Epidemiology and Control of Influenza, Influenza Division)	Centers for Disease Control and Prevention	3026054137			Maryland Department of Health and Mental Hygiene	A19137598 ORIGINAL	2019-12-11		2020-01-27	2020-01-27			Unknown	Unknown	Unknown	Unknown	Unknown	Unknown	Sensitive	Sensitive	Unknown	Unknown	28	Y	Female
EPI_ISL_405774	EPI1669360|3026054133_ZZYV8XKZ_v1_2	EPI1669361|3026054133_ZZYV8XKZ_v1_1	EPI1669359|3026054133_ZZYV8XKZ_v1_3	EPI1669363|3026054133_ZZYV8XKZ_v1_4	EPI1669356|3026054133_ZZYV8XKZ_v1_5	EPI1669362|3026054133_ZZYV8XKZ_v1_6	EPI1669358|3026054133_ZZYV8XKZ_v1_7	EPI1669357|3026054133_ZZYV8XKZ_v1_8			B/Maryland/29/2019	B	Victoria	C1	North America / United States / Maryland	Human	Juliana DaSilva (Centers for Disease Control and Prevention / WHO Collaborating Center for Surveillance, Epidemiology and Control of Influenza, Influenza Division)	Centers for Disease Control and Prevention	3026054133			Maryland Department of Health and Mental Hygiene	A19134689 ORIGINAL	2019-12-04		2020-01-27	2020-01-27			Unknown	Unknown	Unknown	Unknown	Unknown	Unknown	Sensitive	Sensitive	Unknown	Unknown	6	Y	Female
EPI_ISL_404648	EPI1662678|3026053886_ZZYV0U8Z_v1_2	EPI1662679|3026053886_ZZYV0U8Z_v1_1	EPI1662677|3026053886_ZZYV0U8Z_v1_3	EPI1662681|3026053886_ZZYV0U8Z_v1_4	EPI1662674|3026053886_ZZYV0U8Z_v1_5	EPI1662680|3026053886_ZZYV0U8Z_v1_6	EPI1662676|3026053886_ZZYV0U8Z_v1_7	EPI1662675|3026053886_ZZYV0U8Z_v1_8			B/Maryland/27/2019	B	Victoria	C1	North America / United States / Maryland	Human	Juliana DaSilva (Centers for Disease Control and Prevention / WHO Collaborating Center for Surveillance, Epidemiology and Control of Influenza, Influenza Division)	Centers for Disease Control and Prevention	3026053886			Maryland Department of Health and Mental Hygiene	A19131325 ORIGINAL	2019-11-24		2020-01-21	2020-01-21			Unknown	Unknown	Unknown	Unknown	Unknown	Unknown	Sensitive	Sensitive	Unknown	Unknown	29	Y	Female
EPI_ISL_404646	EPI1662662|3026053890_ZZYV0U96_v1_2	EPI1662663|3026053890_ZZYV0U96_v1_1	EPI1662661|3026053890_ZZYV0U96_v1_3	EPI1662665|3026053890_ZZYV0U96_v1_4	EPI1662658|3026053890_ZZYV0U96_v1_5	EPI1662664|3026053890_ZZYV0U96_v1_6	EPI1662660|3026053890_ZZYV0U96_v1_7	EPI1662659|3026053890_ZZYV0U96_v1_8			B/Maryland/28/2019	B	Victoria	C1	North America / United States / Maryland	Human	Juliana DaSilva (Centers for Disease Control and Prevention / WHO Collaborating Center for Surveillance, Epidemiology and Control of Influenza, Influenza Division)	Centers for Disease Control and Prevention	3026053890			Maryland Department of Health and Mental Hygiene	A19133027 ORIGINAL	2019-11-30		2020-01-21	2020-01-21			Unknown	Unknown	Unknown	Unknown	Unknown	Unknown	Sensitive	Sensitive	Unknown	Unknown	2	Y	Male
EPI_ISL_403058	EPI1653955|3026053650_ZZYV0T4F_v1_2	EPI1653956|3026053650_ZZYV0T4F_v1_1	EPI1653954|3026053650_ZZYV0T4F_v1_3	EPI1653958|3026053650_ZZYV0T4F_v1_4	EPI1653951|3026053650_ZZYV0T4F_v1_5	EPI1653957|3026053650_ZZYV0T4F_v1_6	EPI1653953|3026053650_ZZYV0T4F_v1_7	EPI1653952|3026053650_ZZYV0T4F_v1_8			B/Maryland/25/2019	B	Yamagata	C1	North America / United States / Maryland	Human	Juliana DaSilva (Centers for Disease Control and Prevention / WHO Collaborating Center for Surveillance, Epidemiology and Control of Influenza, Influenza Division)	Centers for Disease Control and Prevention	3026053650			Maryland Department of Health and Mental Hygiene	A19125769 ORIGINAL	2019-11-08		2020-01-13	2020-01-13			Unknown	Unknown	Unknown	Unknown	Unknown	Unknown	Sensitive	Sensitive	Unknown	Unknown	70	Y	Female
EPI_ISL_403042	EPI1653791|3026054137_ZZYV0V8Y_v1_2	EPI1653792|3026054137_ZZYV0V8Y_v1_1	EPI1653790|3026054137_ZZYV0V8Y_v1_3	EPI1653794|3026054137_ZZYV0V8Y_v1_4	EPI1653787|3026054137_ZZYV0V8Y_v1_5	EPI1653793|3026054137_ZZYV0V8Y_v1_6	EPI1653789|3026054137_ZZYV0V8Y_v1_7	EPI1653788|3026054137_ZZYV0V8Y_v1_8			B/Maryland/30/2019	B	Victoria	Original	North America / United States / Maryland	Human	Juliana DaSilva (Centers for Disease Control and Prevention / WHO Collaborating Center for Surveillance, Epidemiology and Control of Influenza, Influenza Division)	Centers for Disease Control and Prevention	3026054137			Maryland Department of Health and Mental Hygiene	A19137598 ORIGINAL	2019-12-11		2020-01-13	2020-01-13			Unknown	Unknown	Unknown	Unknown	Unknown	Unknown	Unknown	Unknown	Unknown	Unknown	28	Y	Female
EPI_ISL_403041	EPI1653783|3026054133_ZZYV0V8Q_v1_2	EPI1653784|3026054133_ZZYV0V8Q_v1_1	EPI1653782|3026054133_ZZYV0V8Q_v1_3	EPI1653786|3026054133_ZZYV0V8Q_v1_4	EPI1653779|3026054133_ZZYV0V8Q_v1_5	EPI1653785|3026054133_ZZYV0V8Q_v1_6	EPI1653781|3026054133_ZZYV0V8Q_v1_7	EPI1653780|3026054133_ZZYV0V8Q_v1_8			B/Maryland/29/2019	B	Victoria	Original	North America / United States / Maryland	Human	Juliana DaSilva (Centers for Disease Control and Prevention / WHO Collaborating Center for Surveillance, Epidemiology and Control of Influenza, Influenza Division)	Centers for Disease Control and Prevention	3026054133			Maryland Department of Health and Mental Hygiene	A19134689 ORIGINAL	2019-12-04		2020-01-13	2020-01-13			Unknown	Unknown	Unknown	Unknown	Unknown	Unknown	Unknown	Unknown	Unknown	Unknown	6	Y	Female
EPI_ISL_403038	EPI1653754|3026053648_ZZYV0T9M_v1_2		EPI1653753|3026053648_ZZYV0T9M_v1_3	EPI1653756|3026053648_ZZYV0T9M_v1_4	EPI1653750|3026053648_ZZYV0T9M_v1_5	EPI1653755|3026053648_ZZYV0T9M_v1_6	EPI1653752|3026053648_ZZYV0T9M_v1_7	EPI1653751|3026053648_ZZYV0T9M_v1_8			B/Maryland/24/2019	B	Victoria	C1	North America / United States / Maryland	Human	Juliana DaSilva (Centers for Disease Control and Prevention / WHO Collaborating Center for Surveillance, Epidemiology and Control of Influenza, Influenza Division)	Centers for Disease Control and Prevention	3026053648			Maryland Department of Health and Mental Hygiene	A19125286 ORIGINAL	2019-11-06		2020-01-13	2020-01-13			Unknown	Unknown	Unknown	Unknown	Unknown	Unknown	Sensitive	Sensitive	Unknown	Unknown	60	Y	Female
EPI_ISL_402962	EPI1653437|3026053649_ZZYV0T9T_v1_2	EPI1653438|3026053649_ZZYV0T9T_v1_1	EPI1653436|3026053649_ZZYV0T9T_v1_3	EPI1653443|3026053649_ZZYV0T9T_v1_4	EPI1653433|3026053649_ZZYV0T9T_v1_5	EPI1653441|3026053649_ZZYV0T9T_v1_6	EPI1653435|3026053649_ZZYV0T9T_v1_7	EPI1653434|3026053649_ZZYV0T9T_v1_8			B/Maryland/26/2019	B	Victoria	C1	North America / United States / Maryland	Human	Juliana DaSilva (Centers for Disease Control and Prevention / WHO Collaborating Center for Surveillance, Epidemiology and Control of Influenza, Influenza Division)	Centers for Disease Control and Prevention	3026053649			Maryland Department of Health and Mental Hygiene	A19125744 ORIGINAL	2019-11-10		2020-01-13	2020-01-13			Unknown	Unknown	Unknown	Unknown	Unknown	Unknown	Sensitive	Sensitive	Unknown	Unknown	22	Y	Female
EPI_ISL_401252	EPI1645012|3026053890_ZZYV0TUH_v1_2	EPI1645013|3026053890_ZZYV0TUH_v1_1	EPI1645011|3026053890_ZZYV0TUH_v1_3	EPI1645015|3026053890_ZZYV0TUH_v1_4	EPI1645008|3026053890_ZZYV0TUH_v1_5	EPI1645014|3026053890_ZZYV0TUH_v1_6	EPI1645010|3026053890_ZZYV0TUH_v1_7	EPI1645009|3026053890_ZZYV0TUH_v1_8			B/Maryland/28/2019	B	Victoria	Original	North America / United States / Maryland	Human	Juliana DaSilva (Centers for Disease Control and Prevention / WHO Collaborating Center for Surveillance, Epidemiology and Control of Influenza, Influenza Division)	Centers for Disease Control and Prevention	3026053890			Maryland Department of Health and Mental Hygiene	A19133027 ORIGINAL	2019-11-30		2019-12-30	2019-12-30			Unknown	Unknown	Unknown	Unknown	Unknown	Unknown	Unknown	Unknown	Unknown	Unknown	2	Y	Male
EPI_ISL_401250	EPI1644996|3026053886_ZZYV0TU9_v1_2	EPI1644997|3026053886_ZZYV0TU9_v1_1	EPI1644995|3026053886_ZZYV0TU9_v1_3	EPI1644999|3026053886_ZZYV0TU9_v1_4	EPI1644992|3026053886_ZZYV0TU9_v1_5	EPI1644998|3026053886_ZZYV0TU9_v1_6	EPI1644994|3026053886_ZZYV0TU9_v1_7	EPI1644993|3026053886_ZZYV0TU9_v1_8			B/Maryland/27/2019	B	Victoria	Original	North America / United States / Maryland	Human	Juliana DaSilva (Centers for Disease Control and Prevention / WHO Collaborating Center for Surveillance, Epidemiology and Control of Influenza, Influenza Division)	Centers for Disease Control and Prevention	3026053886			Maryland Department of Health and Mental Hygiene	A19131325 ORIGINAL	2019-11-24		2019-12-30	2019-12-30			Unknown	Unknown	Unknown	Unknown	Unknown	Unknown	Unknown	Unknown	Unknown	Unknown	29	Y	Female
EPI_ISL_400240	EPI1638189|3026053650_ZZYV0STZ_v1_2	EPI1638190|3026053650_ZZYV0STZ_v1_1	EPI1638188|3026053650_ZZYV0STZ_v1_3	EPI1638192|3026053650_ZZYV0STZ_v1_4	EPI1638185|3026053650_ZZYV0STZ_v1_5	EPI1638191|3026053650_ZZYV0STZ_v1_6	EPI1638187|3026053650_ZZYV0STZ_v1_7	EPI1638186|3026053650_ZZYV0STZ_v1_8			B/Maryland/25/2019	B	Yamagata	Original	North America / United States / Maryland	Human	Juliana DaSilva (Centers for Disease Control and Prevention / WHO Collaborating Center for Surveillance, Epidemiology and Control of Influenza, Influenza Division)	Centers for Disease Control and Prevention	3026053650			Maryland Department of Health and Mental Hygiene	A19125769 ORIGINAL	2019-11-08		2019-12-16	2019-12-16			Unknown	Unknown	Unknown	Unknown	Unknown	Unknown	Unknown	Unknown	Unknown	Unknown	70	Y	Female
EPI_ISL_400196	EPI1637824|3026053649_ZZYV0STX_v1_2	EPI1637825|3026053649_ZZYV0STX_v1_1	EPI1637822|3026053649_ZZYV0STX_v1_3	EPI1637827|3026053649_ZZYV0STX_v1_4	EPI1637819|3026053649_ZZYV0STX_v1_5	EPI1637826|3026053649_ZZYV0STX_v1_6	EPI1637821|3026053649_ZZYV0STX_v1_7	EPI1637820|3026053649_ZZYV0STX_v1_8			B/Maryland/26/2019	B	Victoria	Original	North America / United States / Maryland	Human	Juliana DaSilva (Centers for Disease Control and Prevention / WHO Collaborating Center for Surveillance, Epidemiology and Control of Influenza, Influenza Division)	Centers for Disease Control and Prevention	3026053649			Maryland Department of Health and Mental Hygiene	A19125744 ORIGINAL	2019-11-10		2019-12-16	2019-12-16			Unknown	Unknown	Unknown	Unknown	Unknown	Unknown	Unknown	Unknown	Unknown	Unknown	22	Y	Female
EPI_ISL_400195	EPI1637815|3026053648_ZZYV0STV_v1_2	EPI1637816|3026053648_ZZYV0STV_v1_1	EPI1637814|3026053648_ZZYV0STV_v1_3	EPI1637818|3026053648_ZZYV0STV_v1_4	EPI1637811|3026053648_ZZYV0STV_v1_5	EPI1637817|3026053648_ZZYV0STV_v1_6	EPI1637813|3026053648_ZZYV0STV_v1_7	EPI1637812|3026053648_ZZYV0STV_v1_8			B/Maryland/24/2019	B	Victoria	Original	North America / United States / Maryland	Human	Juliana DaSilva (Centers for Disease Control and Prevention / WHO Collaborating Center for Surveillance, Epidemiology and Control of Influenza, Influenza Division)	Centers for Disease Control and Prevention	3026053648			Maryland Department of Health and Mental Hygiene	A19125286 ORIGINAL	2019-11-06		2019-12-16	2019-12-16			Unknown	Unknown	Unknown	Unknown	Unknown	Unknown	Unknown	Unknown	Unknown	Unknown	60	Y	Female
EPI_ISL_397138	EPI1618488|3026053321_ZZYUMEZH_v1_2	EPI1618489|3026053321_ZZYUMEZH_v1_1	EPI1618487|3026053321_ZZYUMEZH_v1_3	EPI1618491|3026053321_ZZYUMEZH_v1_4	EPI1618484|3026053321_ZZYUMEZH_v1_5	EPI1618490|3026053321_ZZYUMEZH_v1_6	EPI1618486|3026053321_ZZYUMEZH_v1_7	EPI1618485|3026053321_ZZYUMEZH_v1_8			B/Maryland/23/2019	B	Victoria	Original	North America / United States / Maryland	Human	Juliana DaSilva (Centers for Disease Control and Prevention / WHO Collaborating Center for Surveillance, Epidemiology and Control of Influenza, Influenza Division)	Centers for Disease Control and Prevention	3026053321			Maryland Department of Health and Mental Hygiene	A19113582 ORIGINAL	2019-09-19		2019-11-18	2019-11-18			Unknown	Unknown	Unknown	Unknown	Unknown	Unknown	Unknown	Unknown	Unknown	Unknown	18	Y	Female
EPI_ISL_364257	EPI1489304|3026052253_ZZYUMBG9_v1_2	EPI1489305|3026052253_ZZYUMBG9_v1_1	EPI1489303|3026052253_ZZYUMBG9_v1_3	EPI1489307|3026052253_ZZYUMBG9_v1_4	EPI1489300|3026052253_ZZYUMBG9_v1_5	EPI1489306|3026052253_ZZYUMBG9_v1_6	EPI1489302|3026052253_ZZYUMBG9_v1_7	EPI1489301|3026052253_ZZYUMBG9_v1_8			B/Maryland/22/2019	B	Victoria	Original	North America / United States / Maryland	Human	Juliana DaSilva (Centers for Disease Control and Prevention / WHO Collaborating Center for Surveillance, Epidemiology and Control of Influenza, Influenza Division)	Centers for Disease Control and Prevention	3026052253			Maryland Department of Health and Mental Hygiene	A19045401 ORIGINAL	2019-04-25		2019-06-28	2019-06-28			Unknown	Unknown	Unknown	Unknown	Unknown	Unknown	Unknown	Unknown	Unknown	Unknown	7	Y	Male
EPI_ISL_364241	EPI1489181|3026019738_ZZYUM2RB_v1_2	EPI1489182|3026019738_ZZYUM2RB_v1_1	EPI1489180|3026019738_ZZYUM2RB_v1_3	EPI1489184|3026019738_ZZYUM2RB_v1_4	EPI1489177|3026019738_ZZYUM2RB_v1_5	EPI1489183|3026019738_ZZYUM2RB_v1_6	EPI1489179|3026019738_ZZYUM2RB_v1_7	EPI1489178|3026019738_ZZYUM2RB_v1_8			B/Maryland/04/2019	B	Victoria	C1	North America / United States / Maryland	Human	Juliana DaSilva (Centers for Disease Control and Prevention / WHO Collaborating Center for Surveillance, Epidemiology and Control of Influenza, Influenza Division)	Centers for Disease Control and Prevention	3026019738			Maryland Department of Health and Mental Hygiene	A19007149 ORIGINAL	2019-01-22		2019-06-28	2019-06-28			Unknown	Unknown	Unknown	Unknown	Unknown	Unknown	Unknown	Unknown	Unknown	Unknown	7	Y	Male
EPI_ISL_364218	EPI1489010|3026052251_ZZYUMBG5_v1_2	EPI1489011|3026052251_ZZYUMBG5_v1_1	EPI1489009|3026052251_ZZYUMBG5_v1_3	EPI1489013|3026052251_ZZYUMBG5_v1_4	EPI1489006|3026052251_ZZYUMBG5_v1_5	EPI1489012|3026052251_ZZYUMBG5_v1_6	EPI1489008|3026052251_ZZYUMBG5_v1_7	EPI1489007|3026052251_ZZYUMBG5_v1_8			B/Maryland/21/2019	B	Yamagata	Original	North America / United States / Maryland	Human	Juliana DaSilva (Centers for Disease Control and Prevention / WHO Collaborating Center for Surveillance, Epidemiology and Control of Influenza, Influenza Division)	Centers for Disease Control and Prevention	3026052251			Maryland Department of Health and Mental Hygiene	A19042220 ORIGINAL	2019-04-15		2019-06-28	2019-06-28			Unknown	Unknown	Unknown	Unknown	Unknown	Unknown	Unknown	Unknown	Unknown	Unknown	65	Y	Female
EPI_ISL_364217	EPI1489002|3026052250_ZZYUMBG3_v1_2	EPI1489003|3026052250_ZZYUMBG3_v1_1	EPI1489001|3026052250_ZZYUMBG3_v1_3	EPI1489005|3026052250_ZZYUMBG3_v1_4	EPI1488998|3026052250_ZZYUMBG3_v1_5	EPI1489004|3026052250_ZZYUMBG3_v1_6	EPI1489000|3026052250_ZZYUMBG3_v1_7	EPI1488999|3026052250_ZZYUMBG3_v1_8			B/Maryland/19/2019	B	Victoria	Original	North America / United States / Maryland	Human	Juliana DaSilva (Centers for Disease Control and Prevention / WHO Collaborating Center for Surveillance, Epidemiology and Control of Influenza, Influenza Division)	Centers for Disease Control and Prevention	3026052250			Maryland Department of Health and Mental Hygiene	A19041948 ORIGINAL	2019-04-08		2019-06-28	2019-06-28			Unknown	Unknown	Unknown	Unknown	Unknown	Unknown	Unknown	Unknown	Unknown	Unknown	1	Y	Male
EPI_ISL_364216	EPI1488994|3026052249_ZZYUMBG1_v1_2	EPI1488995|3026052249_ZZYUMBG1_v1_1	EPI1488993|3026052249_ZZYUMBG1_v1_3	EPI1488997|3026052249_ZZYUMBG1_v1_4	EPI1488990|3026052249_ZZYUMBG1_v1_5	EPI1488996|3026052249_ZZYUMBG1_v1_6	EPI1488992|3026052249_ZZYUMBG1_v1_7	EPI1488991|3026052249_ZZYUMBG1_v1_8			B/Maryland/20/2019	B	Yamagata	Original	North America / United States / Maryland	Human	Juliana DaSilva (Centers for Disease Control and Prevention / WHO Collaborating Center for Surveillance, Epidemiology and Control of Influenza, Influenza Division)	Centers for Disease Control and Prevention	3026052249			Maryland Department of Health and Mental Hygiene	A19041359 ORIGINAL	2019-04-11		2019-06-28	2019-06-28			Unknown	Unknown	Unknown	Unknown	Unknown	Unknown	Unknown	Unknown	Unknown	Unknown	64	Y	Female
EPI_ISL_362513	EPI1481827|3026052071_ZZYUMA85_v1_2	EPI1481828|3026052071_ZZYUMA85_v1_1	EPI1481826|3026052071_ZZYUMA85_v1_3	EPI1481830|3026052071_ZZYUMA85_v1_4	EPI1481823|3026052071_ZZYUMA85_v1_5	EPI1481829|3026052071_ZZYUMA85_v1_6	EPI1481825|3026052071_ZZYUMA85_v1_7	EPI1481824|3026052071_ZZYUMA85_v1_8			B/Maryland/18/2019	B	Yamagata	Original	North America / United States / Maryland	Human	Juliana DaSilva (Centers for Disease Control and Prevention / WHO Collaborating Center for Surveillance, Epidemiology and Control of Influenza, Influenza Division)	Centers for Disease Control and Prevention	3026052071			Maryland Department of Health and Mental Hygiene	A19037387 ORIGINAL	2019-04-04		2019-06-17	2019-06-17			Unknown	Unknown	Unknown	Unknown	Unknown	Unknown	Unknown	Unknown	Unknown	Unknown	30	Y	Male
EPI_ISL_362512	EPI1481819|3026052070_ZZYUMA83_v1_2	EPI1481820|3026052070_ZZYUMA83_v1_1	EPI1481818|3026052070_ZZYUMA83_v1_3	EPI1481822|3026052070_ZZYUMA83_v1_4	EPI1481815|3026052070_ZZYUMA83_v1_5	EPI1481821|3026052070_ZZYUMA83_v1_6	EPI1481817|3026052070_ZZYUMA83_v1_7	EPI1481816|3026052070_ZZYUMA83_v1_8			B/Maryland/17/2019	B	Victoria	Original	North America / United States / Maryland	Human	Juliana DaSilva (Centers for Disease Control and Prevention / WHO Collaborating Center for Surveillance, Epidemiology and Control of Influenza, Influenza Division)	Centers for Disease Control and Prevention	3026052070			Maryland Department of Health and Mental Hygiene	A19035274 ORIGINAL	2019-03-29		2019-06-17	2019-06-17			Unknown	Unknown	Unknown	Unknown	Unknown	Unknown	Unknown	Unknown	Unknown	Unknown	2	Y	Male
EPI_ISL_362511	EPI1481811|3026052069_ZZYUMA81_v1_2	EPI1481812|3026052069_ZZYUMA81_v1_1	EPI1481810|3026052069_ZZYUMA81_v1_3	EPI1481814|3026052069_ZZYUMA81_v1_4	EPI1481807|3026052069_ZZYUMA81_v1_5	EPI1481813|3026052069_ZZYUMA81_v1_6	EPI1481809|3026052069_ZZYUMA81_v1_7	EPI1481808|3026052069_ZZYUMA81_v1_8			B/Maryland/16/2019	B	Yamagata	Original	North America / United States / Maryland	Human	Juliana DaSilva (Centers for Disease Control and Prevention / WHO Collaborating Center for Surveillance, Epidemiology and Control of Influenza, Influenza Division)	Centers for Disease Control and Prevention	3026052069			Maryland Department of Health and Mental Hygiene	A19034112 ORIGINAL	2019-03-27		2019-06-17	2019-06-17			Unknown	Unknown	Unknown	Unknown	Unknown	Unknown	Unknown	Unknown	Unknown	Unknown	16	Y	Female
EPI_ISL_356337	EPI1442921|3026051741_ZZYUM86Q_v1_2	EPI1442922|3026051741_ZZYUM86Q_v1_1	EPI1442920|3026051741_ZZYUM86Q_v1_3	EPI1442924|3026051741_ZZYUM86Q_v1_4	EPI1442917|3026051741_ZZYUM86Q_v1_5	EPI1442923|3026051741_ZZYUM86Q_v1_6	EPI1442919|3026051741_ZZYUM86Q_v1_7	EPI1442918|3026051741_ZZYUM86Q_v1_8			B/Maryland/15/2019	B	Victoria	Original	North America / United States / Maryland	Human	Juliana DaSilva (Centers for Disease Control and Prevention / WHO Collaborating Center for Surveillance, Epidemiology and Control of Influenza, Influenza Division)	Centers for Disease Control and Prevention	3026051741			Maryland Department of Health and Mental Hygiene	A19039255 ORIGINAL	2019-04-10		2019-05-16	2019-05-16			Unknown	Unknown	Unknown	Unknown	Unknown	Unknown	Unknown	Unknown	Unknown	Unknown	13	Y	Male
EPI_ISL_356334	EPI1442897|3026051737_ZZYUM86I_v1_2	EPI1442898|3026051737_ZZYUM86I_v1_1	EPI1442896|3026051737_ZZYUM86I_v1_3	EPI1442900|3026051737_ZZYUM86I_v1_4	EPI1442893|3026051737_ZZYUM86I_v1_5	EPI1442899|3026051737_ZZYUM86I_v1_6	EPI1442895|3026051737_ZZYUM86I_v1_7	EPI1442894|3026051737_ZZYUM86I_v1_8			B/Maryland/14/2019	B	Victoria	Original	North America / United States / Maryland	Human	Juliana DaSilva (Centers for Disease Control and Prevention / WHO Collaborating Center for Surveillance, Epidemiology and Control of Influenza, Influenza Division)	Centers for Disease Control and Prevention	3026051737			Maryland Department of Health and Mental Hygiene	A19029993 ORIGINAL	2019-03-17		2019-05-16	2019-05-16			Unknown	Unknown	Unknown	Unknown	Unknown	Unknown	Unknown	Unknown	Unknown	Unknown	72	Y	Male
EPI_ISL_356333	EPI1442889|3026051736_ZZYUM86G_v1_2	EPI1442890|3026051736_ZZYUM86G_v1_1	EPI1442888|3026051736_ZZYUM86G_v1_3	EPI1442892|3026051736_ZZYUM86G_v1_4	EPI1442885|3026051736_ZZYUM86G_v1_5	EPI1442891|3026051736_ZZYUM86G_v1_6	EPI1442887|3026051736_ZZYUM86G_v1_7	EPI1442886|3026051736_ZZYUM86G_v1_8			B/Maryland/13/2019	B	Yamagata	Original	North America / United States / Maryland	Human	Juliana DaSilva (Centers for Disease Control and Prevention / WHO Collaborating Center for Surveillance, Epidemiology and Control of Influenza, Influenza Division)	Centers for Disease Control and Prevention	3026051736			Maryland Department of Health and Mental Hygiene	A19029779 ORIGINAL	2019-03-16		2019-05-16	2019-05-16			Unknown	Unknown	Unknown	Unknown	Unknown	Unknown	Unknown	Unknown	Unknown	Unknown	2	Y	Male
EPI_ISL_356332	EPI1442881|3026051735_ZZYUM86E_v1_2	EPI1442882|3026051735_ZZYUM86E_v1_1	EPI1442880|3026051735_ZZYUM86E_v1_3	EPI1442884|3026051735_ZZYUM86E_v1_4	EPI1442877|3026051735_ZZYUM86E_v1_5	EPI1442883|3026051735_ZZYUM86E_v1_6	EPI1442879|3026051735_ZZYUM86E_v1_7	EPI1442878|3026051735_ZZYUM86E_v1_8			B/Maryland/11/2019	B	Victoria	Original	North America / United States / Maryland	Human	Juliana DaSilva (Centers for Disease Control and Prevention / WHO Collaborating Center for Surveillance, Epidemiology and Control of Influenza, Influenza Division)	Centers for Disease Control and Prevention	3026051735			Maryland Department of Health and Mental Hygiene	A19029765 ORIGINAL	2019-03-14		2019-05-16	2019-05-16			Unknown	Unknown	Unknown	Unknown	Unknown	Unknown	Unknown	Unknown	Unknown	Unknown		Y	Male
EPI_ISL_356331	EPI1442873|3026051734_ZZYUM86C_v1_2	EPI1442874|3026051734_ZZYUM86C_v1_1	EPI1442872|3026051734_ZZYUM86C_v1_3	EPI1442876|3026051734_ZZYUM86C_v1_4	EPI1442869|3026051734_ZZYUM86C_v1_5	EPI1442875|3026051734_ZZYUM86C_v1_6	EPI1442871|3026051734_ZZYUM86C_v1_7	EPI1442870|3026051734_ZZYUM86C_v1_8			B/Maryland/12/2019	B	Yamagata	Original	North America / United States / Maryland	Human	Juliana DaSilva (Centers for Disease Control and Prevention / WHO Collaborating Center for Surveillance, Epidemiology and Control of Influenza, Influenza Division)	Centers for Disease Control and Prevention	3026051734			Maryland Department of Health and Mental Hygiene	A19029764 ORIGINAL	2019-03-16		2019-05-16	2019-05-16			Unknown	Unknown	Unknown	Unknown	Unknown	Unknown	Unknown	Unknown	Unknown	Unknown	35	Y	Female
EPI_ISL_354390	EPI1434316|3026020172_ZZYUM48R_v1_2	EPI1434317|3026020172_ZZYUM48R_v1_1	EPI1434315|3026020172_ZZYUM48R_v1_3	EPI1434319|3026020172_ZZYUM48R_v1_4	EPI1434312|3026020172_ZZYUM48R_v1_5	EPI1434318|3026020172_ZZYUM48R_v1_6	EPI1434314|3026020172_ZZYUM48R_v1_7	EPI1434313|3026020172_ZZYUM48R_v1_8			B/Maryland/06/2019	B	Victoria	Original	North America / United States / Maryland	Human	Juliana DaSilva (Centers for Disease Control and Prevention / WHO Collaborating Center for Surveillance, Epidemiology and Control of Influenza, Influenza Division)	Centers for Disease Control and Prevention	3026020172			Maryland Department of Health and Mental Hygiene	A19015085 ORIGINAL	2019-02-08		2019-05-03	2019-05-03			Unknown	Unknown	Unknown	Unknown	Unknown	Unknown	Unknown	Unknown	Unknown	Unknown	27	Y	Female
EPI_ISL_354388	EPI1434300|3026020166_ZZYUM48F_v1_2	EPI1434301|3026020166_ZZYUM48F_v1_1	EPI1434299|3026020166_ZZYUM48F_v1_3	EPI1434303|3026020166_ZZYUM48F_v1_4	EPI1434296|3026020166_ZZYUM48F_v1_5	EPI1434302|3026020166_ZZYUM48F_v1_6	EPI1434298|3026020166_ZZYUM48F_v1_7	EPI1434297|3026020166_ZZYUM48F_v1_8			B/Maryland/05/2019	B	Victoria	Original	North America / United States / Maryland	Human	Juliana DaSilva (Centers for Disease Control and Prevention / WHO Collaborating Center for Surveillance, Epidemiology and Control of Influenza, Influenza Division)	Centers for Disease Control and Prevention	3026020166			Maryland Department of Health and Mental Hygiene	A19008470 ORIGINAL	2019-01-24		2019-05-03	2019-05-03			Unknown	Unknown	Unknown	Unknown	Unknown	Unknown	Unknown	Unknown	Unknown	Unknown	28	Y	Male
EPI_ISL_354378	EPI1434220|3026051334_ZZYUM5SV_v1_2	EPI1434221|3026051334_ZZYUM5SV_v1_1	EPI1434219|3026051334_ZZYUM5SV_v1_3	EPI1434223|3026051334_ZZYUM5SV_v1_4	EPI1434216|3026051334_ZZYUM5SV_v1_5	EPI1434222|3026051334_ZZYUM5SV_v1_6	EPI1434218|3026051334_ZZYUM5SV_v1_7	EPI1434217|3026051334_ZZYUM5SV_v1_8			B/Maryland/08/2019	B	Yamagata	Original	North America / United States / Maryland	Human	Juliana DaSilva (Centers for Disease Control and Prevention / WHO Collaborating Center for Surveillance, Epidemiology and Control of Influenza, Influenza Division)	Centers for Disease Control and Prevention	3026051334			Maryland Department of Health and Mental Hygiene	A19024700 ORIGINAL	2019-03-05		2019-05-03	2019-05-03			Unknown	Unknown	Unknown	Unknown	Unknown	Unknown	Unknown	Unknown	Unknown	Unknown	53	Y
EPI_ISL_354377	EPI1434212|3026051335_ZZYUM5SX_v1_2	EPI1434213|3026051335_ZZYUM5SX_v1_1	EPI1434211|3026051335_ZZYUM5SX_v1_3	EPI1434215|3026051335_ZZYUM5SX_v1_4	EPI1434208|3026051335_ZZYUM5SX_v1_5	EPI1434214|3026051335_ZZYUM5SX_v1_6	EPI1434210|3026051335_ZZYUM5SX_v1_7	EPI1434209|3026051335_ZZYUM5SX_v1_8			B/Maryland/09/2019	B	Yamagata	Original	North America / United States / Maryland	Human	Juliana DaSilva (Centers for Disease Control and Prevention / WHO Collaborating Center for Surveillance, Epidemiology and Control of Influenza, Influenza Division)	Centers for Disease Control and Prevention	3026051335			Maryland Department of Health and Mental Hygiene	A19024702 ORIGINAL	2019-03-05		2019-05-03	2019-05-03			Unknown	Unknown	Unknown	Unknown	Unknown	Unknown	Unknown	Unknown	Unknown	Unknown	13	Y
EPI_ISL_354375	EPI1434196|3026051336_ZZYUM5SZ_v1_2	EPI1434197|3026051336_ZZYUM5SZ_v1_1	EPI1434195|3026051336_ZZYUM5SZ_v1_3	EPI1434199|3026051336_ZZYUM5SZ_v1_4	EPI1434192|3026051336_ZZYUM5SZ_v1_5	EPI1434198|3026051336_ZZYUM5SZ_v1_6	EPI1434194|3026051336_ZZYUM5SZ_v1_7	EPI1434193|3026051336_ZZYUM5SZ_v1_8			B/Maryland/10/2019	B	Victoria	Original	North America / United States / Maryland	Human	Juliana DaSilva (Centers for Disease Control and Prevention / WHO Collaborating Center for Surveillance, Epidemiology and Control of Influenza, Influenza Division)	Centers for Disease Control and Prevention	3026051336			Maryland Department of Health and Mental Hygiene	A19025053 ORIGINAL	2019-03-06		2019-05-03	2019-05-03			Unknown	Unknown	Unknown	Unknown	Unknown	Unknown	Unknown	Unknown	Unknown	Unknown	28	Y	Male
EPI_ISL_353604	EPI1429119|3026020174_ZZYUM48V_v1_2	EPI1429120|3026020174_ZZYUM48V_v1_1	EPI1429118|3026020174_ZZYUM48V_v1_3	EPI1429122|3026020174_ZZYUM48V_v1_4	EPI1429115|3026020174_ZZYUM48V_v1_5	EPI1429121|3026020174_ZZYUM48V_v1_6	EPI1429117|3026020174_ZZYUM48V_v1_7	EPI1429116|3026020174_ZZYUM48V_v1_8			B/Maryland/07/2019	B	Yamagata	Original	North America / United States / Maryland	Human	Juliana DaSilva (Centers for Disease Control and Prevention / WHO Collaborating Center for Surveillance, Epidemiology and Control of Influenza, Influenza Division)	Centers for Disease Control and Prevention	3026020174			Maryland Department of Health and Mental Hygiene	A19018733 ORIGINAL	2019-02-15		2019-04-24	2019-04-24			Unknown	Unknown	Unknown	Unknown	Unknown	Unknown	Unknown	Unknown	Unknown	Unknown	40	Y	Female
EPI_ISL_346166	EPI1386653|3026019736_ZZYUM1YG_v1_2	EPI1386654|3026019736_ZZYUM1YG_v1_1	EPI1386652|3026019736_ZZYUM1YG_v1_3	EPI1386656|3026019736_ZZYUM1YG_v1_4	EPI1386649|3026019736_ZZYUM1YG_v1_5	EPI1386655|3026019736_ZZYUM1YG_v1_6	EPI1386651|3026019736_ZZYUM1YG_v1_7	EPI1386650|3026019736_ZZYUM1YG_v1_8			B/Maryland/03/2019	B	Victoria	Original	North America / United States / Maryland	Human	Juliana DaSilva (Centers for Disease Control and Prevention / WHO Collaborating Center for Surveillance, Epidemiology and Control of Influenza, Influenza Division)	Centers for Disease Control and Prevention	3026019736			Maryland Department of Health and Mental Hygiene	A19006976 ORIGINAL	2019-01-19		2019-03-15	2019-03-15			Unknown	Unknown	Unknown	Unknown	Unknown	Unknown	Unknown	Unknown	Unknown	Unknown	12	Y	Male
EPI_ISL_342201	EPI1372149|3026019520_ZZYUM0GP_v1_2	EPI1372150|3026019520_ZZYUM0GP_v1_1	EPI1372148|3026019520_ZZYUM0GP_v1_3	EPI1372152|3026019520_ZZYUM0GP_v1_4	EPI1372145|3026019520_ZZYUM0GP_v1_5	EPI1372151|3026019520_ZZYUM0GP_v1_6	EPI1372147|3026019520_ZZYUM0GP_v1_7	EPI1372146|3026019520_ZZYUM0GP_v1_8			B/Maryland/02/2019	B	Victoria	Original	North America / United States / Maryland	Human	Juliana DaSilva (Centers for Disease Control and Prevention / WHO Collaborating Center for Surveillance, Epidemiology and Control of Influenza, Influenza Division)	Centers for Disease Control and Prevention	3026019520			Maryland Department of Health and Mental Hygiene	A19005805 ORIGINAL	2019-01-14		2019-03-01	2019-03-01			Unknown	Unknown	Unknown	Unknown	Unknown	Unknown	Unknown	Unknown	Unknown	Unknown	6	Y	Male
EPI_ISL_342200	EPI1372141|3026019519_ZZYUM0GN_v1_2	EPI1372142|3026019519_ZZYUM0GN_v1_1	EPI1372140|3026019519_ZZYUM0GN_v1_3	EPI1372144|3026019519_ZZYUM0GN_v1_4	EPI1372137|3026019519_ZZYUM0GN_v1_5	EPI1372143|3026019519_ZZYUM0GN_v1_6	EPI1372139|3026019519_ZZYUM0GN_v1_7	EPI1372138|3026019519_ZZYUM0GN_v1_8			B/Maryland/01/2019	B	Victoria	Original	North America / United States / Maryland	Human	Juliana DaSilva (Centers for Disease Control and Prevention / WHO Collaborating Center for Surveillance, Epidemiology and Control of Influenza, Influenza Division)	Centers for Disease Control and Prevention	3026019519			Maryland Department of Health and Mental Hygiene	A19005053 ORIGINAL	2019-01-14		2019-03-01	2019-03-01			Unknown	Unknown	Unknown	Unknown	Unknown	Unknown	Unknown	Unknown	Unknown	Unknown	33	Y	Female
EPI_ISL_339819	EPI1362803|3026019136_ZZYULYBF_v1_2	EPI1362804|3026019136_ZZYULYBF_v1_1	EPI1362802|3026019136_ZZYULYBF_v1_3	EPI1362806|3026019136_ZZYULYBF_v1_4	EPI1362799|3026019136_ZZYULYBF_v1_5	EPI1362805|3026019136_ZZYULYBF_v1_6	EPI1362801|3026019136_ZZYULYBF_v1_7	EPI1362800|3026019136_ZZYULYBF_v1_8			B/Maryland/42/2018	B	Victoria	Original	North America / United States / Maryland	Human	Juliana DaSilva (Centers for Disease Control and Prevention / WHO Collaborating Center for Surveillance, Epidemiology and Control of Influenza, Influenza Division)	Centers for Disease Control and Prevention	3026019136			Maryland Department of Health and Mental Hygiene	A18126201 ORIGINAL	2018-12-26		2019-02-13	2019-02-13			Unknown	Unknown	Unknown	Unknown	Unknown	Unknown	Unknown	Unknown	Unknown	Unknown		Y	Male
EPI_ISL_339818	EPI1362795|3026019135_ZZYULYBD_v1_2	EPI1362796|3026019135_ZZYULYBD_v1_1	EPI1362794|3026019135_ZZYULYBD_v1_3	EPI1362798|3026019135_ZZYULYBD_v1_4	EPI1362791|3026019135_ZZYULYBD_v1_5	EPI1362797|3026019135_ZZYULYBD_v1_6	EPI1362793|3026019135_ZZYULYBD_v1_7	EPI1362792|3026019135_ZZYULYBD_v1_8			B/Maryland/41/2018	B	Victoria	Original	North America / United States / Maryland	Human	Juliana DaSilva (Centers for Disease Control and Prevention / WHO Collaborating Center for Surveillance, Epidemiology and Control of Influenza, Influenza Division)	Centers for Disease Control and Prevention	3026019135			Maryland Department of Health and Mental Hygiene	A18126095 ORIGINAL	2018-12-25		2019-02-13	2019-02-13			Unknown	Unknown	Unknown	Unknown	Unknown	Unknown	Unknown	Unknown	Unknown	Unknown		Y	Female
EPI_ISL_339817	EPI1362787|3026019134_ZZYULYBB_v1_2	EPI1362788|3026019134_ZZYULYBB_v1_1	EPI1362786|3026019134_ZZYULYBB_v1_3	EPI1362790|3026019134_ZZYULYBB_v1_4	EPI1362783|3026019134_ZZYULYBB_v1_5	EPI1362789|3026019134_ZZYULYBB_v1_6	EPI1362785|3026019134_ZZYULYBB_v1_7	EPI1362784|3026019134_ZZYULYBB_v1_8			B/Maryland/39/2018	B	Victoria	Original	North America / United States / Maryland	Human	Juliana DaSilva (Centers for Disease Control and Prevention / WHO Collaborating Center for Surveillance, Epidemiology and Control of Influenza, Influenza Division)	Centers for Disease Control and Prevention	3026019134			Maryland Department of Health and Mental Hygiene	A18126094 ORIGINAL	2018-12-23		2019-02-13	2019-02-13			Unknown	Unknown	Unknown	Unknown	Unknown	Unknown	Unknown	Unknown	Unknown	Unknown	37	Y	Female
EPI_ISL_339816	EPI1362779|3026019133_ZZYULYB9_v1_2	EPI1362780|3026019133_ZZYULYB9_v1_1	EPI1362778|3026019133_ZZYULYB9_v1_3	EPI1362782|3026019133_ZZYULYB9_v1_4	EPI1362775|3026019133_ZZYULYB9_v1_5	EPI1362781|3026019133_ZZYULYB9_v1_6	EPI1362777|3026019133_ZZYULYB9_v1_7	EPI1362776|3026019133_ZZYULYB9_v1_8			B/Maryland/38/2018	B	Victoria	Original	North America / United States / Maryland	Human	Juliana DaSilva (Centers for Disease Control and Prevention / WHO Collaborating Center for Surveillance, Epidemiology and Control of Influenza, Influenza Division)	Centers for Disease Control and Prevention	3026019133			Maryland Department of Health and Mental Hygiene	A18126093 ORIGINAL	2018-12-23		2019-02-13	2019-02-13			Unknown	Unknown	Unknown	Unknown	Unknown	Unknown	Unknown	Unknown	Unknown	Unknown	11	Y	Male
EPI_ISL_339815	EPI1362771|3026019132_ZZYULYB7_v1_2	EPI1362772|3026019132_ZZYULYB7_v1_1	EPI1362770|3026019132_ZZYULYB7_v1_3	EPI1362774|3026019132_ZZYULYB7_v1_4	EPI1362767|3026019132_ZZYULYB7_v1_5	EPI1362773|3026019132_ZZYULYB7_v1_6	EPI1362769|3026019132_ZZYULYB7_v1_7	EPI1362768|3026019132_ZZYULYB7_v1_8			B/Maryland/40/2018	B	Yamagata	Original	North America / United States / Maryland	Human	Juliana DaSilva (Centers for Disease Control and Prevention / WHO Collaborating Center for Surveillance, Epidemiology and Control of Influenza, Influenza Division)	Centers for Disease Control and Prevention	3026019132			Maryland Department of Health and Mental Hygiene	A18126083 ORIGINAL	2018-12-25		2019-02-13	2019-02-13			Unknown	Unknown	Unknown	Unknown	Unknown	Unknown	Unknown	Unknown	Unknown	Unknown	63	Y	Male
EPI_ISL_339786	EPI1362542|3026019130_ZZYULYB3_v1_2	EPI1362543|3026019130_ZZYULYB3_v1_1	EPI1362541|3026019130_ZZYULYB3_v1_3	EPI1362545|3026019130_ZZYULYB3_v1_4	EPI1362538|3026019130_ZZYULYB3_v1_5	EPI1362544|3026019130_ZZYULYB3_v1_6	EPI1362540|3026019130_ZZYULYB3_v1_7	EPI1362539|3026019130_ZZYULYB3_v1_8			B/Maryland/37/2018	B	Victoria	Original	North America / United States / Maryland	Human	Juliana DaSilva (Centers for Disease Control and Prevention / WHO Collaborating Center for Surveillance, Epidemiology and Control of Influenza, Influenza Division)	Centers for Disease Control and Prevention	3026019130			Maryland Department of Health and Mental Hygiene	A18124626 ORIGINAL	2018-12-19		2019-02-13	2019-02-13			Unknown	Unknown	Unknown	Unknown	Unknown	Unknown	Unknown	Unknown	Unknown	Unknown	13	Y	Male
EPI_ISL_339783	EPI1362520|3026019129_ZZYULYB1_v1_2	EPI1362521|3026019129_ZZYULYB1_v1_1	EPI1362519|3026019129_ZZYULYB1_v1_3	EPI1362523|3026019129_ZZYULYB1_v1_4	EPI1362516|3026019129_ZZYULYB1_v1_5	EPI1362522|3026019129_ZZYULYB1_v1_6	EPI1362518|3026019129_ZZYULYB1_v1_7	EPI1362517|3026019129_ZZYULYB1_v1_8			B/Maryland/36/2018	B	Victoria	Original	North America / United States / Maryland	Human	Juliana DaSilva (Centers for Disease Control and Prevention / WHO Collaborating Center for Surveillance, Epidemiology and Control of Influenza, Influenza Division)	Centers for Disease Control and Prevention	3026019129			Maryland Department of Health and Mental Hygiene	A18123260 ORIGINAL	2018-12-16		2019-02-13	2019-02-13			Unknown	Unknown	Unknown	Unknown	Unknown	Unknown	Unknown	Unknown	Unknown	Unknown	7	Y	Female
EPI_ISL_336443	EPI1348053|3026018415_ZZYULUMC_v1_2	EPI1348054|3026018415_ZZYULUMC_v1_1	EPI1348052|3026018415_ZZYULUMC_v1_3	EPI1348056|3026018415_ZZYULUMC_v1_4	EPI1348049|3026018415_ZZYULUMC_v1_5	EPI1348055|3026018415_ZZYULUMC_v1_6	EPI1348051|3026018415_ZZYULUMC_v1_7	EPI1348050|3026018415_ZZYULUMC_v1_8			B/Maryland/31/2018	B	Victoria	C1	North America / United States / Maryland	Human	Juliana DaSilva (Centers for Disease Control and Prevention / WHO Collaborating Center for Surveillance, Epidemiology and Control of Influenza, Influenza Division)	Centers for Disease Control and Prevention	3026018415			Maryland Department of Health and Mental Hygiene	A18100122 ORIGINAL	2018-10-10		2019-01-25	2019-01-25	B/COLORADO/06/2017-LIKE		Unknown	Unknown	Unknown	Unknown	Unknown	Unknown	Sensitive	Sensitive	Unknown	Unknown	25	Y	Female
EPI_ISL_336442	EPI1348045|3026018414_ZZYULUM5_v1_2	EPI1348046|3026018414_ZZYULUM5_v1_1	EPI1348044|3026018414_ZZYULUM5_v1_3	EPI1348048|3026018414_ZZYULUM5_v1_4	EPI1348041|3026018414_ZZYULUM5_v1_5	EPI1348047|3026018414_ZZYULUM5_v1_6	EPI1348043|3026018414_ZZYULUM5_v1_7	EPI1348042|3026018414_ZZYULUM5_v1_8			B/Maryland/30/2018	B	Victoria	C1	North America / United States / Maryland	Human	Juliana DaSilva (Centers for Disease Control and Prevention / WHO Collaborating Center for Surveillance, Epidemiology and Control of Influenza, Influenza Division)	Centers for Disease Control and Prevention	3026018414			Maryland Department of Health and Mental Hygiene	A18098870 ORIGINAL	2018-10-08		2019-01-25	2019-01-25	B/COLORADO/06/2017-LIKE LOW		Unknown	Unknown	Unknown	Unknown	Unknown	Unknown	Sensitive	Sensitive	Unknown	Unknown	9	Y	Male
EPI_ISL_335843	EPI1344564|3026018286_ZZYUOSF6_v1_2	EPI1344565|3026018286_ZZYUOSF6_v1_1	EPI1344563|3026018286_ZZYUOSF6_v1_3	EPI1344567|3026018286_ZZYUOSF6_v1_4	EPI1344560|3026018286_ZZYUOSF6_v1_5	EPI1344566|3026018286_ZZYUOSF6_v1_6	EPI1344562|3026018286_ZZYUOSF6_v1_7	EPI1344561|3026018286_ZZYUOSF6_v1_8			B/Maryland/27/2018	B	Victoria	C2	North America / United States / Maryland	Human	Juliana DaSilva (Centers for Disease Control and Prevention / WHO Collaborating Center for Surveillance, Epidemiology and Control of Influenza, Influenza Division)	Centers for Disease Control and Prevention	3026018286			Maryland Department of Health and Mental Hygiene	A18095972 ORIGINAL	2018-10-01		2019-01-18	2019-01-18			Unknown	Unknown	Unknown	Unknown	Unknown	Unknown	Unknown	Unknown	Unknown	Unknown	7	Y	Female
EPI_ISL_335715	EPI1343572|3026018897_ZZYULX2U_v1_2	EPI1343573|3026018897_ZZYULX2U_v1_1	EPI1343571|3026018897_ZZYULX2U_v1_3	EPI1343575|3026018897_ZZYULX2U_v1_4	EPI1343568|3026018897_ZZYULX2U_v1_5	EPI1343574|3026018897_ZZYULX2U_v1_6	EPI1343570|3026018897_ZZYULX2U_v1_7	EPI1343569|3026018897_ZZYULX2U_v1_8			B/Maryland/35/2018	B	Yamagata	Original	North America / United States / Maryland	Human	Juliana DaSilva (Centers for Disease Control and Prevention / WHO Collaborating Center for Surveillance, Epidemiology and Control of Influenza, Influenza Division)	Centers for Disease Control and Prevention	3026018897			Maryland Department of Health and Mental Hygiene	A18117435 ORIGINAL	2018-12-02		2019-01-18	2019-01-18			Unknown	Unknown	Unknown	Unknown	Unknown	Unknown	Unknown	Unknown	Unknown	Unknown	4	Y	Female
EPI_ISL_335714	EPI1343564|3026018896_ZZYULX2S_v1_2	EPI1343565|3026018896_ZZYULX2S_v1_1	EPI1343563|3026018896_ZZYULX2S_v1_3	EPI1343567|3026018896_ZZYULX2S_v1_4	EPI1343560|3026018896_ZZYULX2S_v1_5	EPI1343566|3026018896_ZZYULX2S_v1_6	EPI1343562|3026018896_ZZYULX2S_v1_7	EPI1343561|3026018896_ZZYULX2S_v1_8			B/Maryland/34/2018	B	Victoria	Original	North America / United States / Maryland	Human	Juliana DaSilva (Centers for Disease Control and Prevention / WHO Collaborating Center for Surveillance, Epidemiology and Control of Influenza, Influenza Division)	Centers for Disease Control and Prevention	3026018896			Maryland Department of Health and Mental Hygiene	A18117434 ORIGINAL	2018-12-02		2019-01-18	2019-01-18			Unknown	Unknown	Unknown	Unknown	Unknown	Unknown	Unknown	Unknown	Unknown	Unknown	10	Y	Male
EPI_ISL_333838	EPI1335027|3026018637_ZZYULVLE_v1_2	EPI1335028|3026018637_ZZYULVLE_v1_1	EPI1335026|3026018637_ZZYULVLE_v1_3	EPI1335030|3026018637_ZZYULVLE_v1_4	EPI1335023|3026018637_ZZYULVLE_v1_5	EPI1335029|3026018637_ZZYULVLE_v1_6	EPI1335025|3026018637_ZZYULVLE_v1_7	EPI1335024|3026018637_ZZYULVLE_v1_8			B/Maryland/33/2018	B	Yamagata	Original	North America / United States / Maryland	Human	Juliana DaSilva (Centers for Disease Control and Prevention / WHO Collaborating Center for Surveillance, Epidemiology and Control of Influenza, Influenza Division)	Centers for Disease Control and Prevention	3026018637			Maryland Department of Health and Mental Hygiene	A18115106 ORIGINAL	2018-11-25		2019-01-03	2019-01-03			Unknown	Unknown	Unknown	Unknown	Unknown	Unknown	Unknown	Unknown	Unknown	Unknown	83	Y	Male
EPI_ISL_333837	EPI1335019|3026018635_ZZYULVLA_v1_2	EPI1335020|3026018635_ZZYULVLA_v1_1	EPI1335018|3026018635_ZZYULVLA_v1_3	EPI1335022|3026018635_ZZYULVLA_v1_4	EPI1335015|3026018635_ZZYULVLA_v1_5	EPI1335021|3026018635_ZZYULVLA_v1_6	EPI1335017|3026018635_ZZYULVLA_v1_7	EPI1335016|3026018635_ZZYULVLA_v1_8			B/Maryland/32/2018	B	Victoria	Original	North America / United States / Maryland	Human	Juliana DaSilva (Centers for Disease Control and Prevention / WHO Collaborating Center for Surveillance, Epidemiology and Control of Influenza, Influenza Division)	Centers for Disease Control and Prevention	3026018635			Maryland Department of Health and Mental Hygiene	A18114063 ORIGINAL	2018-11-20		2019-01-03	2019-01-03			Unknown	Unknown	Unknown	Unknown	Unknown	Unknown	Unknown	Unknown	Unknown	Unknown	7	Y	Female
EPI_ISL_333087	EPI1330207|3026018335_ZZYUOOML_v1_2	EPI1330208|3026018335_ZZYUOOML_v1_1	EPI1330206|3026018335_ZZYUOOML_v1_3	EPI1330210|3026018335_ZZYUOOML_v1_4	EPI1330203|3026018335_ZZYUOOML_v1_5	EPI1330209|3026018335_ZZYUOOML_v1_6	EPI1330205|3026018335_ZZYUOOML_v1_7	EPI1330204|3026018335_ZZYUOOML_v1_8			B/Maryland/28/2018	B	Victoria	E1	North America / United States / Maryland	Human	Juliana DaSilva (Centers for Disease Control and Prevention / WHO Collaborating Center for Surveillance, Epidemiology and Control of Influenza, Influenza Division)	Centers for Disease Control and Prevention	3026018335			Maryland Department of Health and Mental Hygiene	A18096668 ORIGINAL	2018-10-01		2018-12-19	2018-12-19	B/COLORADO/06/2017-LIKE LOW		Unknown	Unknown	Unknown	Unknown	Unknown	Unknown	Sensitive	Sensitive	Unknown	Unknown	8	Y	Male
EPI_ISL_333074	EPI1330107|3026018336_ZZYUOOMQ_v1_2	EPI1330108|3026018336_ZZYUOOMQ_v1_1	EPI1330106|3026018336_ZZYUOOMQ_v1_3	EPI1330110|3026018336_ZZYUOOMQ_v1_4	EPI1330103|3026018336_ZZYUOOMQ_v1_5	EPI1330109|3026018336_ZZYUOOMQ_v1_6	EPI1330105|3026018336_ZZYUOOMQ_v1_7	EPI1330104|3026018336_ZZYUOOMQ_v1_8			B/Maryland/29/2018	B	Victoria	E1	North America / United States / Maryland	Human	Juliana DaSilva (Centers for Disease Control and Prevention / WHO Collaborating Center for Surveillance, Epidemiology and Control of Influenza, Influenza Division)	Centers for Disease Control and Prevention	3026018336			Maryland Department of Health and Mental Hygiene	A18098200 ORIGINAL	2018-10-05		2018-12-19	2018-12-19	B/COLORADO/06/2017-LIKE LOW		Unknown	Unknown	Unknown	Unknown	Unknown	Unknown	Sensitive	Sensitive	Unknown	Unknown	32	Y
EPI_ISL_332273	EPI1325771|3026018336_ZZYULTZ3_v1_2	EPI1325772|3026018336_ZZYULTZ3_v1_1	EPI1325770|3026018336_ZZYULTZ3_v1_3	EPI1325774|3026018336_ZZYULTZ3_v1_4	EPI1325767|3026018336_ZZYULTZ3_v1_5	EPI1325773|3026018336_ZZYULTZ3_v1_6	EPI1325769|3026018336_ZZYULTZ3_v1_7	EPI1325768|3026018336_ZZYULTZ3_v1_8			B/Maryland/29/2018	B	Victoria	C1	North America / United States / Maryland	Human	Juliana DaSilva (Centers for Disease Control and Prevention / WHO Collaborating Center for Surveillance, Epidemiology and Control of Influenza, Influenza Division)	Centers for Disease Control and Prevention	3026018336			Maryland Department of Health and Mental Hygiene	A18098200 ORIGINAL	2018-10-05		2018-12-06	2018-12-06	B/COLORADO/06/2017-LIKE LOW		Unknown	Unknown	Unknown	Unknown	Unknown	Unknown	Sensitive	Sensitive	Unknown	Unknown	32	Y
EPI_ISL_332271	EPI1325755|3026018335_ZZYULU0Z_v1_2	EPI1325756|3026018335_ZZYULU0Z_v1_1	EPI1325754|3026018335_ZZYULU0Z_v1_3	EPI1325758|3026018335_ZZYULU0Z_v1_4	EPI1325751|3026018335_ZZYULU0Z_v1_5	EPI1325757|3026018335_ZZYULU0Z_v1_6	EPI1325753|3026018335_ZZYULU0Z_v1_7	EPI1325752|3026018335_ZZYULU0Z_v1_8			B/Maryland/28/2018	B	Victoria	C1	North America / United States / Maryland	Human	Juliana DaSilva (Centers for Disease Control and Prevention / WHO Collaborating Center for Surveillance, Epidemiology and Control of Influenza, Influenza Division)	Centers for Disease Control and Prevention	3026018335			Maryland Department of Health and Mental Hygiene	A18096668 ORIGINAL	2018-10-01		2018-12-06	2018-12-06	B/COLORADO/06/2017-LIKE LOW		Unknown	Unknown	Unknown	Unknown	Unknown	Unknown	Sensitive	Sensitive	Unknown	Unknown	8	Y	Male
EPI_ISL_332269	EPI1325741|3026018286_ZZYULTPK_v1_2	EPI1325742|3026018286_ZZYULTPK_v1_1		EPI1325744|3026018286_ZZYULTPK_v1_4	EPI1325738|3026018286_ZZYULTPK_v1_5	EPI1325743|3026018286_ZZYULTPK_v1_6	EPI1325740|3026018286_ZZYULTPK_v1_7	EPI1325739|3026018286_ZZYULTPK_v1_8			B/Maryland/27/2018	B	Victoria	C1	North America / United States / Maryland	Human	Juliana DaSilva (Centers for Disease Control and Prevention / WHO Collaborating Center for Surveillance, Epidemiology and Control of Influenza, Influenza Division)	Centers for Disease Control and Prevention	3026018286			Maryland Department of Health and Mental Hygiene	A18095972 ORIGINAL	2018-10-01		2018-12-06	2018-12-06	B/COLORADO/06/2017-LIKE LOW		Unknown	Unknown	Unknown	Unknown	Unknown	Unknown	Sensitive	Sensitive	Unknown	Unknown	7	Y	Female
EPI_ISL_332268	EPI1325734|3026018286_ZZYUOMBF_v1_2	EPI1325735|3026018286_ZZYUOMBF_v1_1	EPI1325733|3026018286_ZZYUOMBF_v1_3	EPI1325737|3026018286_ZZYUOMBF_v1_4	EPI1325730|3026018286_ZZYUOMBF_v1_5	EPI1325736|3026018286_ZZYUOMBF_v1_6	EPI1325732|3026018286_ZZYUOMBF_v1_7	EPI1325731|3026018286_ZZYUOMBF_v1_8			B/Maryland/27/2018	B	Victoria	E1	North America / United States / Maryland	Human	Juliana DaSilva (Centers for Disease Control and Prevention / WHO Collaborating Center for Surveillance, Epidemiology and Control of Influenza, Influenza Division)	Centers for Disease Control and Prevention	3026018286			Maryland Department of Health and Mental Hygiene	A18095972 ORIGINAL	2018-10-01		2018-12-06	2018-12-06	B/COLORADO/06/2017-LIKE LOW		Unknown	Unknown	Unknown	Unknown	Unknown	Unknown	Sensitive	Sensitive	Unknown	Unknown	7	Y	Female
EPI_ISL_332034	EPI1324337|3026018415_ZZYULUCV_v1_2	EPI1324338|3026018415_ZZYULUCV_v1_1	EPI1324336|3026018415_ZZYULUCV_v1_3	EPI1324340|3026018415_ZZYULUCV_v1_4	EPI1324333|3026018415_ZZYULUCV_v1_5	EPI1324339|3026018415_ZZYULUCV_v1_6	EPI1324335|3026018415_ZZYULUCV_v1_7	EPI1324334|3026018415_ZZYULUCV_v1_8			B/Maryland/31/2018	B	Victoria	Original	North America / United States / Maryland	Human	Juliana DaSilva (Centers for Disease Control and Prevention / WHO Collaborating Center for Surveillance, Epidemiology and Control of Influenza, Influenza Division)	Centers for Disease Control and Prevention	3026018415			Maryland Department of Health and Mental Hygiene	A18100122 ORIGINAL	2018-10-10		2018-11-29	2018-11-29			Unknown	Unknown	Unknown	Unknown	Unknown	Unknown	Unknown	Unknown	Unknown	Unknown	25	Y	Female
EPI_ISL_332033	EPI1324329|3026018414_ZZYULUCT_v1_2	EPI1324330|3026018414_ZZYULUCT_v1_1	EPI1324328|3026018414_ZZYULUCT_v1_3	EPI1324332|3026018414_ZZYULUCT_v1_4	EPI1324325|3026018414_ZZYULUCT_v1_5	EPI1324331|3026018414_ZZYULUCT_v1_6	EPI1324327|3026018414_ZZYULUCT_v1_7	EPI1324326|3026018414_ZZYULUCT_v1_8			B/Maryland/30/2018	B	Victoria	Original	North America / United States / Maryland	Human	Juliana DaSilva (Centers for Disease Control and Prevention / WHO Collaborating Center for Surveillance, Epidemiology and Control of Influenza, Influenza Division)	Centers for Disease Control and Prevention	3026018414			Maryland Department of Health and Mental Hygiene	A18098870 ORIGINAL	2018-10-08		2018-11-29	2018-11-29			Unknown	Unknown	Unknown	Unknown	Unknown	Unknown	Unknown	Unknown	Unknown	Unknown	9	Y	Male
EPI_ISL_332031	EPI1324313|3026018335_ZZYULTWR_v1_2	EPI1324314|3026018335_ZZYULTWR_v1_1	EPI1324312|3026018335_ZZYULTWR_v1_3	EPI1324316|3026018335_ZZYULTWR_v1_4	EPI1324309|3026018335_ZZYULTWR_v1_5	EPI1324315|3026018335_ZZYULTWR_v1_6	EPI1324311|3026018335_ZZYULTWR_v1_7	EPI1324310|3026018335_ZZYULTWR_v1_8			B/Maryland/28/2018	B	Victoria	Original	North America / United States / Maryland	Human	Juliana DaSilva (Centers for Disease Control and Prevention / WHO Collaborating Center for Surveillance, Epidemiology and Control of Influenza, Influenza Division)	Centers for Disease Control and Prevention	3026018335			Maryland Department of Health and Mental Hygiene	A18096668 ORIGINAL	2018-10-01		2018-11-29	2018-11-29			Unknown	Unknown	Unknown	Unknown	Unknown	Unknown	Unknown	Unknown	Unknown	Unknown	8	Y	Male
EPI_ISL_332030	EPI1324305|3026018336_ZZYULTWT_v1_2	EPI1324306|3026018336_ZZYULTWT_v1_1	EPI1324304|3026018336_ZZYULTWT_v1_3	EPI1324308|3026018336_ZZYULTWT_v1_4	EPI1324301|3026018336_ZZYULTWT_v1_5	EPI1324307|3026018336_ZZYULTWT_v1_6	EPI1324303|3026018336_ZZYULTWT_v1_7	EPI1324302|3026018336_ZZYULTWT_v1_8			B/Maryland/29/2018	B	Victoria	Original	North America / United States / Maryland	Human	Juliana DaSilva (Centers for Disease Control and Prevention / WHO Collaborating Center for Surveillance, Epidemiology and Control of Influenza, Influenza Division)	Centers for Disease Control and Prevention	3026018336			Maryland Department of Health and Mental Hygiene	A18098200 ORIGINAL	2018-10-05		2018-11-29	2018-11-29			Unknown	Unknown	Unknown	Unknown	Unknown	Unknown	Unknown	Unknown	Unknown	Unknown	32	Y
EPI_ISL_331491	EPI1320611|3026018286_ZZYULTJX_v1_2	EPI1320612|3026018286_ZZYULTJX_v1_1	EPI1320610|3026018286_ZZYULTJX_v1_3	EPI1320614|3026018286_ZZYULTJX_v1_4	EPI1320607|3026018286_ZZYULTJX_v1_5	EPI1320613|3026018286_ZZYULTJX_v1_6	EPI1320609|3026018286_ZZYULTJX_v1_7	EPI1320608|3026018286_ZZYULTJX_v1_8			B/Maryland/27/2018	B	Victoria	Original	North America / United States / Maryland	Human	Juliana DaSilva (Centers for Disease Control and Prevention / WHO Collaborating Center for Surveillance, Epidemiology and Control of Influenza, Influenza Division)	Centers for Disease Control and Prevention	3026018286			Maryland Department of Health and Mental Hygiene	A18095972 ORIGINAL	2018-10-01		2018-11-13	2018-11-13			Unknown	Unknown	Unknown	Unknown	Unknown	Unknown	Unknown	Unknown	Unknown	Unknown	7	Y	Female
EPI_ISL_314706	EPI1255269|3025628112_305259_v1_2	EPI1255270|3025628112_305259_v1_1	EPI1255268|3025628112_305259_v1_3	EPI1255272|3025628112_305259_v1_4	EPI1255265|3025628112_305259_v1_5	EPI1255271|3025628112_305259_v1_6	EPI1255267|3025628112_305259_v1_7	EPI1255266|3025628112_305259_v1_8			B/Maryland/15/2016	B	Victoria	E4	North America / United States / Maryland	Human	Roxana Cintron (Centers for Disease Control and Prevention / WHO Collaborating Center for Surveillance, Epidemiology and Control of Influenza, Influenza Division)	Centers for Disease Control and Prevention	3025628112			Maryland Department of Health and Mental Hygiene	A16141216 ORIGINAL	2016-12-27		2018-06-29	2018-06-29			Unknown	Unknown	Unknown	Unknown	Unknown	Unknown	Unknown	Unknown	Unknown	Unknown	3	Y	Male
EPI_ISL_313137	EPI1247441|3026017834_ZZYQXIVO_v1_2	EPI1247133|3026017834_ZZYQXIVO_v1_1	EPI1247132|3026017834_ZZYQXIVO_v1_3	EPI1247135|3026017834_ZZYQXIVO_v1_4	EPI1247130|3026017834_ZZYQXIVO_v1_5	EPI1247134|3026017834_ZZYQXIVO_v1_6	EPI1247440|3026017834_ZZYQXIVO_v1_7	EPI1247131|3026017834_ZZYQXIVO_v1_8			B/Maryland/25/2018	B	Victoria	Original	North America / United States / Maryland	Human	Juliana DaSilva (Centers for Disease Control and Prevention / WHO Collaborating Center for Surveillance, Epidemiology and Control of Influenza, Influenza Division)	Centers for Disease Control and Prevention	3026017834			Maryland Department of Health and Mental Hygiene	A18030986 ORIGINAL	2018-03-25		2018-06-06	2018-06-06			Unknown	Unknown	Unknown	Unknown	Unknown	Unknown	Unknown	Unknown	Unknown	Unknown	1	Y	Male
EPI_ISL_313136	EPI1247126|3026017833_ZZYQXIVM_v1_2	EPI1247127|3026017833_ZZYQXIVM_v1_1	EPI1247125|3026017833_ZZYQXIVM_v1_3	EPI1247129|3026017833_ZZYQXIVM_v1_4	EPI1247122|3026017833_ZZYQXIVM_v1_5	EPI1247128|3026017833_ZZYQXIVM_v1_6	EPI1247124|3026017833_ZZYQXIVM_v1_7	EPI1247123|3026017833_ZZYQXIVM_v1_8			B/Maryland/26/2018	B	Yamagata	Original	North America / United States / Maryland	Human	Juliana DaSilva (Centers for Disease Control and Prevention / WHO Collaborating Center for Surveillance, Epidemiology and Control of Influenza, Influenza Division)	Centers for Disease Control and Prevention	3026017833			Maryland Department of Health and Mental Hygiene	A18030983 ORIGINAL	2018-03-27		2018-06-06	2018-06-06			Unknown	Unknown	Unknown	Unknown	Unknown	Unknown	Unknown	Unknown	Unknown	Unknown	37	Y	Female
EPI_ISL_311584	EPI1239376|3026017673_ZZYQXHYU_v1_2	EPI1239377|3026017673_ZZYQXHYU_v1_1	EPI1239375|3026017673_ZZYQXHYU_v1_3	EPI1239379|3026017673_ZZYQXHYU_v1_4	EPI1239372|3026017673_ZZYQXHYU_v1_5	EPI1239378|3026017673_ZZYQXHYU_v1_6	EPI1239374|3026017673_ZZYQXHYU_v1_7	EPI1239373|3026017673_ZZYQXHYU_v1_8			B/Maryland/24/2018	B	Yamagata	Original	North America / United States / Maryland	Human	Juliana DaSilva (Centers for Disease Control and Prevention / WHO Collaborating Center for Surveillance, Epidemiology and Control of Influenza, Influenza Division)	Centers for Disease Control and Prevention	3026017673			Maryland Department of Health and Mental Hygiene	A18026560 ORIGINAL	2018-03-14		2018-05-15	2018-05-15			Unknown	Unknown	Unknown	Unknown	Unknown	Unknown	Unknown	Unknown	Unknown	Unknown	40	Y	Male
EPI_ISL_311583	EPI1239368|3026017672_ZZYQXHYS_v1_2	EPI1239369|3026017672_ZZYQXHYS_v1_1	EPI1239367|3026017672_ZZYQXHYS_v1_3	EPI1239371|3026017672_ZZYQXHYS_v1_4	EPI1239364|3026017672_ZZYQXHYS_v1_5	EPI1239370|3026017672_ZZYQXHYS_v1_6	EPI1239366|3026017672_ZZYQXHYS_v1_7	EPI1239365|3026017672_ZZYQXHYS_v1_8			B/Maryland/23/2018	B	Victoria	Original	North America / United States / Maryland	Human	Juliana DaSilva (Centers for Disease Control and Prevention / WHO Collaborating Center for Surveillance, Epidemiology and Control of Influenza, Influenza Division)	Centers for Disease Control and Prevention	3026017672			Maryland Department of Health and Mental Hygiene	A18026236 ORIGINAL	2018-03-09		2018-05-15	2018-05-15			Unknown	Unknown	Unknown	Unknown	Unknown	Unknown	Unknown	Unknown	Unknown	Unknown	59	Y	Female
EPI_ISL_309679	EPI1228930|3026017503_ZZYQXGRU_v1_2	EPI1228931|3026017503_ZZYQXGRU_v1_1	EPI1228929|3026017503_ZZYQXGRU_v1_3	EPI1228933|3026017503_ZZYQXGRU_v1_4	EPI1228926|3026017503_ZZYQXGRU_v1_5	EPI1228932|3026017503_ZZYQXGRU_v1_6	EPI1228928|3026017503_ZZYQXGRU_v1_7	EPI1228927|3026017503_ZZYQXGRU_v1_8			B/Maryland/22/2018	B	Victoria	Original	North America / United States / Maryland	Human	Juliana DaSilva (Centers for Disease Control and Prevention / WHO Collaborating Center for Surveillance, Epidemiology and Control of Influenza, Influenza Division)	Centers for Disease Control and Prevention	3026017503			Maryland Department of Health and Mental Hygiene	A18026192 ORIGINAL	2018-03-12		2018-05-08	2018-05-08			Unknown	Unknown	Unknown	Unknown	Unknown	Unknown	Unknown	Unknown	Unknown	Unknown	11	Y	Male
EPI_ISL_309677	EPI1228922|3026017504_ZZYQXGRW_v1_2	EPI1228923|3026017504_ZZYQXGRW_v1_1	EPI1228921|3026017504_ZZYQXGRW_v1_3	EPI1228925|3026017504_ZZYQXGRW_v1_4	EPI1228918|3026017504_ZZYQXGRW_v1_5	EPI1228924|3026017504_ZZYQXGRW_v1_6	EPI1228920|3026017504_ZZYQXGRW_v1_7	EPI1228919|3026017504_ZZYQXGRW_v1_8			B/Maryland/21/2018	B	Victoria	Original	North America / United States / Maryland	Human	Juliana DaSilva (Centers for Disease Control and Prevention / WHO Collaborating Center for Surveillance, Epidemiology and Control of Influenza, Influenza Division)	Centers for Disease Control and Prevention	3026017504			Maryland Department of Health and Mental Hygiene	A18026195 ORIGINAL	2018-03-11		2018-05-08	2018-05-08			Unknown	Unknown	Unknown	Unknown	Unknown	Unknown	Unknown	Unknown	Unknown	Unknown	3	Y	Male
EPI_ISL_309116	EPI1225843|3026017176_ZZYQXF0E_v1_2	EPI1225844|3026017176_ZZYQXF0E_v1_1	EPI1225842|3026017176_ZZYQXF0E_v1_3	EPI1225846|3026017176_ZZYQXF0E_v1_4	EPI1225839|3026017176_ZZYQXF0E_v1_5	EPI1225845|3026017176_ZZYQXF0E_v1_6	EPI1225841|3026017176_ZZYQXF0E_v1_7	EPI1225840|3026017176_ZZYQXF0E_v1_8			B/Maryland/09/2018	B	Yamagata	Original	North America / United States / Maryland	Human	Juliana DaSilva (Centers for Disease Control and Prevention / WHO Collaborating Center for Surveillance, Epidemiology and Control of Influenza, Influenza Division)	Centers for Disease Control and Prevention	3026017176			Maryland Department of Health and Mental Hygiene	A18016138 ORIGINAL	2018-02-12		2018-05-01	2018-05-01			Unknown	Unknown	Unknown	Unknown	Unknown	Unknown	Unknown	Unknown	Unknown	Unknown	15	Y	Female
EPI_ISL_309115	EPI1225835|3026017175_ZZYQXF0C_v1_2	EPI1225836|3026017175_ZZYQXF0C_v1_1	EPI1225834|3026017175_ZZYQXF0C_v1_3	EPI1225838|3026017175_ZZYQXF0C_v1_4	EPI1225831|3026017175_ZZYQXF0C_v1_5	EPI1225837|3026017175_ZZYQXF0C_v1_6	EPI1225833|3026017175_ZZYQXF0C_v1_7	EPI1225832|3026017175_ZZYQXF0C_v1_8			B/Maryland/08/2018	B	Victoria	Original	North America / United States / Maryland	Human	Juliana DaSilva (Centers for Disease Control and Prevention / WHO Collaborating Center for Surveillance, Epidemiology and Control of Influenza, Influenza Division)	Centers for Disease Control and Prevention	3026017175			Maryland Department of Health and Mental Hygiene	A18016126 ORIGINAL	2018-02-09		2018-05-01	2018-05-01			Unknown	Unknown	Unknown	Unknown	Unknown	Unknown	Unknown	Unknown	Unknown	Unknown	2	Y	Female
EPI_ISL_309089	EPI1225627|3026017502_ZZYQXGRS_v1_2	EPI1225628|3026017502_ZZYQXGRS_v1_1	EPI1225626|3026017502_ZZYQXGRS_v1_3	EPI1225630|3026017502_ZZYQXGRS_v1_4	EPI1225623|3026017502_ZZYQXGRS_v1_5	EPI1225629|3026017502_ZZYQXGRS_v1_6	EPI1225625|3026017502_ZZYQXGRS_v1_7	EPI1225624|3026017502_ZZYQXGRS_v1_8			B/Maryland/20/2018	B	Yamagata	Original	North America / United States / Maryland	Human	Juliana DaSilva (Centers for Disease Control and Prevention / WHO Collaborating Center for Surveillance, Epidemiology and Control of Influenza, Influenza Division)	Centers for Disease Control and Prevention	3026017502			Maryland Department of Health and Mental Hygiene	A18016686 ORIGINAL	2018-02-12		2018-05-01	2018-05-01			Unknown	Unknown	Unknown	Unknown	Unknown	Unknown	Sensitive	Sensitive	Unknown	Unknown	74	Y	Female
EPI_ISL_307855	EPI1221345|3000828360_N8K9FYPG_v1_2	EPI1221346|3000828360_N8K9FYPG_v1_1	EPI1221344|3000828360_N8K9FYPG_v1_3	EPI1221348|3000828360_N8K9FYPG_v1_4	EPI1221341|3000828360_N8K9FYPG_v1_5	EPI1221347|3000828360_N8K9FYPG_v1_6	EPI1221343|3000828360_N8K9FYPG_v1_7	EPI1221342|3000828360_N8K9FYPG_v1_8			B/Maryland/07/2018	B	Yamagata	Original	North America / United States / Maryland	Human	Juliana DaSilva (Centers for Disease Control and Prevention / WHO Collaborating Center for Surveillance, Epidemiology and Control of Influenza, Influenza Division)	Centers for Disease Control and Prevention	3000828360			Maryland Department of Health and Mental Hygiene	A18023096 ORIGINAL	2018-03-04		2018-04-23	2018-04-23			Unknown	Unknown	Unknown	Unknown	Unknown	Unknown	Unknown	Unknown	Unknown	Unknown	44	Y	Male
EPI_ISL_307793	EPI1220865|3026017347_ZZYQXFU6_v1_2	EPI1220866|3026017347_ZZYQXFU6_v1_1	EPI1220864|3026017347_ZZYQXFU6_v1_3	EPI1220868|3026017347_ZZYQXFU6_v1_4	EPI1220861|3026017347_ZZYQXFU6_v1_5	EPI1220867|3026017347_ZZYQXFU6_v1_6	EPI1220863|3026017347_ZZYQXFU6_v1_7	EPI1220862|3026017347_ZZYQXFU6_v1_8			B/Maryland/19/2018	B	Yamagata	Original	North America / United States / Maryland	Human	Juliana DaSilva (Centers for Disease Control and Prevention / WHO Collaborating Center for Surveillance, Epidemiology and Control of Influenza, Influenza Division)	Centers for Disease Control and Prevention	3026017347			Maryland Department of Health and Mental Hygiene	A18024534 ORIGINAL	2018-03-08		2018-04-23	2018-04-23			Unknown	Unknown	Unknown	Unknown	Unknown	Unknown	Unknown	Unknown	Unknown	Unknown	9	Y	Female
EPI_ISL_307792	EPI1220857|3026017346_ZZYQXFU4_v1_2	EPI1220858|3026017346_ZZYQXFU4_v1_1	EPI1220856|3026017346_ZZYQXFU4_v1_3	EPI1220860|3026017346_ZZYQXFU4_v1_4	EPI1220853|3026017346_ZZYQXFU4_v1_5	EPI1220859|3026017346_ZZYQXFU4_v1_6	EPI1220855|3026017346_ZZYQXFU4_v1_7	EPI1220854|3026017346_ZZYQXFU4_v1_8			B/Maryland/18/2018	B	Yamagata	Original	North America / United States / Maryland	Human	Juliana DaSilva (Centers for Disease Control and Prevention / WHO Collaborating Center for Surveillance, Epidemiology and Control of Influenza, Influenza Division)	Centers for Disease Control and Prevention	3026017346			Maryland Department of Health and Mental Hygiene	A18021209 ORIGINAL	2018-02-26		2018-04-23	2018-04-23			Unknown	Unknown	Unknown	Unknown	Unknown	Unknown	Unknown	Unknown	Unknown	Unknown	57	Y	Female
EPI_ISL_307791	EPI1220849|3026017345_ZZYQXFU2_v1_2	EPI1220850|3026017345_ZZYQXFU2_v1_1	EPI1220848|3026017345_ZZYQXFU2_v1_3	EPI1220852|3026017345_ZZYQXFU2_v1_4	EPI1220845|3026017345_ZZYQXFU2_v1_5	EPI1220851|3026017345_ZZYQXFU2_v1_6	EPI1220847|3026017345_ZZYQXFU2_v1_7	EPI1220846|3026017345_ZZYQXFU2_v1_8			B/Maryland/15/2018	B	Yamagata	Original	North America / United States / Maryland	Human	Juliana DaSilva (Centers for Disease Control and Prevention / WHO Collaborating Center for Surveillance, Epidemiology and Control of Influenza, Influenza Division)	Centers for Disease Control and Prevention	3026017345			Maryland Department of Health and Mental Hygiene	A18021203 ORIGINAL	2018-02-23		2018-04-23	2018-04-23			Unknown	Unknown	Unknown	Unknown	Unknown	Unknown	Unknown	Unknown	Unknown	Unknown	38	Y	Female
EPI_ISL_307790	EPI1220841|3026017344_ZZYQXFU0_v1_2	EPI1220842|3026017344_ZZYQXFU0_v1_1	EPI1220840|3026017344_ZZYQXFU0_v1_3	EPI1220844|3026017344_ZZYQXFU0_v1_4	EPI1220837|3026017344_ZZYQXFU0_v1_5	EPI1220843|3026017344_ZZYQXFU0_v1_6	EPI1220839|3026017344_ZZYQXFU0_v1_7	EPI1220838|3026017344_ZZYQXFU0_v1_8			B/Maryland/14/2018	B	Yamagata	Original	North America / United States / Maryland	Human	Juliana DaSilva (Centers for Disease Control and Prevention / WHO Collaborating Center for Surveillance, Epidemiology and Control of Influenza, Influenza Division)	Centers for Disease Control and Prevention	3026017344			Maryland Department of Health and Mental Hygiene	A18021200 ORIGINAL	2018-02-23		2018-04-23	2018-04-23			Unknown	Unknown	Unknown	Unknown	Unknown	Unknown	Unknown	Unknown	Unknown	Unknown	17	Y	Male
EPI_ISL_307789	EPI1220833|3026017343_ZZYQXFTY_v1_2	EPI1220834|3026017343_ZZYQXFTY_v1_1	EPI1220832|3026017343_ZZYQXFTY_v1_3	EPI1220836|3026017343_ZZYQXFTY_v1_4	EPI1220829|3026017343_ZZYQXFTY_v1_5	EPI1220835|3026017343_ZZYQXFTY_v1_6	EPI1220831|3026017343_ZZYQXFTY_v1_7	EPI1220830|3026017343_ZZYQXFTY_v1_8			B/Maryland/17/2018	B	Yamagata	Original	North America / United States / Maryland	Human	Juliana DaSilva (Centers for Disease Control and Prevention / WHO Collaborating Center for Surveillance, Epidemiology and Control of Influenza, Influenza Division)	Centers for Disease Control and Prevention	3026017343			Maryland Department of Health and Mental Hygiene	A18020491 ORIGINAL	2018-02-24		2018-04-23	2018-04-23			Unknown	Unknown	Unknown	Unknown	Unknown	Unknown	Unknown	Unknown	Unknown	Unknown	5	Y	Female
EPI_ISL_307788	EPI1220825|3026017342_ZZYQXFTW_v1_2	EPI1220826|3026017342_ZZYQXFTW_v1_1	EPI1220824|3026017342_ZZYQXFTW_v1_3	EPI1220828|3026017342_ZZYQXFTW_v1_4	EPI1220821|3026017342_ZZYQXFTW_v1_5	EPI1220827|3026017342_ZZYQXFTW_v1_6	EPI1220823|3026017342_ZZYQXFTW_v1_7	EPI1220822|3026017342_ZZYQXFTW_v1_8			B/Maryland/16/2018	B	Yamagata	Original	North America / United States / Maryland	Human	Juliana DaSilva (Centers for Disease Control and Prevention / WHO Collaborating Center for Surveillance, Epidemiology and Control of Influenza, Influenza Division)	Centers for Disease Control and Prevention	3026017342			Maryland Department of Health and Mental Hygiene	A18020490 ORIGINAL	2018-02-24		2018-04-23	2018-04-23			Unknown	Unknown	Unknown	Unknown	Unknown	Unknown	Unknown	Unknown	Unknown	Unknown	38	Y	Female
EPI_ISL_307787	EPI1220817|3026017341_ZZYQXFTU_v1_2	EPI1220818|3026017341_ZZYQXFTU_v1_1	EPI1220816|3026017341_ZZYQXFTU_v1_3	EPI1220820|3026017341_ZZYQXFTU_v1_4	EPI1220813|3026017341_ZZYQXFTU_v1_5	EPI1220819|3026017341_ZZYQXFTU_v1_6	EPI1220815|3026017341_ZZYQXFTU_v1_7	EPI1220814|3026017341_ZZYQXFTU_v1_8			B/Maryland/13/2018	B	Yamagata	Original	North America / United States / Maryland	Human	Juliana DaSilva (Centers for Disease Control and Prevention / WHO Collaborating Center for Surveillance, Epidemiology and Control of Influenza, Influenza Division)	Centers for Disease Control and Prevention	3026017341			Maryland Department of Health and Mental Hygiene	A18019401 ORIGINAL	2018-02-20		2018-04-23	2018-04-23			Unknown	Unknown	Unknown	Unknown	Unknown	Unknown	Unknown	Unknown	Unknown	Unknown	93	Y	Female
EPI_ISL_307786	EPI1220809|3026017340_ZZYQXFTS_v1_2	EPI1220810|3026017340_ZZYQXFTS_v1_1	EPI1220808|3026017340_ZZYQXFTS_v1_3	EPI1220812|3026017340_ZZYQXFTS_v1_4	EPI1220805|3026017340_ZZYQXFTS_v1_5	EPI1220811|3026017340_ZZYQXFTS_v1_6	EPI1220807|3026017340_ZZYQXFTS_v1_7	EPI1220806|3026017340_ZZYQXFTS_v1_8			B/Maryland/11/2018	B	Yamagata	Original	North America / United States / Maryland	Human	Juliana DaSilva (Centers for Disease Control and Prevention / WHO Collaborating Center for Surveillance, Epidemiology and Control of Influenza, Influenza Division)	Centers for Disease Control and Prevention	3026017340			Maryland Department of Health and Mental Hygiene	A18016083 ORIGINAL	2018-02-11		2018-04-23	2018-04-23			Unknown	Unknown	Unknown	Unknown	Unknown	Unknown	Unknown	Unknown	Unknown	Unknown	82	Y	Female
EPI_ISL_307785	EPI1220801|3026017339_ZZYQXFTQ_v1_2	EPI1220802|3026017339_ZZYQXFTQ_v1_1	EPI1220800|3026017339_ZZYQXFTQ_v1_3	EPI1220804|3026017339_ZZYQXFTQ_v1_4	EPI1220797|3026017339_ZZYQXFTQ_v1_5	EPI1220803|3026017339_ZZYQXFTQ_v1_6	EPI1220799|3026017339_ZZYQXFTQ_v1_7	EPI1220798|3026017339_ZZYQXFTQ_v1_8			B/Maryland/10/2018	B	Yamagata	Original	North America / United States / Maryland	Human	Juliana DaSilva (Centers for Disease Control and Prevention / WHO Collaborating Center for Surveillance, Epidemiology and Control of Influenza, Influenza Division)	Centers for Disease Control and Prevention	3026017339			Maryland Department of Health and Mental Hygiene	A18016082 ORIGINAL	2018-02-11		2018-04-23	2018-04-23			Unknown	Unknown	Unknown	Unknown	Unknown	Unknown	Unknown	Unknown	Unknown	Unknown	90	Y	Male
EPI_ISL_307784	EPI1220793|3026017338_ZZYQXFTO_v1_2	EPI1220794|3026017338_ZZYQXFTO_v1_1	EPI1220792|3026017338_ZZYQXFTO_v1_3	EPI1220796|3026017338_ZZYQXFTO_v1_4	EPI1220789|3026017338_ZZYQXFTO_v1_5	EPI1220795|3026017338_ZZYQXFTO_v1_6	EPI1220791|3026017338_ZZYQXFTO_v1_7	EPI1220790|3026017338_ZZYQXFTO_v1_8			B/Maryland/12/2018	B	Yamagata	Original	North America / United States / Maryland	Human	Juliana DaSilva (Centers for Disease Control and Prevention / WHO Collaborating Center for Surveillance, Epidemiology and Control of Influenza, Influenza Division)	Centers for Disease Control and Prevention	3026017338			Maryland Department of Health and Mental Hygiene	A18016076 ORIGINAL	2018-02-12		2018-04-23	2018-04-23			Unknown	Unknown	Unknown	Unknown	Unknown	Unknown	Unknown	Unknown	Unknown	Unknown	33	Y	Male
EPI_ISL_305859	EPI1210358|3026016907_ZZYQXDKY_v1_2	EPI1210359|3026016907_ZZYQXDKY_v1_1	EPI1210357|3026016907_ZZYQXDKY_v1_3	EPI1210361|3026016907_ZZYQXDKY_v1_4	EPI1210354|3026016907_ZZYQXDKY_v1_5	EPI1210360|3026016907_ZZYQXDKY_v1_6	EPI1210356|3026016907_ZZYQXDKY_v1_7	EPI1210355|3026016907_ZZYQXDKY_v1_8			B/Maryland/06/2018	B	Yamagata	Original	North America / United States / Maryland	Human	Juliana DaSilva (Centers for Disease Control and Prevention / WHO Collaborating Center for Surveillance, Epidemiology and Control of Influenza, Influenza Division)	Centers for Disease Control and Prevention	3026016907			Maryland Department of Health and Mental Hygiene	A18015229 ORIGINAL	2018-02-12		2018-04-03	2018-04-03			Unknown	Unknown	Unknown	Unknown	Unknown	Unknown	Unknown	Unknown	Unknown	Unknown	65	Y	Female
EPI_ISL_305858	EPI1210350|3026016906_ZZYQXDKW_v1_2	EPI1210351|3026016906_ZZYQXDKW_v1_1	EPI1210349|3026016906_ZZYQXDKW_v1_3	EPI1210353|3026016906_ZZYQXDKW_v1_4	EPI1210346|3026016906_ZZYQXDKW_v1_5	EPI1210352|3026016906_ZZYQXDKW_v1_6	EPI1210348|3026016906_ZZYQXDKW_v1_7	EPI1210347|3026016906_ZZYQXDKW_v1_8			B/Maryland/05/2018	B	Victoria	Original	North America / United States / Maryland	Human	Juliana DaSilva (Centers for Disease Control and Prevention / WHO Collaborating Center for Surveillance, Epidemiology and Control of Influenza, Influenza Division)	Centers for Disease Control and Prevention	3026016906			Maryland Department of Health and Mental Hygiene	A18014613 ORIGINAL	2018-02-08		2018-04-03	2018-04-03			Unknown	Unknown	Unknown	Unknown	Unknown	Unknown	Unknown	Unknown	Unknown	Unknown	2	Y	Male
EPI_ISL_304368	EPI1202675|3026016562_ZZYQV104_v1_2	EPI1202676|3026016562_ZZYQV104_v1_1	EPI1202674|3026016562_ZZYQV104_v1_3	EPI1202678|3026016562_ZZYQV104_v1_4	EPI1202671|3026016562_ZZYQV104_v1_5	EPI1202677|3026016562_ZZYQV104_v1_6	EPI1202673|3026016562_ZZYQV104_v1_7	EPI1202672|3026016562_ZZYQV104_v1_8			B/Maryland/03/2018	B	Yamagata	Original	North America / United States / Maryland	Human	Juliana DaSilva (Centers for Disease Control and Prevention / WHO Collaborating Center for Surveillance, Epidemiology and Control of Influenza, Influenza Division)	Centers for Disease Control and Prevention	3026016562			Maryland Department of Health and Mental Hygiene	A18008944 ORIGINAL	2018-01-24		2018-03-19	2018-03-19			Unknown	Unknown	Unknown	Unknown	Unknown	Unknown	Unknown	Unknown	Unknown	Unknown	84	Y	Female
EPI_ISL_303053	EPI1196911|3026016271_ZZYQUZF4_v1_2	EPI1196912|3026016271_ZZYQUZF4_v1_1	EPI1196910|3026016271_ZZYQUZF4_v1_3	EPI1196913|3026016271_ZZYQUZF4_v1_4	EPI1196907|3026016271_ZZYQUZF4_v1_5	EPI1198323|3026016271_ZZYQUZF4_v1_6	EPI1196909|3026016271_ZZYQUZF4_v1_7	EPI1196908|3026016271_ZZYQUZF4_v1_8			B/Maryland/02/2018	B	Yamagata	Original	North America / United States / Maryland	Human	Juliana DaSilva (Centers for Disease Control and Prevention / WHO Collaborating Center for Surveillance, Epidemiology and Control of Influenza, Influenza Division)	Centers for Disease Control and Prevention	3026016271			Maryland Department of Health and Mental Hygiene	A18006867 ORIGINAL	2018-01-21		2018-03-13	2018-03-13			Unknown	Unknown	Unknown	Unknown	Unknown	Unknown	Unknown	Unknown	Unknown	Unknown	61	Y	Male
EPI_ISL_303052	EPI1198320|3026016270_ZZYQUZF2_v1_2		EPI1196906|3026016270_ZZYQUZF2_v1_3	EPI1198322|3026016270_ZZYQUZF2_v1_4	EPI1198318|3026016270_ZZYQUZF2_v1_5	EPI1198321|3026016270_ZZYQUZF2_v1_6	EPI1196905|3026016270_ZZYQUZF2_v1_7	EPI1198319|3026016270_ZZYQUZF2_v1_8			B/Maryland/01/2018	B	Yamagata	Original	North America / United States / Maryland	Human	Juliana DaSilva (Centers for Disease Control and Prevention / WHO Collaborating Center for Surveillance, Epidemiology and Control of Influenza, Influenza Division)	Centers for Disease Control and Prevention	3026016270			Maryland Department of Health and Mental Hygiene	A18006835 ORIGINAL	2018-01-20		2018-03-13	2018-03-13			Unknown	Unknown	Unknown	Unknown	Unknown	Unknown	Unknown	Unknown	Unknown	Unknown	6	Y	Female
EPI_ISL_303034	EPI1196779|3026016563_ZZYQV106_v1_2	EPI1196780|3026016563_ZZYQV106_v1_1	EPI1198094|3026016563_ZZYQV106_v1_3	EPI1196781|3026016563_ZZYQV106_v1_4	EPI1198091|3026016563_ZZYQV106_v1_5	EPI1198095|3026016563_ZZYQV106_v1_6	EPI1198093|3026016563_ZZYQV106_v1_7	EPI1198092|3026016563_ZZYQV106_v1_8			B/Maryland/04/2018	B	Victoria	Original	North America / United States / Maryland	Human	Juliana DaSilva (Centers for Disease Control and Prevention / WHO Collaborating Center for Surveillance, Epidemiology and Control of Influenza, Influenza Division)	Centers for Disease Control and Prevention	3026016563			Maryland Department of Health and Mental Hygiene	A18009627 ORIGINAL	2018-01-29		2018-03-13	2018-03-13			Unknown	Unknown	Unknown	Unknown	Unknown	Unknown	Unknown	Unknown	Unknown	Unknown	5	Y
EPI_ISL_298421	EPI1174922|3026015872_ZZYPP546_v1_2	EPI1174923|3026015872_ZZYPP546_v1_1	EPI1174921|3026015872_ZZYPP546_v1_3	EPI1174925|3026015872_ZZYPP546_v1_4	EPI1174919|3026015872_ZZYPP546_v1_5	EPI1174924|3026015872_ZZYPP546_v1_6		EPI1174920|3026015872_ZZYPP546_v1_8			B/Maryland/49/2017	B	Victoria	Original	North America / United States / Maryland	Human	Juliana DaSilva (Centers for Disease Control and Prevention / WHO Collaborating Center for Surveillance, Epidemiology and Control of Influenza, Influenza Division)	Centers for Disease Control and Prevention	3026015872			Maryland Department of Health and Mental Hygiene	A18000073 ORIGINAL	2017-12-30		2018-02-12	2018-02-12			Unknown	Unknown	Unknown	Unknown	Unknown	Unknown	Unknown	Unknown	Unknown	Unknown	27	Y	Female
EPI_ISL_298420	EPI1174915|3026015871_ZZYPP544_v1_2	EPI1174916|3026015871_ZZYPP544_v1_1	EPI1174914|3026015871_ZZYPP544_v1_3	EPI1174918|3026015871_ZZYPP544_v1_4	EPI1174911|3026015871_ZZYPP544_v1_5	EPI1174917|3026015871_ZZYPP544_v1_6	EPI1174913|3026015871_ZZYPP544_v1_7	EPI1174912|3026015871_ZZYPP544_v1_8			B/Maryland/48/2017	B	Yamagata	Original	North America / United States / Maryland	Human	Juliana DaSilva (Centers for Disease Control and Prevention / WHO Collaborating Center for Surveillance, Epidemiology and Control of Influenza, Influenza Division)	Centers for Disease Control and Prevention	3026015871			Maryland Department of Health and Mental Hygiene	A17129764 ORIGINAL	2017-12-28		2018-02-12	2018-02-12			Unknown	Unknown	Unknown	Unknown	Unknown	Unknown	Unknown	Unknown	Unknown	Unknown	8	Y	Female
EPI_ISL_296270	EPI1164750|3025631783_ZZYPP1SR_v1_2	EPI1164751|3025631783_ZZYPP1SR_v1_1	EPI1164749|3025631783_ZZYPP1SR_v1_3	EPI1164753|3025631783_ZZYPP1SR_v1_4	EPI1164746|3025631783_ZZYPP1SR_v1_5	EPI1164752|3025631783_ZZYPP1SR_v1_6	EPI1164748|3025631783_ZZYPP1SR_v1_7	EPI1164747|3025631783_ZZYPP1SR_v1_8			B/Maryland/45/2017	B	Yamagata	C1	North America / United States / Maryland	Human	Juliana DaSilva (Centers for Disease Control and Prevention / WHO Collaborating Center for Surveillance, Epidemiology and Control of Influenza, Influenza Division)	Centers for Disease Control and Prevention	3025631783			Maryland Department of Health and Mental Hygiene	A17121620 ORIGINAL	2017-12-03		2018-02-06	2018-02-06	B/PHUKET/3073/2013-LIKE		Unknown	Unknown	Unknown	Unknown	Unknown	Unknown	Sensitive	Sensitive	Unknown	Unknown	9	Y	Female
EPI_ISL_295947	EPI1162425|3026015543_ZZYPP3CC_v1_2	EPI1162426|3026015543_ZZYPP3CC_v1_1	EPI1162424|3026015543_ZZYPP3CC_v1_3	EPI1162428|3026015543_ZZYPP3CC_v1_4	EPI1162421|3026015543_ZZYPP3CC_v1_5	EPI1162427|3026015543_ZZYPP3CC_v1_6	EPI1162423|3026015543_ZZYPP3CC_v1_7	EPI1162422|3026015543_ZZYPP3CC_v1_8			B/Maryland/46/2017	B	Victoria	Original	North America / United States / Maryland	Human	Juliana DaSilva (Centers for Disease Control and Prevention / WHO Collaborating Center for Surveillance, Epidemiology and Control of Influenza, Influenza Division)	Centers for Disease Control and Prevention	3026015543			Maryland Department of Health and Mental Hygiene	A17127946 ORIGINAL	2017-12-21		2018-02-06	2018-02-06			Unknown	Unknown	Unknown	Unknown	Unknown	Unknown	Unknown	Unknown	Unknown	Unknown	44	Y	Female
EPI_ISL_295946	EPI1162417|3026015544_ZZYPP3CE_v1_2	EPI1162418|3026015544_ZZYPP3CE_v1_1	EPI1162416|3026015544_ZZYPP3CE_v1_3	EPI1162420|3026015544_ZZYPP3CE_v1_4	EPI1162413|3026015544_ZZYPP3CE_v1_5	EPI1162419|3026015544_ZZYPP3CE_v1_6	EPI1162415|3026015544_ZZYPP3CE_v1_7	EPI1162414|3026015544_ZZYPP3CE_v1_8			B/Maryland/47/2017	B	Yamagata	Original	North America / United States / Maryland	Human	Juliana DaSilva (Centers for Disease Control and Prevention / WHO Collaborating Center for Surveillance, Epidemiology and Control of Influenza, Influenza Division)	Centers for Disease Control and Prevention	3026015544			Maryland Department of Health and Mental Hygiene	A17128338 ORIGINAL	2017-12-23		2018-02-06	2018-02-06			Unknown	Unknown	Unknown	Unknown	Unknown	Unknown	Unknown	Unknown	Unknown	Unknown	12	Y	Male
EPI_ISL_292769	EPI1147860|3025631396_ZZYPOZ4N_v1_2	EPI1147861|3025631396_ZZYPOZ4N_v1_1	EPI1147859|3025631396_ZZYPOZ4N_v1_3	EPI1147863|3025631396_ZZYPOZ4N_v1_4	EPI1147856|3025631396_ZZYPOZ4N_v1_5	EPI1147862|3025631396_ZZYPOZ4N_v1_6	EPI1147858|3025631396_ZZYPOZ4N_v1_7	EPI1147857|3025631396_ZZYPOZ4N_v1_8			B/Maryland/43/2017	B	Yamagata	C1	North America / United States / Maryland	Human	Juliana DaSilva (Centers for Disease Control and Prevention / WHO Collaborating Center for Surveillance, Epidemiology and Control of Influenza, Influenza Division)	Centers for Disease Control and Prevention	3025631396			Maryland Department of Health and Mental Hygiene	A17112352 ORIGINAL	2017-11-02		2018-01-23	2018-01-23	B/PHUKET/3073/2013-LIKE		Unknown	Unknown	Unknown	Unknown	Unknown	Unknown	Sensitive	Sensitive	Unknown	Unknown	56	Y	Female
EPI_ISL_290825	EPI1137748|3025631783_ZZYPP0X8_v1_2	EPI1137749|3025631783_ZZYPP0X8_v1_1	EPI1137747|3025631783_ZZYPP0X8_v1_3	EPI1137751|3025631783_ZZYPP0X8_v1_4	EPI1137744|3025631783_ZZYPP0X8_v1_5	EPI1137750|3025631783_ZZYPP0X8_v1_6	EPI1137746|3025631783_ZZYPP0X8_v1_7	EPI1137745|3025631783_ZZYPP0X8_v1_8			B/Maryland/45/2017	B	Yamagata	Original	North America / United States / Maryland	Human	Juliana DaSilva (Centers for Disease Control and Prevention / WHO Collaborating Center for Surveillance, Epidemiology and Control of Influenza, Influenza Division)	Centers for Disease Control and Prevention	3025631783			Maryland Department of Health and Mental Hygiene	A17121620 ORIGINAL	2017-12-03		2018-01-08	2018-01-08			Unknown	Unknown	Unknown	Unknown	Unknown	Unknown	Unknown	Unknown	Unknown	Unknown	9	Y	Female
EPI_ISL_290824	EPI1137740|3025631782_ZZYPP0X6_v1_2	EPI1137741|3025631782_ZZYPP0X6_v1_1	EPI1137739|3025631782_ZZYPP0X6_v1_3	EPI1137743|3025631782_ZZYPP0X6_v1_4	EPI1137736|3025631782_ZZYPP0X6_v1_5	EPI1137742|3025631782_ZZYPP0X6_v1_6	EPI1137738|3025631782_ZZYPP0X6_v1_7	EPI1137737|3025631782_ZZYPP0X6_v1_8			B/Maryland/44/2017	B	Yamagata	Original	North America / United States / Maryland	Human	Juliana DaSilva (Centers for Disease Control and Prevention / WHO Collaborating Center for Surveillance, Epidemiology and Control of Influenza, Influenza Division)	Centers for Disease Control and Prevention	3025631782			Maryland Department of Health and Mental Hygiene	A17119500 ORIGINAL	2017-11-26		2018-01-08	2018-01-08			Unknown	Unknown	Unknown	Unknown	Unknown	Unknown	Unknown	Unknown	Unknown	Unknown	85	Y	Female
EPI_ISL_288572	EPI1124415|3025631396_ZZYPOYXS_v1_2	EPI1124416|3025631396_ZZYPOYXS_v1_1	EPI1124414|3025631396_ZZYPOYXS_v1_3	EPI1124418|3025631396_ZZYPOYXS_v1_4	EPI1124411|3025631396_ZZYPOYXS_v1_5	EPI1124417|3025631396_ZZYPOYXS_v1_6	EPI1124413|3025631396_ZZYPOYXS_v1_7	EPI1124412|3025631396_ZZYPOYXS_v1_8			B/Maryland/43/2017	B	Yamagata	Original	North America / United States / Maryland	Human	Juliana DaSilva (Centers for Disease Control and Prevention / WHO Collaborating Center for Surveillance, Epidemiology and Control of Influenza, Influenza Division)	Centers for Disease Control and Prevention	3025631396			Maryland Department of Health and Mental Hygiene	A17112352 ORIGINAL	2017-11-02		2017-12-18	2017-12-18			Unknown	Unknown	Unknown	Unknown	Unknown	Unknown	Unknown	Unknown	Unknown	Unknown	56	Y	Female
EPI_ISL_284133	EPI1094332|3025631159_ZZYPOXQ7_v1_2	EPI1094333|3025631159_ZZYPOXQ7_v1_1	EPI1094331|3025631159_ZZYPOXQ7_v1_3	EPI1094335|3025631159_ZZYPOXQ7_v1_4	EPI1094328|3025631159_ZZYPOXQ7_v1_5	EPI1094334|3025631159_ZZYPOXQ7_v1_6	EPI1094330|3025631159_ZZYPOXQ7_v1_7	EPI1094329|3025631159_ZZYPOXQ7_v1_8			B/Maryland/42/2017	B	Yamagata	Original	North America / United States / Maryland	Human	Juliana DaSilva (Centers for Disease Control and Prevention / WHO Collaborating Center for Surveillance, Epidemiology and Control of Influenza, Influenza Division)	Centers for Disease Control and Prevention	3025631159			Maryland Department of Health and Mental Hygiene	A17101564 ORIGINAL	2017-10-03		2017-11-13	2017-11-13			Unknown	Unknown	Unknown	Unknown	Unknown	Unknown	Unknown	Unknown	Unknown	Unknown	36	Y	Female
EPI_ISL_284099	EPI1094067|3025631159_ZZYPOXV4_v1_2	EPI1094068|3025631159_ZZYPOXV4_v1_1	EPI1094066|3025631159_ZZYPOXV4_v1_3	EPI1094070|3025631159_ZZYPOXV4_v1_4	EPI1094063|3025631159_ZZYPOXV4_v1_5	EPI1094069|3025631159_ZZYPOXV4_v1_6	EPI1094065|3025631159_ZZYPOXV4_v1_7	EPI1094064|3025631159_ZZYPOXV4_v1_8			B/Maryland/42/2017	B	Yamagata	C1	North America / United States / Maryland	Human	Juliana DaSilva (Centers for Disease Control and Prevention / WHO Collaborating Center for Surveillance, Epidemiology and Control of Influenza, Influenza Division)	Centers for Disease Control and Prevention	3025631159			Maryland Department of Health and Mental Hygiene	A17101564 ORIGINAL	2017-10-03		2017-11-13	2017-11-13			Unknown	Unknown	Unknown	Unknown	Unknown	Unknown	Sensitive	Sensitive	Unknown	Unknown	36	Y	Female
EPI_ISL_276627	EPI1053341|3025628112_000J356Y_v1_2	EPI1053342|3025628112_000J356Y_v1_1	EPI1053340|3025628112_000J356Y_v1_3	EPI1053344|3025628112_000J356Y_v1_4	EPI1053337|3025628112_000J356Y_v1_5	EPI1053343|3025628112_000J356Y_v1_6	EPI1053339|3025628112_000J356Y_v1_7	EPI1053338|3025628112_000J356Y_v1_8			B/Maryland/15/2016	B	Victoria	E2	North America / United States / Maryland	Human	Rebecca Garten Kondor (Centers for Disease Control and Prevention / WHO Collaborating Center for Surveillance, Epidemiology and Control of Influenza, Influenza Division)	Centers for Disease Control and Prevention	3025628112			Maryland Department of Health and Mental Hygiene	A16141216 ORIGINAL	2016-12-27		2017-08-30	2017-08-30	B/BRISBANE/60/2008-LIKE LOW		Unknown	Unknown	Unknown	Unknown	Unknown	Unknown	Sensitive	Sensitive	Unknown	Unknown	3	Y	Male
EPI_ISL_267590	EPI1012467|3025630248_ZZYPOU4P_v1_2	EPI1012468|3025630248_ZZYPOU4P_v1_1	EPI1012466|3025630248_ZZYPOU4P_v1_3	EPI1012470|3025630248_ZZYPOU4P_v1_4	EPI1012463|3025630248_ZZYPOU4P_v1_5	EPI1012469|3025630248_ZZYPOU4P_v1_6	EPI1012465|3025630248_ZZYPOU4P_v1_7	EPI1012464|3025630248_ZZYPOU4P_v1_8			B/Maryland/41/2017	B	Yamagata	Original	North America / United States / Maryland	Human	Rebecca Garten Kondor (Centers for Disease Control and Prevention / WHO Collaborating Center for Surveillance, Epidemiology and Control of Influenza, Influenza Division)	Centers for Disease Control and Prevention	3025630248			Maryland Department of Health and Mental Hygiene	A17050061 ORIGINAL	2017-05-07		2017-06-21	2017-06-21			Unknown	Unknown	Unknown	Unknown	Unknown	Unknown	Unknown	Unknown	Unknown	Unknown	48	Y	Male
EPI_ISL_267574	EPI1012340|3025630288_ZZYPOU6E_v1_2	EPI1012341|3025630288_ZZYPOU6E_v1_1	EPI1012339|3025630288_ZZYPOU6E_v1_3	EPI1012343|3025630288_ZZYPOU6E_v1_4	EPI1012336|3025630288_ZZYPOU6E_v1_5	EPI1012342|3025630288_ZZYPOU6E_v1_6	EPI1012338|3025630288_ZZYPOU6E_v1_7	EPI1012337|3025630288_ZZYPOU6E_v1_8			B/Maryland/40/2017	B	Victoria	Original	North America / United States / Maryland	Human	Rebecca Garten Kondor (Centers for Disease Control and Prevention / WHO Collaborating Center for Surveillance, Epidemiology and Control of Influenza, Influenza Division)	Centers for Disease Control and Prevention	3025630288			Maryland Department of Health and Mental Hygiene	A17045082 ORIGINAL	2017-04-24		2017-06-21	2017-06-21			Unknown	Unknown	Unknown	Unknown	Unknown	Unknown	Unknown	Unknown	Unknown	Unknown	75	Y	Male
EPI_ISL_267573	EPI1012332|3025630287_ZZYPOU6F_v1_2	EPI1012333|3025630287_ZZYPOU6F_v1_1	EPI1012331|3025630287_ZZYPOU6F_v1_3	EPI1012335|3025630287_ZZYPOU6F_v1_4	EPI1012328|3025630287_ZZYPOU6F_v1_5	EPI1012334|3025630287_ZZYPOU6F_v1_6	EPI1012330|3025630287_ZZYPOU6F_v1_7	EPI1012329|3025630287_ZZYPOU6F_v1_8			B/Maryland/39/2017	B	Victoria	Original	North America / United States / Maryland	Human	Rebecca Garten Kondor (Centers for Disease Control and Prevention / WHO Collaborating Center for Surveillance, Epidemiology and Control of Influenza, Influenza Division)	Centers for Disease Control and Prevention	3025630287			Maryland Department of Health and Mental Hygiene	A17043445 ORIGINAL	2017-04-19		2017-06-21	2017-06-21			Unknown	Unknown	Unknown	Unknown	Unknown	Unknown	Unknown	Unknown	Unknown	Unknown	44	Y	Female
EPI_ISL_267572	EPI1012324|3025630286_ZZYPOU6G_v1_2	EPI1012325|3025630286_ZZYPOU6G_v1_1	EPI1012323|3025630286_ZZYPOU6G_v1_3	EPI1012327|3025630286_ZZYPOU6G_v1_4	EPI1012320|3025630286_ZZYPOU6G_v1_5	EPI1012326|3025630286_ZZYPOU6G_v1_6	EPI1012322|3025630286_ZZYPOU6G_v1_7	EPI1012321|3025630286_ZZYPOU6G_v1_8			B/Maryland/38/2017	B	Victoria	Original	North America / United States / Maryland	Human	Rebecca Garten Kondor (Centers for Disease Control and Prevention / WHO Collaborating Center for Surveillance, Epidemiology and Control of Influenza, Influenza Division)	Centers for Disease Control and Prevention	3025630286			Maryland Department of Health and Mental Hygiene	A17041917 ORIGINAL	2017-04-13		2017-06-21	2017-06-21			Unknown	Unknown	Unknown	Unknown	Unknown	Unknown	Unknown	Unknown	Unknown	Unknown	18	Y	Male
EPI_ISL_267571	EPI1012316|3025630285_ZZYPOU6H_v1_2	EPI1012317|3025630285_ZZYPOU6H_v1_1	EPI1012315|3025630285_ZZYPOU6H_v1_3	EPI1012319|3025630285_ZZYPOU6H_v1_4	EPI1012312|3025630285_ZZYPOU6H_v1_5	EPI1012318|3025630285_ZZYPOU6H_v1_6	EPI1012314|3025630285_ZZYPOU6H_v1_7	EPI1012313|3025630285_ZZYPOU6H_v1_8			B/Maryland/33/2017	B	Victoria	Original	North America / United States / Maryland	Human	Rebecca Garten Kondor (Centers for Disease Control and Prevention / WHO Collaborating Center for Surveillance, Epidemiology and Control of Influenza, Influenza Division)	Centers for Disease Control and Prevention	3025630285			Maryland Department of Health and Mental Hygiene	A17040984 ORIGINAL	2017-04-07		2017-06-21	2017-06-21			Unknown	Unknown	Unknown	Unknown	Unknown	Unknown	Unknown	Unknown	Unknown	Unknown	32	Y
EPI_ISL_267570	EPI1012308|3025630284_ZZYPOU6I_v1_2	EPI1012309|3025630284_ZZYPOU6I_v1_1	EPI1012307|3025630284_ZZYPOU6I_v1_3	EPI1012311|3025630284_ZZYPOU6I_v1_4	EPI1012304|3025630284_ZZYPOU6I_v1_5	EPI1012310|3025630284_ZZYPOU6I_v1_6	EPI1012306|3025630284_ZZYPOU6I_v1_7	EPI1012305|3025630284_ZZYPOU6I_v1_8			B/Maryland/35/2017	B	Victoria	Original	North America / United States / Maryland	Human	Rebecca Garten Kondor (Centers for Disease Control and Prevention / WHO Collaborating Center for Surveillance, Epidemiology and Control of Influenza, Influenza Division)	Centers for Disease Control and Prevention	3025630284			Maryland Department of Health and Mental Hygiene	A17040968 ORIGINAL	2017-04-10		2017-06-21	2017-06-21			Unknown	Unknown	Unknown	Unknown	Unknown	Unknown	Unknown	Unknown	Unknown	Unknown	102	Y	Male
EPI_ISL_267569	EPI1012300|3025630283_ZZYPOU6J_v1_2	EPI1012301|3025630283_ZZYPOU6J_v1_1	EPI1012299|3025630283_ZZYPOU6J_v1_3	EPI1012303|3025630283_ZZYPOU6J_v1_4	EPI1012296|3025630283_ZZYPOU6J_v1_5	EPI1012302|3025630283_ZZYPOU6J_v1_6	EPI1012298|3025630283_ZZYPOU6J_v1_7	EPI1012297|3025630283_ZZYPOU6J_v1_8			B/Maryland/37/2017	B	Victoria	Original	North America / United States / Maryland	Human	Rebecca Garten Kondor (Centers for Disease Control and Prevention / WHO Collaborating Center for Surveillance, Epidemiology and Control of Influenza, Influenza Division)	Centers for Disease Control and Prevention	3025630283			Maryland Department of Health and Mental Hygiene	A17040964 ORIGINAL	2017-04-12		2017-06-21	2017-06-21			Unknown	Unknown	Unknown	Unknown	Unknown	Unknown	Unknown	Unknown	Unknown	Unknown	3	Y	Female
EPI_ISL_267568	EPI1012292|3025630282_ZZYPOU6K_v1_2	EPI1012293|3025630282_ZZYPOU6K_v1_1	EPI1012291|3025630282_ZZYPOU6K_v1_3	EPI1012295|3025630282_ZZYPOU6K_v1_4	EPI1012288|3025630282_ZZYPOU6K_v1_5	EPI1012294|3025630282_ZZYPOU6K_v1_6	EPI1012290|3025630282_ZZYPOU6K_v1_7	EPI1012289|3025630282_ZZYPOU6K_v1_8			B/Maryland/34/2017	B	Victoria	Original	North America / United States / Maryland	Human	Rebecca Garten Kondor (Centers for Disease Control and Prevention / WHO Collaborating Center for Surveillance, Epidemiology and Control of Influenza, Influenza Division)	Centers for Disease Control and Prevention	3025630282			Maryland Department of Health and Mental Hygiene	A17040432 ORIGINAL	2017-04-08		2017-06-21	2017-06-21			Unknown	Unknown	Unknown	Unknown	Unknown	Unknown	Unknown	Unknown	Unknown	Unknown	5	Y	Male
EPI_ISL_267567	EPI1012284|3025630281_ZZYPOU6L_v1_2	EPI1012285|3025630281_ZZYPOU6L_v1_1	EPI1012283|3025630281_ZZYPOU6L_v1_3	EPI1012287|3025630281_ZZYPOU6L_v1_4	EPI1012280|3025630281_ZZYPOU6L_v1_5	EPI1012286|3025630281_ZZYPOU6L_v1_6	EPI1012282|3025630281_ZZYPOU6L_v1_7	EPI1012281|3025630281_ZZYPOU6L_v1_8			B/Maryland/36/2017	B	Victoria	Original	North America / United States / Maryland	Human	Rebecca Garten Kondor (Centers for Disease Control and Prevention / WHO Collaborating Center for Surveillance, Epidemiology and Control of Influenza, Influenza Division)	Centers for Disease Control and Prevention	3025630281			Maryland Department of Health and Mental Hygiene	A17040391 ORIGINAL	2017-04-11		2017-06-21	2017-06-21			Unknown	Unknown	Unknown	Unknown	Unknown	Unknown	Unknown	Unknown	Unknown	Unknown	19	Y	Male
EPI_ISL_267566	EPI1012276|3025630280_ZZYPOU6M_v1_2	EPI1012277|3025630280_ZZYPOU6M_v1_1	EPI1012275|3025630280_ZZYPOU6M_v1_3	EPI1012279|3025630280_ZZYPOU6M_v1_4	EPI1012272|3025630280_ZZYPOU6M_v1_5	EPI1012278|3025630280_ZZYPOU6M_v1_6	EPI1012274|3025630280_ZZYPOU6M_v1_7	EPI1012273|3025630280_ZZYPOU6M_v1_8			B/Maryland/32/2017	B	Victoria	Original	North America / United States / Maryland	Human	Rebecca Garten Kondor (Centers for Disease Control and Prevention / WHO Collaborating Center for Surveillance, Epidemiology and Control of Influenza, Influenza Division)	Centers for Disease Control and Prevention	3025630280			Maryland Department of Health and Mental Hygiene	A17038216 ORIGINAL	2017-04-05		2017-06-21	2017-06-21			Unknown	Unknown	Unknown	Unknown	Unknown	Unknown	Unknown	Unknown	Unknown	Unknown	10	Y	Male
EPI_ISL_267565	EPI1012268|3025630279_ZZYPOU6N_v1_2	EPI1012269|3025630279_ZZYPOU6N_v1_1	EPI1012267|3025630279_ZZYPOU6N_v1_3	EPI1012271|3025630279_ZZYPOU6N_v1_4	EPI1012264|3025630279_ZZYPOU6N_v1_5	EPI1012270|3025630279_ZZYPOU6N_v1_6	EPI1012266|3025630279_ZZYPOU6N_v1_7	EPI1012265|3025630279_ZZYPOU6N_v1_8			B/Maryland/31/2017	B	Victoria	Original	North America / United States / Maryland	Human	Rebecca Garten Kondor (Centers for Disease Control and Prevention / WHO Collaborating Center for Surveillance, Epidemiology and Control of Influenza, Influenza Division)	Centers for Disease Control and Prevention	3025630279			Maryland Department of Health and Mental Hygiene	A17036396 ORIGINAL	2017-03-29		2017-06-21	2017-06-21			Unknown	Unknown	Unknown	Unknown	Unknown	Unknown	Unknown	Unknown	Unknown	Unknown	31	Y	Female
EPI_ISL_267564	EPI1012260|3025630278_ZZYPOU6O_v1_2	EPI1012261|3025630278_ZZYPOU6O_v1_1	EPI1012259|3025630278_ZZYPOU6O_v1_3	EPI1012263|3025630278_ZZYPOU6O_v1_4	EPI1012256|3025630278_ZZYPOU6O_v1_5	EPI1012262|3025630278_ZZYPOU6O_v1_6	EPI1012258|3025630278_ZZYPOU6O_v1_7	EPI1012257|3025630278_ZZYPOU6O_v1_8			B/Maryland/30/2017	B	Victoria	Original	North America / United States / Maryland	Human	Rebecca Garten Kondor (Centers for Disease Control and Prevention / WHO Collaborating Center for Surveillance, Epidemiology and Control of Influenza, Influenza Division)	Centers for Disease Control and Prevention	3025630278			Maryland Department of Health and Mental Hygiene	A17036388 ORIGINAL	2017-03-28		2017-06-21	2017-06-21			Unknown	Unknown	Unknown	Unknown	Unknown	Unknown	Unknown	Unknown	Unknown	Unknown	4	Y	Female
EPI_ISL_267563	EPI1012252|3025630277_ZZYPOU6P_v1_2	EPI1012253|3025630277_ZZYPOU6P_v1_1	EPI1012251|3025630277_ZZYPOU6P_v1_3	EPI1012255|3025630277_ZZYPOU6P_v1_4	EPI1012248|3025630277_ZZYPOU6P_v1_5	EPI1012254|3025630277_ZZYPOU6P_v1_6	EPI1012250|3025630277_ZZYPOU6P_v1_7	EPI1012249|3025630277_ZZYPOU6P_v1_8			B/Maryland/29/2017	B	Victoria	Original	North America / United States / Maryland	Human	Rebecca Garten Kondor (Centers for Disease Control and Prevention / WHO Collaborating Center for Surveillance, Epidemiology and Control of Influenza, Influenza Division)	Centers for Disease Control and Prevention	3025630277			Maryland Department of Health and Mental Hygiene	A17036099 ORIGINAL	2017-03-28		2017-06-21	2017-06-21			Unknown	Unknown	Unknown	Unknown	Unknown	Unknown	Unknown	Unknown	Unknown	Unknown	32	Y	Female
EPI_ISL_267562	EPI1012244|3025630276_ZZYPOU6Q_v1_2	EPI1012245|3025630276_ZZYPOU6Q_v1_1	EPI1012243|3025630276_ZZYPOU6Q_v1_3	EPI1012247|3025630276_ZZYPOU6Q_v1_4	EPI1012240|3025630276_ZZYPOU6Q_v1_5	EPI1012246|3025630276_ZZYPOU6Q_v1_6	EPI1012242|3025630276_ZZYPOU6Q_v1_7	EPI1012241|3025630276_ZZYPOU6Q_v1_8			B/Maryland/28/2017	B	Victoria	Original	North America / United States / Maryland	Human	Rebecca Garten Kondor (Centers for Disease Control and Prevention / WHO Collaborating Center for Surveillance, Epidemiology and Control of Influenza, Influenza Division)	Centers for Disease Control and Prevention	3025630276			Maryland Department of Health and Mental Hygiene	A17035287 ORIGINAL	2017-03-28		2017-06-21	2017-06-21			Unknown	Unknown	Unknown	Unknown	Unknown	Unknown	Unknown	Unknown	Unknown	Unknown	59	Y	Female
EPI_ISL_267561	EPI1012236|3025630275_ZZYPOU6R_v1_2	EPI1012237|3025630275_ZZYPOU6R_v1_1	EPI1012235|3025630275_ZZYPOU6R_v1_3	EPI1012239|3025630275_ZZYPOU6R_v1_4	EPI1012232|3025630275_ZZYPOU6R_v1_5	EPI1012238|3025630275_ZZYPOU6R_v1_6	EPI1012234|3025630275_ZZYPOU6R_v1_7	EPI1012233|3025630275_ZZYPOU6R_v1_8			B/Maryland/27/2017	B	Victoria	Original	North America / United States / Maryland	Human	Rebecca Garten Kondor (Centers for Disease Control and Prevention / WHO Collaborating Center for Surveillance, Epidemiology and Control of Influenza, Influenza Division)	Centers for Disease Control and Prevention	3025630275			Maryland Department of Health and Mental Hygiene	A17034085 ORIGINAL	2017-03-27		2017-06-21	2017-06-21			Unknown	Unknown	Unknown	Unknown	Unknown	Unknown	Unknown	Unknown	Unknown	Unknown	5	Y	Female
EPI_ISL_267560	EPI1012228|3025630274_ZZYPOU6S_v1_2	EPI1012229|3025630274_ZZYPOU6S_v1_1	EPI1012227|3025630274_ZZYPOU6S_v1_3	EPI1012231|3025630274_ZZYPOU6S_v1_4	EPI1012224|3025630274_ZZYPOU6S_v1_5	EPI1012230|3025630274_ZZYPOU6S_v1_6	EPI1012226|3025630274_ZZYPOU6S_v1_7	EPI1012225|3025630274_ZZYPOU6S_v1_8			B/Maryland/26/2017	B	Victoria	Original	North America / United States / Maryland	Human	Rebecca Garten Kondor (Centers for Disease Control and Prevention / WHO Collaborating Center for Surveillance, Epidemiology and Control of Influenza, Influenza Division)	Centers for Disease Control and Prevention	3025630274			Maryland Department of Health and Mental Hygiene	A17034068 ORIGINAL	2017-03-25		2017-06-21	2017-06-21			Unknown	Unknown	Unknown	Unknown	Unknown	Unknown	Unknown	Unknown	Unknown	Unknown	3	Y	Female
EPI_ISL_267559	EPI1012220|3025630273_ZZYPOU6T_v1_2	EPI1012221|3025630273_ZZYPOU6T_v1_1	EPI1012219|3025630273_ZZYPOU6T_v1_3	EPI1012223|3025630273_ZZYPOU6T_v1_4	EPI1012216|3025630273_ZZYPOU6T_v1_5	EPI1012222|3025630273_ZZYPOU6T_v1_6	EPI1012218|3025630273_ZZYPOU6T_v1_7	EPI1012217|3025630273_ZZYPOU6T_v1_8			B/Maryland/25/2017	B	Victoria	Original	North America / United States / Maryland	Human	Rebecca Garten Kondor (Centers for Disease Control and Prevention / WHO Collaborating Center for Surveillance, Epidemiology and Control of Influenza, Influenza Division)	Centers for Disease Control and Prevention	3025630273			Maryland Department of Health and Mental Hygiene	A17033562 ORIGINAL	2017-03-24		2017-06-21	2017-06-21			Unknown	Unknown	Unknown	Unknown	Unknown	Unknown	Unknown	Unknown	Unknown	Unknown	2	Y	Female
EPI_ISL_267558	EPI1012212|3025630272_ZZYPOU6U_v1_2	EPI1012213|3025630272_ZZYPOU6U_v1_1	EPI1012211|3025630272_ZZYPOU6U_v1_3	EPI1012215|3025630272_ZZYPOU6U_v1_4	EPI1012208|3025630272_ZZYPOU6U_v1_5	EPI1012214|3025630272_ZZYPOU6U_v1_6	EPI1012210|3025630272_ZZYPOU6U_v1_7	EPI1012209|3025630272_ZZYPOU6U_v1_8			B/Maryland/24/2017	B	Victoria	Original	North America / United States / Maryland	Human	Rebecca Garten Kondor (Centers for Disease Control and Prevention / WHO Collaborating Center for Surveillance, Epidemiology and Control of Influenza, Influenza Division)	Centers for Disease Control and Prevention	3025630272			Maryland Department of Health and Mental Hygiene	A17028957 ORIGINAL	2017-03-10		2017-06-21	2017-06-21			Unknown	Unknown	Unknown	Unknown	Unknown	Unknown	Unknown	Unknown	Unknown	Unknown	26	Y	Female
EPI_ISL_267557	EPI1012204|3025630271_ZZYPOU6V_v1_2	EPI1012205|3025630271_ZZYPOU6V_v1_1	EPI1012203|3025630271_ZZYPOU6V_v1_3	EPI1012207|3025630271_ZZYPOU6V_v1_4	EPI1012200|3025630271_ZZYPOU6V_v1_5	EPI1012206|3025630271_ZZYPOU6V_v1_6	EPI1012202|3025630271_ZZYPOU6V_v1_7	EPI1012201|3025630271_ZZYPOU6V_v1_8			B/Maryland/23/2017	B	Victoria	Original	North America / United States / Maryland	Human	Rebecca Garten Kondor (Centers for Disease Control and Prevention / WHO Collaborating Center for Surveillance, Epidemiology and Control of Influenza, Influenza Division)	Centers for Disease Control and Prevention	3025630271			Maryland Department of Health and Mental Hygiene	A17027914 ORIGINAL	2017-03-07		2017-06-21	2017-06-21			Unknown	Unknown	Unknown	Unknown	Unknown	Unknown	Unknown	Unknown	Unknown	Unknown	40	Y	Male
EPI_ISL_267556	EPI1012196|3025630270_ZZYPOU6W_v1_2	EPI1012197|3025630270_ZZYPOU6W_v1_1	EPI1012195|3025630270_ZZYPOU6W_v1_3	EPI1012199|3025630270_ZZYPOU6W_v1_4	EPI1012192|3025630270_ZZYPOU6W_v1_5	EPI1012198|3025630270_ZZYPOU6W_v1_6	EPI1012194|3025630270_ZZYPOU6W_v1_7	EPI1012193|3025630270_ZZYPOU6W_v1_8			B/Maryland/22/2017	B	Victoria	Original	North America / United States / Maryland	Human	Rebecca Garten Kondor (Centers for Disease Control and Prevention / WHO Collaborating Center for Surveillance, Epidemiology and Control of Influenza, Influenza Division)	Centers for Disease Control and Prevention	3025630270			Maryland Department of Health and Mental Hygiene	A17026098 ORIGINAL	2017-03-04		2017-06-21	2017-06-21			Unknown	Unknown	Unknown	Unknown	Unknown	Unknown	Unknown	Unknown	Unknown	Unknown	18	Y	Male
EPI_ISL_266624	EPI1007974|3025630166_ZZYPOTJR_v1_2	EPI1007975|3025630166_ZZYPOTJR_v1_1	EPI1007973|3025630166_ZZYPOTJR_v1_3	EPI1007977|3025630166_ZZYPOTJR_v1_4	EPI1007970|3025630166_ZZYPOTJR_v1_5	EPI1007976|3025630166_ZZYPOTJR_v1_6	EPI1007972|3025630166_ZZYPOTJR_v1_7	EPI1007971|3025630166_ZZYPOTJR_v1_8			B/Maryland/21/2017	B	Yamagata	Original	North America / United States / Maryland	Human	Rebecca Garten Kondor (Centers for Disease Control and Prevention / WHO Collaborating Center for Surveillance, Epidemiology and Control of Influenza, Influenza Division)	Centers for Disease Control and Prevention	3025630166			Maryland Department of Health and Mental Hygiene	A17048496 ORIGINAL	2017-05-03		2017-06-12	2017-06-12			Unknown	Unknown	Unknown	Unknown	Unknown	Unknown	Unknown	Unknown	Unknown	Unknown	15	Y	Male
EPI_ISL_266623	EPI1007966|3025630164_ZZYPOTJN_v1_2	EPI1007967|3025630164_ZZYPOTJN_v1_1	EPI1007965|3025630164_ZZYPOTJN_v1_3	EPI1007969|3025630164_ZZYPOTJN_v1_4	EPI1007962|3025630164_ZZYPOTJN_v1_5	EPI1007968|3025630164_ZZYPOTJN_v1_6	EPI1007964|3025630164_ZZYPOTJN_v1_7	EPI1007963|3025630164_ZZYPOTJN_v1_8			B/Maryland/20/2017	B	Victoria	Original	North America / United States / Maryland	Human	Rebecca Garten Kondor (Centers for Disease Control and Prevention / WHO Collaborating Center for Surveillance, Epidemiology and Control of Influenza, Influenza Division)	Centers for Disease Control and Prevention	3025630164			Maryland Department of Health and Mental Hygiene	A17044722 ORIGINAL	2017-04-23		2017-06-12	2017-06-12			Unknown	Unknown	Unknown	Unknown	Unknown	Unknown	Unknown	Unknown	Unknown	Unknown	5	Y	Female
EPI_ISL_264116	EPI1002057|3025630043_ZZYPOSW3_v1_2	EPI1002058|3025630043_ZZYPOSW3_v1_1	EPI1002056|3025630043_ZZYPOSW3_v1_3	EPI1002060|3025630043_ZZYPOSW3_v1_4	EPI1002053|3025630043_ZZYPOSW3_v1_5	EPI1002059|3025630043_ZZYPOSW3_v1_6	EPI1002055|3025630043_ZZYPOSW3_v1_7	EPI1002054|3025630043_ZZYPOSW3_v1_8			B/Maryland/19/2017	B	Victoria	Original	North America / United States / Maryland	Human	Rebecca Garten Kondor (Centers for Disease Control and Prevention / WHO Collaborating Center for Surveillance, Epidemiology and Control of Influenza, Influenza Division)	Centers for Disease Control and Prevention	3025630043			Maryland Department of Health and Mental Hygiene	A17045609 ORIGINAL	2017-04-24		2017-05-25	2017-05-25			Unknown	Unknown	Unknown	Unknown	Unknown	Unknown	Unknown	Unknown	Unknown	Unknown	96	Y	Female
EPI_ISL_264115	EPI1002049|3025630041_ZZYPOSVZ_v1_2	EPI1002050|3025630041_ZZYPOSVZ_v1_1	EPI1002048|3025630041_ZZYPOSVZ_v1_3	EPI1002052|3025630041_ZZYPOSVZ_v1_4	EPI1002045|3025630041_ZZYPOSVZ_v1_5	EPI1002051|3025630041_ZZYPOSVZ_v1_6	EPI1002047|3025630041_ZZYPOSVZ_v1_7	EPI1002046|3025630041_ZZYPOSVZ_v1_8			B/Maryland/18/2017	B	Yamagata	Original	North America / United States / Maryland	Human	Rebecca Garten Kondor (Centers for Disease Control and Prevention / WHO Collaborating Center for Surveillance, Epidemiology and Control of Influenza, Influenza Division)	Centers for Disease Control and Prevention	3025630041			Maryland Department of Health and Mental Hygiene	A17043112 ORIGINAL	2017-04-16		2017-05-25	2017-05-25			Unknown	Unknown	Unknown	Unknown	Unknown	Unknown	Unknown	Unknown	Unknown	Unknown	84	Y	Male
EPI_ISL_264114	EPI1002041|3025629913_ZZYPORZA_v1_2	EPI1002042|3025629913_ZZYPORZA_v1_1	EPI1002040|3025629913_ZZYPORZA_v1_3	EPI1002044|3025629913_ZZYPORZA_v1_4	EPI1002037|3025629913_ZZYPORZA_v1_5	EPI1002043|3025629913_ZZYPORZA_v1_6	EPI1002039|3025629913_ZZYPORZA_v1_7	EPI1002038|3025629913_ZZYPORZA_v1_8			B/Maryland/17/2017	B	Yamagata	Original	North America / United States / Maryland	Human	Rebecca Garten Kondor (Centers for Disease Control and Prevention / WHO Collaborating Center for Surveillance, Epidemiology and Control of Influenza, Influenza Division)	Centers for Disease Control and Prevention	3025629913			Maryland Department of Health and Mental Hygiene	A17039886 ORIGINAL	2017-04-07		2017-05-25	2017-05-25			Unknown	Unknown	Unknown	Unknown	Unknown	Unknown	Unknown	Unknown	Unknown	Unknown	9	Y	Male
EPI_ISL_264113	EPI1002033|3025629912_ZZYPORZ8_v1_2	EPI1002034|3025629912_ZZYPORZ8_v1_1	EPI1002032|3025629912_ZZYPORZ8_v1_3	EPI1002036|3025629912_ZZYPORZ8_v1_4	EPI1002029|3025629912_ZZYPORZ8_v1_5	EPI1002035|3025629912_ZZYPORZ8_v1_6	EPI1002031|3025629912_ZZYPORZ8_v1_7	EPI1002030|3025629912_ZZYPORZ8_v1_8			B/Maryland/16/2017	B	Victoria	Original	North America / United States / Maryland	Human	Rebecca Garten Kondor (Centers for Disease Control and Prevention / WHO Collaborating Center for Surveillance, Epidemiology and Control of Influenza, Influenza Division)	Centers for Disease Control and Prevention	3025629912			Maryland Department of Health and Mental Hygiene	A17039296 ORIGINAL	2017-04-06		2017-05-25	2017-05-25			Unknown	Unknown	Unknown	Unknown	Unknown	Unknown	Unknown	Unknown	Unknown	Unknown	7	Y
EPI_ISL_262834	EPI995179|3025629519_ZZYPOPVG_v1_2	EPI995180|3025629519_ZZYPOPVG_v1_1	EPI995178|3025629519_ZZYPOPVG_v1_3	EPI995182|3025629519_ZZYPOPVG_v1_4	EPI995175|3025629519_ZZYPOPVG_v1_5	EPI995181|3025629519_ZZYPOPVG_v1_6	EPI995177|3025629519_ZZYPOPVG_v1_7	EPI995176|3025629519_ZZYPOPVG_v1_8			B/Maryland/11/2017	B	Victoria	Original	North America / United States / Maryland	Human	Rebecca Garten Kondor (Centers for Disease Control and Prevention / WHO Collaborating Center for Surveillance, Epidemiology and Control of Influenza, Influenza Division)	Centers for Disease Control and Prevention	3025629519			Maryland Department of Health and Mental Hygiene	A17031274 ORIGINAL	2017-03-18		2017-05-15	2017-05-15			Unknown	Unknown	Unknown	Unknown	Unknown	Unknown	Unknown	Unknown	Unknown	Unknown	26	Y
EPI_ISL_262833	EPI995171|3025629520_ZZYPOPVI_v1_2	EPI995172|3025629520_ZZYPOPVI_v1_1	EPI995170|3025629520_ZZYPOPVI_v1_3	EPI995174|3025629520_ZZYPOPVI_v1_4	EPI995167|3025629520_ZZYPOPVI_v1_5	EPI995173|3025629520_ZZYPOPVI_v1_6	EPI995169|3025629520_ZZYPOPVI_v1_7	EPI995168|3025629520_ZZYPOPVI_v1_8			B/Maryland/10/2017	B	Yamagata	Original	North America / United States / Maryland	Human	Rebecca Garten Kondor (Centers for Disease Control and Prevention / WHO Collaborating Center for Surveillance, Epidemiology and Control of Influenza, Influenza Division)	Centers for Disease Control and Prevention	3025629520			Maryland Department of Health and Mental Hygiene	A17031277 ORIGINAL	2017-03-17		2017-05-15	2017-05-15			Unknown	Unknown	Unknown	Unknown	Unknown	Unknown	Unknown	Unknown	Unknown	Unknown	1	Y
EPI_ISL_262832	EPI995163|3025629518_ZZYPOPVE_v1_2	EPI995164|3025629518_ZZYPOPVE_v1_1	EPI995162|3025629518_ZZYPOPVE_v1_3	EPI995166|3025629518_ZZYPOPVE_v1_4	EPI995159|3025629518_ZZYPOPVE_v1_5	EPI995165|3025629518_ZZYPOPVE_v1_6	EPI995161|3025629518_ZZYPOPVE_v1_7	EPI995160|3025629518_ZZYPOPVE_v1_8			B/Maryland/09/2017	B	Victoria	Original	North America / United States / Maryland	Human	Rebecca Garten Kondor (Centers for Disease Control and Prevention / WHO Collaborating Center for Surveillance, Epidemiology and Control of Influenza, Influenza Division)	Centers for Disease Control and Prevention	3025629518			Maryland Department of Health and Mental Hygiene	A17029619 ORIGINAL	2017-03-13		2017-05-15	2017-05-15			Unknown	Unknown	Unknown	Unknown	Unknown	Unknown	Unknown	Unknown	Unknown	Unknown	11	Y	Female
EPI_ISL_262831	EPI995155|3025629516_ZZYPOPVA_v1_2	EPI995156|3025629516_ZZYPOPVA_v1_1	EPI995154|3025629516_ZZYPOPVA_v1_3	EPI995158|3025629516_ZZYPOPVA_v1_4	EPI995151|3025629516_ZZYPOPVA_v1_5	EPI995157|3025629516_ZZYPOPVA_v1_6	EPI995153|3025629516_ZZYPOPVA_v1_7	EPI995152|3025629516_ZZYPOPVA_v1_8			B/Maryland/08/2017	B	Yamagata	Original	North America / United States / Maryland	Human	Rebecca Garten Kondor (Centers for Disease Control and Prevention / WHO Collaborating Center for Surveillance, Epidemiology and Control of Influenza, Influenza Division)	Centers for Disease Control and Prevention	3025629516			Maryland Department of Health and Mental Hygiene	A17028449 ORIGINAL	2017-03-10		2017-05-15	2017-05-15			Unknown	Unknown	Unknown	Unknown	Unknown	Unknown	Unknown	Unknown	Unknown	Unknown	69	Y	Female
EPI_ISL_262783	EPI994774|3025629710_000J3724_v1_2	EPI994775|3025629710_000J3724_v1_1	EPI994773|3025629710_000J3724_v1_3	EPI994777|3025629710_000J3724_v1_4	EPI994770|3025629710_000J3724_v1_5	EPI994776|3025629710_000J3724_v1_6	EPI994772|3025629710_000J3724_v1_7	EPI994771|3025629710_000J3724_v1_8			B/Maryland/15/2017	B	Yamagata	Original	North America / United States / Maryland	Human	Rebecca Garten Kondor (Centers for Disease Control and Prevention / WHO Collaborating Center for Surveillance, Epidemiology and Control of Influenza, Influenza Division)	Centers for Disease Control and Prevention	3025629710			Maryland Department of Health and Mental Hygiene	A17033290 ORIGINAL	2017-03-22		2017-05-15	2017-05-15			Unknown	Unknown	Unknown	Unknown	Unknown	Unknown	Unknown	Unknown	Unknown	Unknown	92	Y	Female
EPI_ISL_262782	EPI994766|3025629709_000J371D_v1_2	EPI994767|3025629709_000J371D_v1_1	EPI994765|3025629709_000J371D_v1_3	EPI994769|3025629709_000J371D_v1_4	EPI994762|3025629709_000J371D_v1_5	EPI994768|3025629709_000J371D_v1_6	EPI994764|3025629709_000J371D_v1_7	EPI994763|3025629709_000J371D_v1_8			B/Maryland/14/2017	B	Victoria	Original	North America / United States / Maryland	Human	Rebecca Garten Kondor (Centers for Disease Control and Prevention / WHO Collaborating Center for Surveillance, Epidemiology and Control of Influenza, Influenza Division)	Centers for Disease Control and Prevention	3025629709			Maryland Department of Health and Mental Hygiene	A17033270 ORIGINAL	2017-03-22		2017-05-15	2017-05-15			Unknown	Unknown	Unknown	Unknown	Unknown	Unknown	Unknown	Unknown	Unknown	Unknown	79	Y	Male
EPI_ISL_259920	EPI980815|3025629518_ZZYPOQ31_v1_2	EPI980816|3025629518_ZZYPOQ31_v1_1	EPI980814|3025629518_ZZYPOQ31_v1_3	EPI980818|3025629518_ZZYPOQ31_v1_4	EPI980811|3025629518_ZZYPOQ31_v1_5	EPI980817|3025629518_ZZYPOQ31_v1_6	EPI980813|3025629518_ZZYPOQ31_v1_7	EPI980812|3025629518_ZZYPOQ31_v1_8			B/Maryland/09/2017	B	Victoria	C1	North America / United States / Maryland	Human	Rebecca Garten Kondor (Centers for Disease Control and Prevention / WHO Collaborating Center for Surveillance, Epidemiology and Control of Influenza, Influenza Division)	Centers for Disease Control and Prevention	3025629518			Maryland Department of Health and Mental Hygiene	A17029619 ORIGINAL	2017-03-13		2017-05-02	2017-05-02			Unknown	Unknown	Unknown	Unknown	Unknown	Unknown	Sensitive	Sensitive	Unknown	Unknown	11	Y	Female
EPI_ISL_259907		EPI980715|3025629519_ZZYPOQ37_v1_1	EPI980714|3025629519_ZZYPOQ37_v1_3	EPI980717|3025629519_ZZYPOQ37_v1_4	EPI980711|3025629519_ZZYPOQ37_v1_5	EPI980716|3025629519_ZZYPOQ37_v1_6	EPI980713|3025629519_ZZYPOQ37_v1_7	EPI980712|3025629519_ZZYPOQ37_v1_8			B/Maryland/11/2017	B	Victoria	C1	North America / United States / Maryland	Human	Rebecca Garten Kondor (Centers for Disease Control and Prevention / WHO Collaborating Center for Surveillance, Epidemiology and Control of Influenza, Influenza Division)	Centers for Disease Control and Prevention	3025629519			Maryland Department of Health and Mental Hygiene	A17031274 ORIGINAL	2017-03-18		2017-05-02	2017-05-02			Unknown	Unknown	Unknown	Unknown	Unknown	Unknown	Sensitive	Sensitive	Unknown	Unknown	26	Y
EPI_ISL_259780	EPI979724|3025627770_ZZYPOG4U_v1_2	EPI979725|3025627770_ZZYPOG4U_v1_1	EPI979723|3025627770_ZZYPOG4U_v1_3	EPI979727|3025627770_ZZYPOG4U_v1_4	EPI979720|3025627770_ZZYPOG4U_v1_5	EPI979726|3025627770_ZZYPOG4U_v1_6	EPI979722|3025627770_ZZYPOG4U_v1_7	EPI979721|3025627770_ZZYPOG4U_v1_8			B/Maryland/12/2016	B	Yamagata	C1	North America / United States / Maryland	Human	Rebecca Garten Kondor (Centers for Disease Control and Prevention / WHO Collaborating Center for Surveillance, Epidemiology and Control of Influenza, Influenza Division)	Centers for Disease Control and Prevention	3025627770			Maryland Department of Health and Mental Hygiene	A16121931 ORIGINAL	2016-11-01		2017-05-01	2017-05-01	B/PHUKET/3073/2013-LIKE		Unknown	Unknown	Unknown	Unknown	Unknown	Unknown	Sensitive	Sensitive	Unknown	Unknown	13	Y	Female
EPI_ISL_259779	EPI979716|3025629516_ZZYPOQ2P_v1_2	EPI979717|3025629516_ZZYPOQ2P_v1_1	EPI979715|3025629516_ZZYPOQ2P_v1_3	EPI979719|3025629516_ZZYPOQ2P_v1_4	EPI979712|3025629516_ZZYPOQ2P_v1_5	EPI979718|3025629516_ZZYPOQ2P_v1_6	EPI979714|3025629516_ZZYPOQ2P_v1_7	EPI979713|3025629516_ZZYPOQ2P_v1_8			B/Maryland/08/2017	B	Yamagata	C1	North America / United States / Maryland	Human	Rebecca Garten Kondor (Centers for Disease Control and Prevention / WHO Collaborating Center for Surveillance, Epidemiology and Control of Influenza, Influenza Division)	Centers for Disease Control and Prevention	3025629516			Maryland Department of Health and Mental Hygiene	A17028449 ORIGINAL	2017-03-10		2017-05-01	2017-05-01			Unknown	Unknown	Unknown	Unknown	Unknown	Unknown	Sensitive	Sensitive	Unknown	Unknown	69	Y	Female
EPI_ISL_259778	EPI979708|3025629520_ZZYPOQ3D_v1_2	EPI979709|3025629520_ZZYPOQ3D_v1_1	EPI979707|3025629520_ZZYPOQ3D_v1_3	EPI979711|3025629520_ZZYPOQ3D_v1_4	EPI979704|3025629520_ZZYPOQ3D_v1_5	EPI979710|3025629520_ZZYPOQ3D_v1_6	EPI979706|3025629520_ZZYPOQ3D_v1_7	EPI979705|3025629520_ZZYPOQ3D_v1_8			B/Maryland/10/2017	B	Yamagata	C1	North America / United States / Maryland	Human	Rebecca Garten Kondor (Centers for Disease Control and Prevention / WHO Collaborating Center for Surveillance, Epidemiology and Control of Influenza, Influenza Division)	Centers for Disease Control and Prevention	3025629520			Maryland Department of Health and Mental Hygiene	A17031277 ORIGINAL	2017-03-17		2017-05-01	2017-05-01			Unknown	Unknown	Unknown	Unknown	Unknown	Unknown	Sensitive	Sensitive	Unknown	Unknown	1	Y
EPI_ISL_259459	EPI978314|3025629363_ZZYPOOU9_v1_2	EPI978315|3025629363_ZZYPOOU9_v1_1	EPI978313|3025629363_ZZYPOOU9_v1_3	EPI978317|3025629363_ZZYPOOU9_v1_4	EPI978310|3025629363_ZZYPOOU9_v1_5	EPI978316|3025629363_ZZYPOOU9_v1_6	EPI978312|3025629363_ZZYPOOU9_v1_7	EPI978311|3025629363_ZZYPOOU9_v1_8			B/Maryland/07/2017	B	Yamagata	Original	North America / United States / Maryland	Human	Rebecca Garten Kondor (Centers for Disease Control and Prevention / WHO Collaborating Center for Surveillance, Epidemiology and Control of Influenza, Influenza Division)	Centers for Disease Control and Prevention	3025629363			Maryland Department of Health and Mental Hygiene	A17024381 ORIGINAL	2017-02-28		2017-04-26	2017-04-26			Unknown	Unknown	Unknown	Unknown	Unknown	Unknown	Unknown	Unknown	Unknown	Unknown	78	Y	Female
EPI_ISL_259458	EPI978306|3025629361_ZZYPOOU5_v1_2	EPI978307|3025629361_ZZYPOOU5_v1_1	EPI978305|3025629361_ZZYPOOU5_v1_3	EPI978309|3025629361_ZZYPOOU5_v1_4	EPI978302|3025629361_ZZYPOOU5_v1_5	EPI978308|3025629361_ZZYPOOU5_v1_6	EPI978304|3025629361_ZZYPOOU5_v1_7	EPI978303|3025629361_ZZYPOOU5_v1_8			B/Maryland/06/2017	B	Victoria	Original	North America / United States / Maryland	Human	Rebecca Garten Kondor (Centers for Disease Control and Prevention / WHO Collaborating Center for Surveillance, Epidemiology and Control of Influenza, Influenza Division)	Centers for Disease Control and Prevention	3025629361			Maryland Department of Health and Mental Hygiene	A17023481 ORIGINAL	2017-02-26		2017-04-26	2017-04-26			Unknown	Unknown	Unknown	Unknown	Unknown	Unknown	Unknown	Unknown	Unknown	Unknown	54	Y	Female
EPI_ISL_258201	EPI972227|3025629028_ZZYPON1N_v1_2	EPI972228|3025629028_ZZYPON1N_v1_1	EPI972226|3025629028_ZZYPON1N_v1_3	EPI972230|3025629028_ZZYPON1N_v1_4		EPI972229|3025629028_ZZYPON1N_v1_6		EPI972225|3025629028_ZZYPON1N_v1_8			B/Maryland/04/2017	B	Victoria	Original	North America / United States / Maryland	Human	Rebecca Garten Kondor (Centers for Disease Control and Prevention / WHO Collaborating Center for Surveillance, Epidemiology and Control of Influenza, Influenza Division)	Centers for Disease Control and Prevention	3025629028			Maryland Department of Health and Mental Hygiene	A17018860 ORIGINAL	2017-02-14		2017-04-07	2017-04-07			Unknown	Unknown	Unknown	Unknown	Unknown	Unknown	Sensitive	Sensitive	Unknown	Unknown	1	Y	Female
EPI_ISL_258200	EPI972221|3025629029_ZZYPON1P_v1_2	EPI972222|3025629029_ZZYPON1P_v1_1	EPI972220|3025629029_ZZYPON1P_v1_3	EPI972224|3025629029_ZZYPON1P_v1_4	EPI972217|3025629029_ZZYPON1P_v1_5	EPI972223|3025629029_ZZYPON1P_v1_6	EPI972219|3025629029_ZZYPON1P_v1_7	EPI972218|3025629029_ZZYPON1P_v1_8			B/Maryland/05/2017	B	Yamagata	Original	North America / United States / Maryland	Human	Rebecca Garten Kondor (Centers for Disease Control and Prevention / WHO Collaborating Center for Surveillance, Epidemiology and Control of Influenza, Influenza Division)	Centers for Disease Control and Prevention	3025629029			Maryland Department of Health and Mental Hygiene	A17018862 ORIGINAL	2017-02-14		2017-04-07	2017-04-07			Unknown	Unknown	Unknown	Unknown	Unknown	Unknown	Sensitive	Sensitive	Unknown	Unknown		Y	Female
EPI_ISL_258182	EPI972086|3025629028_ZZYPON8K_v1_2	EPI972087|3025629028_ZZYPON8K_v1_1	EPI972085|3025629028_ZZYPON8K_v1_3	EPI972089|3025629028_ZZYPON8K_v1_4	EPI972082|3025629028_ZZYPON8K_v1_5	EPI972088|3025629028_ZZYPON8K_v1_6	EPI972084|3025629028_ZZYPON8K_v1_7	EPI972083|3025629028_ZZYPON8K_v1_8			B/Maryland/04/2017	B	Victoria	C1	North America / United States / Maryland	Human	Rebecca Garten Kondor (Centers for Disease Control and Prevention / WHO Collaborating Center for Surveillance, Epidemiology and Control of Influenza, Influenza Division)	Centers for Disease Control and Prevention	3025629028			Maryland Department of Health and Mental Hygiene	A17018860 ORIGINAL	2017-02-14		2017-04-07	2017-04-07			Unknown	Unknown	Unknown	Unknown	Unknown	Unknown	Sensitive	Sensitive	Unknown	Unknown	1	Y	Female
EPI_ISL_257754	EPI969523|3025628785_ZZYPOLMM_v1_2	EPI969524|3025628785_ZZYPOLMM_v1_1	EPI969522|3025628785_ZZYPOLMM_v1_3	EPI969526|3025628785_ZZYPOLMM_v1_4	EPI969519|3025628785_ZZYPOLMM_v1_5	EPI969525|3025628785_ZZYPOLMM_v1_6	EPI969521|3025628785_ZZYPOLMM_v1_7	EPI969520|3025628785_ZZYPOLMM_v1_8			B/Maryland/03/2017	B	Yamagata	Original	North America / United States / Maryland	Human	Rebecca Garten Kondor (Centers for Disease Control and Prevention / WHO Collaborating Center for Surveillance, Epidemiology and Control of Influenza, Influenza Division)	Centers for Disease Control and Prevention	3025628785			Maryland Department of Health and Mental Hygiene	A17011937 ORIGINAL	2017-01-30		2017-04-03	2017-04-03			Unknown	Unknown	Unknown	Unknown	Unknown	Unknown	Unknown	Unknown	Unknown	Unknown	7	Y	Female
EPI_ISL_256824	EPI963549|3025628785_ZZYPOLYU_v1_2	EPI963550|3025628785_ZZYPOLYU_v1_1	EPI963548|3025628785_ZZYPOLYU_v1_3	EPI963552|3025628785_ZZYPOLYU_v1_4	EPI963545|3025628785_ZZYPOLYU_v1_5	EPI963551|3025628785_ZZYPOLYU_v1_6	EPI963547|3025628785_ZZYPOLYU_v1_7	EPI963546|3025628785_ZZYPOLYU_v1_8			B/Maryland/03/2017	B	Yamagata	C1	North America / United States / Maryland	Human	Rebecca Garten Kondor (Centers for Disease Control and Prevention / WHO Collaborating Center for Surveillance, Epidemiology and Control of Influenza, Influenza Division)	Centers for Disease Control and Prevention	3025628785			Maryland Department of Health and Mental Hygiene	A17011937 ORIGINAL	2017-01-30		2017-03-27	2017-03-27			Unknown	Unknown	Unknown	Unknown	Unknown	Unknown	Sensitive	Sensitive	Unknown	Unknown	7	Y	Female
EPI_ISL_255797			EPI1269611|3025628112_318405_v1_3	EPI958376|3025628112_305086_v1_4	EPI958372|3025628112_305086_v1_5	EPI958375|3025628112_305086_v1_6	EPI958374|3025628112_305086_v1_7	EPI958373|3025628112_305086_v1_8			B/Maryland/15/2016	B	Victoria	C3	North America / United States / Maryland	Human	Rebecca Garten Kondor (Centers for Disease Control and Prevention / WHO Collaborating Center for Surveillance, Epidemiology and Control of Influenza, Influenza Division)	Centers for Disease Control and Prevention	3025628112			Maryland Department of Health and Mental Hygiene	A16141216 ORIGINAL	2016-12-27		2018-08-15	2017-03-15			Unknown	Unknown	Unknown	Unknown	Unknown	Unknown	Unknown	Unknown	Unknown	Unknown	3	Y	Male
EPI_ISL_249920	EPI924543|3025628112_ZZYPOHRC_v1_2	EPI924544|3025628112_ZZYPOHRC_v1_1	EPI924542|3025628112_ZZYPOHRC_v1_3	EPI924546|3025628112_ZZYPOHRC_v1_4	EPI924539|3025628112_ZZYPOHRC_v1_5	EPI924545|3025628112_ZZYPOHRC_v1_6	EPI924541|3025628112_ZZYPOHRC_v1_7	EPI924540|3025628112_ZZYPOHRC_v1_8			B/Maryland/15/2016	B	Victoria	C1	North America / United States / Maryland	Human	Rebecca Garten Kondor (Centers for Disease Control and Prevention / WHO Collaborating Center for Surveillance, Epidemiology and Control of Influenza, Influenza Division)	Centers for Disease Control and Prevention	3025628112			Maryland Department of Health and Mental Hygiene	A16141216 ORIGINAL	2016-12-27		2017-02-21	2017-02-21	B/BRISBANE/60/2008-LIKE LOW		Unknown	Unknown	Unknown	Unknown	Unknown	Unknown	Sensitive	Sensitive	Unknown	Unknown	3	Y	Male
EPI_ISL_248975	EPI917783|3025628290_ZZYPOIZL_v1_2	EPI917784|3025628290_ZZYPOIZL_v1_1	EPI917782|3025628290_ZZYPOIZL_v1_3	EPI917786|3025628290_ZZYPOIZL_v1_4	EPI917779|3025628290_ZZYPOIZL_v1_5	EPI917785|3025628290_ZZYPOIZL_v1_6	EPI917781|3025628290_ZZYPOIZL_v1_7	EPI917780|3025628290_ZZYPOIZL_v1_8			B/Maryland/02/2017	B	Yamagata	C1	North America / United States / Maryland	Human	Rebecca Garten Kondor (Centers for Disease Control and Prevention / WHO Collaborating Center for Surveillance, Epidemiology and Control of Influenza, Influenza Division)	Centers for Disease Control and Prevention	3025628290			Maryland Department of Health and Mental Hygiene	A17001997 ORIGINAL	2017-01-06		2017-02-17	2017-02-17	B/PHUKET/3073/2013-LIKE		Unknown	Unknown	Unknown	Unknown	Unknown	Unknown	Sensitive	Sensitive	Unknown	Unknown	29	Y	Female
EPI_ISL_247651	EPI908875|3025628291_ZZYPOISH_v1_2	EPI908876|3025628291_ZZYPOISH_v1_1	EPI908874|3025628291_ZZYPOISH_v1_3	EPI908878|3025628291_ZZYPOISH_v1_4	EPI908871|3025628291_ZZYPOISH_v1_5	EPI908877|3025628291_ZZYPOISH_v1_6	EPI908873|3025628291_ZZYPOISH_v1_7	EPI908872|3025628291_ZZYPOISH_v1_8			B/Maryland/01/2017	B	Victoria	Original	North America / United States / Maryland	Human	Rebecca Garten Kondor (Centers for Disease Control and Prevention / WHO Collaborating Center for Surveillance, Epidemiology and Control of Influenza, Influenza Division)	Centers for Disease Control and Prevention	3025628291			Maryland Department of Health and Mental Hygiene	A17002050 ORIGINAL	2017-01-05		2017-02-11	2017-02-11			Unknown	Unknown	Unknown	Unknown	Unknown	Unknown	Unknown	Unknown	Unknown	Unknown	4	Y	Female
EPI_ISL_247650	EPI908867|3025628290_ZZYPOISF_v1_2	EPI908868|3025628290_ZZYPOISF_v1_1	EPI908866|3025628290_ZZYPOISF_v1_3	EPI908870|3025628290_ZZYPOISF_v1_4	EPI908863|3025628290_ZZYPOISF_v1_5	EPI908869|3025628290_ZZYPOISF_v1_6	EPI908865|3025628290_ZZYPOISF_v1_7	EPI908864|3025628290_ZZYPOISF_v1_8			B/Maryland/02/2017	B	Yamagata	Original	North America / United States / Maryland	Human	Rebecca Garten Kondor (Centers for Disease Control and Prevention / WHO Collaborating Center for Surveillance, Epidemiology and Control of Influenza, Influenza Division)	Centers for Disease Control and Prevention	3025628290			Maryland Department of Health and Mental Hygiene	A17001997 ORIGINAL	2017-01-06		2017-02-11	2017-02-11			Unknown	Unknown	Unknown	Unknown	Unknown	Unknown	Unknown	Unknown	Unknown	Unknown	29	Y	Female
EPI_ISL_247625	EPI908678|3025628111_ZZYPOHR6_v1_2	EPI908679|3025628111_ZZYPOHR6_v1_1	EPI908677|3025628111_ZZYPOHR6_v1_3	EPI908681|3025628111_ZZYPOHR6_v1_4	EPI908674|3025628111_ZZYPOHR6_v1_5	EPI908680|3025628111_ZZYPOHR6_v1_6	EPI908676|3025628111_ZZYPOHR6_v1_7	EPI908675|3025628111_ZZYPOHR6_v1_8			B/Maryland/14/2016	B	Yamagata	C1	North America / United States / Maryland	Human	Rebecca Garten Kondor (Centers for Disease Control and Prevention / WHO Collaborating Center for Surveillance, Epidemiology and Control of Influenza, Influenza Division)	Centers for Disease Control and Prevention	3025628111			Maryland Department of Health and Mental Hygiene	A16140953 ORIGINAL	2016-12-24		2017-02-11	2017-02-11	B/PHUKET/3073/2013-LIKE		Unknown	Unknown	Unknown	Unknown	Unknown	Unknown	Sensitive	Sensitive	Unknown	Unknown	70	Y	Male
EPI_ISL_243867	EPI892416|3025628112_ZZYPOHNO_v1_2	EPI892417|3025628112_ZZYPOHNO_v1_1	EPI892415|3025628112_ZZYPOHNO_v1_3	EPI892419|3025628112_ZZYPOHNO_v1_4	EPI892412|3025628112_ZZYPOHNO_v1_5	EPI892418|3025628112_ZZYPOHNO_v1_6	EPI892414|3025628112_ZZYPOHNO_v1_7	EPI892413|3025628112_ZZYPOHNO_v1_8			B/Maryland/15/2016	B	Victoria	Original	North America / United States / Maryland	Human	Rebecca Garten Kondor (Centers for Disease Control and Prevention / WHO Collaborating Center for Surveillance, Epidemiology and Control of Influenza, Influenza Division)	Centers for Disease Control and Prevention	3025628112			Maryland Department of Health and Mental Hygiene	A16141216 ORIGINAL	2016-12-27		2017-01-30	2017-01-30			Unknown	Unknown	Unknown	Unknown	Unknown	Unknown	Unknown	Unknown	Unknown	Unknown	3	Y	Male
EPI_ISL_243866	EPI892408|3025628111_ZZYPOHNM_v1_2	EPI892409|3025628111_ZZYPOHNM_v1_1	EPI892407|3025628111_ZZYPOHNM_v1_3	EPI892411|3025628111_ZZYPOHNM_v1_4		EPI892410|3025628111_ZZYPOHNM_v1_6	EPI892406|3025628111_ZZYPOHNM_v1_7	EPI892405|3025628111_ZZYPOHNM_v1_8			B/Maryland/14/2016	B	Yamagata	Original	North America / United States / Maryland	Human	Rebecca Garten Kondor (Centers for Disease Control and Prevention / WHO Collaborating Center for Surveillance, Epidemiology and Control of Influenza, Influenza Division)	Centers for Disease Control and Prevention	3025628111			Maryland Department of Health and Mental Hygiene	A16140953 ORIGINAL	2016-12-24		2017-01-30	2017-01-30			Unknown	Unknown	Unknown	Unknown	Unknown	Unknown	Unknown	Unknown	Unknown	Unknown	70	Y	Male
EPI_ISL_241652	EPI880213|3025627933_ZZYPOGSD_v1_2	EPI880214|3025627933_ZZYPOGSD_v1_1	EPI880212|3025627933_ZZYPOGSD_v1_3	EPI880216|3025627933_ZZYPOGSD_v1_4	EPI880209|3025627933_ZZYPOGSD_v1_5	EPI880215|3025627933_ZZYPOGSD_v1_6	EPI880211|3025627933_ZZYPOGSD_v1_7	EPI880210|3025627933_ZZYPOGSD_v1_8			B/Maryland/13/2016	B	Yamagata	Original	North America / United States / Maryland	Human	Rebecca Garten Kondor (Centers for Disease Control and Prevention / WHO Collaborating Center for Surveillance, Epidemiology and Control of Influenza, Influenza Division)	Centers for Disease Control and Prevention	3025627933			Maryland Department of Health and Mental Hygiene	A16133008 ORIGINAL	2016-12-02		2017-01-17	2017-01-17			Unknown	Unknown	Unknown	Unknown	Unknown	Unknown	Unknown	Unknown	Unknown	Unknown	84	Y	Male
EPI_ISL_240468	EPI872689|3025627770_ZZYPOG1Z_v1_2	EPI872690|3025627770_ZZYPOG1Z_v1_1	EPI872688|3025627770_ZZYPOG1Z_v1_3	EPI872692|3025627770_ZZYPOG1Z_v1_4	EPI872685|3025627770_ZZYPOG1Z_v1_5	EPI872691|3025627770_ZZYPOG1Z_v1_6	EPI872687|3025627770_ZZYPOG1Z_v1_7	EPI872686|3025627770_ZZYPOG1Z_v1_8			B/Maryland/12/2016	B	Yamagata	Original	North America / United States / Maryland	Human	Rebecca Garten Kondor (Centers for Disease Control and Prevention / WHO Collaborating Center for Surveillance, Epidemiology and Control of Influenza, Influenza Division)	Centers for Disease Control and Prevention	3025627770			Maryland Department of Health and Mental Hygiene	A16121931 ORIGINAL	2016-11-01		2017-01-04	2017-01-04			Unknown	Unknown	Unknown	Unknown	Unknown	Unknown	Sensitive	Sensitive	Unknown	Unknown	13	Y	Female
EPI_ISL_232327	EPI826478|3000480230_N8K8H8S5_v1_2	EPI826479|3000480230_N8K8H8S5_v1_1	EPI826477|3000480230_N8K8H8S5_v1_3	EPI826481|3000480230_N8K8H8S5_v1_4	EPI826474|3000480230_N8K8H8S5_v1_5	EPI826480|3000480230_N8K8H8S5_v1_6	EPI826476|3000480230_N8K8H8S5_v1_7	EPI826475|3000480230_N8K8H8S5_v1_8			B/Maryland/10/2016	B	Victoria	Original	North America / United States / Maryland	Human	Rebecca Garten Kondor (Centers for Disease Control and Prevention / WHO Collaborating Center for Surveillance, Epidemiology and Control of Influenza, Influenza Division)	Centers for Disease Control and Prevention	3000480230			Maryland Department of Health and Mental Hygiene	A16032073 ORIGINAL	2016-03-22		2016-08-27	2016-08-27			Unknown	Unknown	Unknown	Unknown	Unknown	Unknown	Unknown	Unknown	Unknown	Unknown	2	Y	Male
EPI_ISL_232326	EPI826470|3000480227_N8K8H8RQ_v1_2	EPI826471|3000480227_N8K8H8RQ_v1_1	EPI826469|3000480227_N8K8H8RQ_v1_3	EPI826473|3000480227_N8K8H8RQ_v1_4	EPI826466|3000480227_N8K8H8RQ_v1_5	EPI826472|3000480227_N8K8H8RQ_v1_6	EPI826468|3000480227_N8K8H8RQ_v1_7	EPI826467|3000480227_N8K8H8RQ_v1_8			B/Maryland/09/2016	B	Yamagata	Original	North America / United States / Maryland	Human	Rebecca Garten Kondor (Centers for Disease Control and Prevention / WHO Collaborating Center for Surveillance, Epidemiology and Control of Influenza, Influenza Division)	Centers for Disease Control and Prevention	3000480227			Maryland Department of Health and Mental Hygiene	A16028691 ORIGINAL	2016-03-14		2016-08-27	2016-08-27			Unknown	Unknown	Unknown	Unknown	Unknown	Unknown	Unknown	Unknown	Unknown	Unknown	29	Y	Female
EPI_ISL_232325	EPI826462|3000480226_N8K8H8RL_v1_2	EPI826463|3000480226_N8K8H8RL_v1_1	EPI826461|3000480226_N8K8H8RL_v1_3	EPI826465|3000480226_N8K8H8RL_v1_4	EPI826458|3000480226_N8K8H8RL_v1_5	EPI826464|3000480226_N8K8H8RL_v1_6	EPI826460|3000480226_N8K8H8RL_v1_7	EPI826459|3000480226_N8K8H8RL_v1_8			B/Maryland/08/2016	B	Yamagata	Original	North America / United States / Maryland	Human	Rebecca Garten Kondor (Centers for Disease Control and Prevention / WHO Collaborating Center for Surveillance, Epidemiology and Control of Influenza, Influenza Division)	Centers for Disease Control and Prevention	3000480226			Maryland Department of Health and Mental Hygiene	A16028690 ORIGINAL	2016-03-14		2016-08-27	2016-08-27			Unknown	Unknown	Unknown	Unknown	Unknown	Unknown	Unknown	Unknown	Unknown	Unknown	67	Y	Female
EPI_ISL_229376	EPI807880|3025626580_ZZYPOAC2_v1_2	EPI807881|3025626580_ZZYPOAC2_v1_1	EPI807879|3025626580_ZZYPOAC2_v1_3	EPI807883|3025626580_ZZYPOAC2_v1_4		EPI807882|3025626580_ZZYPOAC2_v1_6	EPI807878|3025626580_ZZYPOAC2_v1_7	EPI807877|3025626580_ZZYPOAC2_v1_8			B/Maryland/05/2016	B	Yamagata	Original	North America / United States / Maryland	Human	Rebecca Garten Kondor (Centers for Disease Control and Prevention / WHO Collaborating Center for Surveillance, Epidemiology and Control of Influenza, Influenza Division)	Centers for Disease Control and Prevention	3025626580			Maryland Department of Health and Mental Hygiene	A16024218 ORIGINAL	2016-03-03		2016-07-26	2016-07-26			Unknown	Unknown	Unknown	Unknown	Unknown	Unknown	Sensitive	Sensitive	Unknown	Unknown	39	Y	Female
EPI_ISL_225193	EPI776726|3025626582_ZZYPOB28_v1_2	EPI776727|3025626582_ZZYPOB28_v1_1	EPI776725|3025626582_ZZYPOB28_v1_3	EPI776729|3025626582_ZZYPOB28_v1_4	EPI776722|3025626582_ZZYPOB28_v1_5	EPI776728|3025626582_ZZYPOB28_v1_6	EPI776724|3025626582_ZZYPOB28_v1_7	EPI776723|3025626582_ZZYPOB28_v1_8			B/Maryland/06/2016	B	Yamagata	C1	North America / United States / Maryland	Human	Rebecca Garten Kondor (Centers for Disease Control and Prevention / WHO Collaborating Center for Surveillance, Epidemiology and Control of Influenza, Influenza Division)	Centers for Disease Control and Prevention	3025626582			Maryland Department of Health and Mental Hygiene	A16027216 ORIGINAL	2016-03-10		2016-07-15	2016-07-15	B/PHUKET/3073/2013-LIKE		Unknown	Unknown	Unknown	Unknown	Unknown	Unknown	Sensitive	Sensitive	Unknown	Unknown	70	Y	Female
EPI_ISL_225192	EPI776718|3025626580_ZZYPOB22_v1_2	EPI776719|3025626580_ZZYPOB22_v1_1	EPI776717|3025626580_ZZYPOB22_v1_3	EPI776721|3025626580_ZZYPOB22_v1_4	EPI776714|3025626580_ZZYPOB22_v1_5	EPI776720|3025626580_ZZYPOB22_v1_6	EPI776716|3025626580_ZZYPOB22_v1_7	EPI776715|3025626580_ZZYPOB22_v1_8			B/Maryland/05/2016	B	Yamagata	C1	North America / United States / Maryland	Human	Rebecca Garten Kondor (Centers for Disease Control and Prevention / WHO Collaborating Center for Surveillance, Epidemiology and Control of Influenza, Influenza Division)	Centers for Disease Control and Prevention	3025626580			Maryland Department of Health and Mental Hygiene	A16024218 ORIGINAL	2016-03-03		2016-07-15	2016-07-15	B/PHUKET/3073/2013-LIKE		Unknown	Unknown	Unknown	Unknown	Unknown	Unknown	Sensitive	Sensitive	Unknown	Unknown	39	Y	Female
EPI_ISL_222940	EPI766070|3025626583_ZZYPOAC4_v1_2	EPI766071|3025626583_ZZYPOAC4_v1_1	EPI766069|3025626583_ZZYPOAC4_v1_3	EPI766073|3025626583_ZZYPOAC4_v1_4	EPI766066|3025626583_ZZYPOAC4_v1_5	EPI766072|3025626583_ZZYPOAC4_v1_6	EPI766068|3025626583_ZZYPOAC4_v1_7	EPI766067|3025626583_ZZYPOAC4_v1_8			B/Maryland/07/2016	B	Victoria	Original	North America / United States / Maryland	Human	Rebecca Garten Kondor (Centers for Disease Control and Prevention / WHO Collaborating Center for Surveillance, Epidemiology and Control of Influenza, Influenza Division)	Centers for Disease Control and Prevention	3025626583			Maryland Department of Health and Mental Hygiene	A16027243 ORIGINAL	2016-03-10		2016-06-03	2016-06-03			Unknown	Unknown	Unknown	Unknown	Unknown	Unknown	Sensitive	Sensitive	Unknown	Unknown	12	Y	Female
EPI_ISL_222339	EPI763564|3025626273_ZZYPO8FX_v1_2	EPI763565|3025626273_ZZYPO8FX_v1_1	EPI763563|3025626273_ZZYPO8FX_v1_3	EPI763567|3025626273_ZZYPO8FX_v1_4	EPI763560|3025626273_ZZYPO8FX_v1_5	EPI763566|3025626273_ZZYPO8FX_v1_6	EPI763562|3025626273_ZZYPO8FX_v1_7	EPI763561|3025626273_ZZYPO8FX_v1_8			B/Maryland/04/2016	B	Victoria	Original	North America / United States / Maryland	Human	Rebecca Garten Kondor (Centers for Disease Control and Prevention / WHO Collaborating Center for Surveillance, Epidemiology and Control of Influenza, Influenza Division)	Centers for Disease Control and Prevention	3025626273			Maryland Department of Health and Mental Hygiene	A16020416 ORIGINAL	2016-02-24		2016-05-27	2016-05-27			Unknown	Unknown	Unknown	Unknown	Unknown	Unknown	Unknown	Unknown	Unknown	Unknown	57	Y	Male
EPI_ISL_222338	EPI763556|3025626271_ZZYPO8FW_v1_2	EPI763557|3025626271_ZZYPO8FW_v1_1	EPI763555|3025626271_ZZYPO8FW_v1_3	EPI763559|3025626271_ZZYPO8FW_v1_4	EPI763552|3025626271_ZZYPO8FW_v1_5	EPI763558|3025626271_ZZYPO8FW_v1_6	EPI763554|3025626271_ZZYPO8FW_v1_7	EPI763553|3025626271_ZZYPO8FW_v1_8			B/Maryland/03/2016	B	Victoria	Original	North America / United States / Maryland	Human	Rebecca Garten Kondor (Centers for Disease Control and Prevention / WHO Collaborating Center for Surveillance, Epidemiology and Control of Influenza, Influenza Division)	Centers for Disease Control and Prevention	3025626271			Maryland Department of Health and Mental Hygiene	A16020414 ORIGINAL	2016-02-24		2016-05-27	2016-05-27			Unknown	Unknown	Unknown	Unknown	Unknown	Unknown	Unknown	Unknown	Unknown	Unknown	22	Y	Female
EPI_ISL_218683	EPI745191|3025625695_ZZYPO5NE_v1_2	EPI745192|3025625695_ZZYPO5NE_v1_1	EPI745190|3025625695_ZZYPO5NE_v1_3	EPI745194|3025625695_ZZYPO5NE_v1_4	EPI745187|3025625695_ZZYPO5NE_v1_5	EPI745193|3025625695_ZZYPO5NE_v1_6	EPI745189|3025625695_ZZYPO5NE_v1_7	EPI745188|3025625695_ZZYPO5NE_v1_8			B/Maryland/02/2016	B	Victoria	Original	North America / United States / Maryland	Human	Rebecca Garten Kondor (Centers for Disease Control and Prevention / WHO Collaborating Center for Surveillance, Epidemiology and Control of Influenza, Influenza Division)	Centers for Disease Control and Prevention	3025625695			Maryland Department of Health and Mental Hygiene	A16016665 ORIGINAL	2016-02-16		2016-04-27	2016-04-27			Unknown	Unknown	Unknown	Unknown	Unknown	Unknown	Unknown	Unknown	Unknown	Unknown	44	Y	Female
EPI_ISL_218682	EPI745183|3025625687_ZZYPO5NA_v1_2	EPI745184|3025625687_ZZYPO5NA_v1_1	EPI745182|3025625687_ZZYPO5NA_v1_3	EPI745186|3025625687_ZZYPO5NA_v1_4	EPI745179|3025625687_ZZYPO5NA_v1_5	EPI745185|3025625687_ZZYPO5NA_v1_6	EPI745181|3025625687_ZZYPO5NA_v1_7	EPI745180|3025625687_ZZYPO5NA_v1_8			B/Maryland/01/2016	B	Yamagata	Original	North America / United States / Maryland	Human	Rebecca Garten Kondor (Centers for Disease Control and Prevention / WHO Collaborating Center for Surveillance, Epidemiology and Control of Influenza, Influenza Division)	Centers for Disease Control and Prevention	3025625687			Maryland Department of Health and Mental Hygiene	A16013691 ORIGINAL	2016-02-08		2016-04-27	2016-04-27			Unknown	Unknown	Unknown	Unknown	Unknown	Unknown	Unknown	Unknown	Unknown	Unknown	54	Y	Male
EPI_ISL_212817	EPI714086|3000415405_282760_v1_2	EPI714087|3000415405_282760_v1_1	EPI714085|3000415405_282760_v1_3	EPI714089|3000415405_282760_v1_4	EPI714082|3000415405_282760_v1_5	EPI714088|3000415405_282760_v1_6	EPI714084|3000415405_282760_v1_7	EPI714083|3000415405_282760_v1_8			B/Maryland/28/2015	B	Yamagata	Original	North America / United States / Maryland	Human	Rebecca Garten Kondor (Centers for Disease Control and Prevention / WHO Collaborating Center for Surveillance, Epidemiology and Control of Influenza, Influenza Division)	Centers for Disease Control and Prevention	3000415405			Maryland Department of Health and Mental Hygiene	A15151152 ORIGINAL	2015-12-04		2016-03-05	2016-03-05			Unknown	Unknown	Unknown	Unknown	Unknown	Unknown	Unknown	Unknown	Unknown	Unknown	12	Y	Male
EPI_ISL_207274	EPI695226|3000414041_282995_v1_2	EPI695227|3000414041_282995_v1_1	EPI695225|3000414041_282995_v1_3	EPI695229|3000414041_282995_v1_4	EPI695222|3000414041_282995_v1_5	EPI695228|3000414041_282995_v1_6	EPI695224|3000414041_282995_v1_7	EPI695223|3000414041_282995_v1_8			B/Maryland/27/2015	B	Victoria	C1	North America / United States / Maryland	Human	Rebecca Garten Kondor (Centers for Disease Control and Prevention / WHO Collaborating Center for Surveillance, Epidemiology and Control of Influenza, Influenza Division)	Centers for Disease Control and Prevention	3000414041			Maryland Department of Health and Mental Hygiene	A15149583 ORIGINAL	2015-12-03		2016-01-26	2016-01-26	B/BRISBANE/60/2008-LIKE		Unknown	Unknown	Unknown	Unknown	Unknown	Unknown	Unknown	Unknown	Unknown	Unknown	4	Y	Male
EPI_ISL_205694	EPI686467|3000414041_282520_v1_2	EPI686468|3000414041_282520_v1_1	EPI686466|3000414041_282520_v1_3	EPI686470|3000414041_282520_v1_4		EPI686469|3000414041_282520_v1_6		EPI686465|3000414041_282520_v1_8			B/Maryland/27/2015	B	Victoria	Original	North America / United States / Maryland	Human	Rebecca Garten Kondor (Centers for Disease Control and Prevention / WHO Collaborating Center for Surveillance, Epidemiology and Control of Influenza, Influenza Division)	Centers for Disease Control and Prevention	3000414041			Maryland Department of Health and Mental Hygiene	A15149583 ORIGINAL	2015-12-03		2016-01-12	2016-01-12			Unknown	Unknown	Unknown	Unknown	Unknown	Unknown	Unknown	Unknown	Unknown	Unknown	4	Y	Male
EPI_ISL_205305	EPI684474|3000413882_281033_v1_2	EPI684475|3000413882_281033_v1_1	EPI684473|3000413882_281033_v1_3	EPI684477|3000413882_281033_v1_4	EPI684470|3000413882_281033_v1_5	EPI684476|3000413882_281033_v1_6	EPI684472|3000413882_281033_v1_7	EPI684471|3000413882_281033_v1_8			B/Maryland/26/2015	B	Yamagata	Original	North America / United States / Maryland	Human	Rebecca Garten Kondor (Centers for Disease Control and Prevention / WHO Collaborating Center for Surveillance, Epidemiology and Control of Influenza, Influenza Division)	Centers for Disease Control and Prevention	3000413882			Maryland Department of Health and Mental Hygiene	A15065725 ORIGINAL	2015-06-01		2016-01-05	2016-01-05			Unknown	Unknown	Unknown	Unknown	Unknown	Unknown	Unknown	Unknown	Unknown	Unknown	70	Y	Male
EPI_ISL_197432	EPI649055|3000411867_272596_v1_2	EPI649056|3000411867_272596_v1_1	EPI649054|3000411867_272596_v1_3	EPI649058|3000411867_272596_v1_4	EPI649051|3000411867_272596_v1_5	EPI649057|3000411867_272596_v1_6	EPI649053|3000411867_272596_v1_7	EPI649052|3000411867_272596_v1_8			B/Maryland/22/2015	B	Yamagata	M1/C1	North America / United States / Maryland	Human	Rebecca Garten Kondor (Centers for Disease Control and Prevention / WHO Collaborating Center for Surveillance, Epidemiology and Control of Influenza, Influenza Division)	Centers for Disease Control and Prevention	3000411867			Maryland Department of Health and Mental Hygiene	A15049231	2015-04-17		2015-09-23	2015-09-23	B/PHUKET/3073/2013-LIKE		Unknown	Unknown	Unknown	Unknown	Unknown	Unknown	Unknown	Unknown	Unknown	Unknown	45	Y	Female
EPI_ISL_196616	EPI646093|3000384004_273981_v1_2	EPI646094|3000384004_273981_v1_1	EPI646092|3000384004_273981_v1_3	EPI646096|3000384004_273981_v1_4	EPI646089|3000384004_273981_v1_5	EPI646095|3000384004_273981_v1_6	EPI646091|3000384004_273981_v1_7	EPI646090|3000384004_273981_v1_8			B/Maryland/12/2015	B	Yamagata	E3	North America / United States / Maryland	Human	Rebecca Garten Kondor (Centers for Disease Control and Prevention / WHO Collaborating Center for Surveillance, Epidemiology and Control of Influenza, Influenza Division)	Centers for Disease Control and Prevention	3000384004			Maryland Department of Health and Mental Hygiene	A15032518 ORIGINAL	2015-03-14		2015-09-16	2015-09-16			Unknown	Unknown	Unknown	Unknown	Unknown	Unknown	Unknown	Unknown	Unknown	Unknown	72	Y	Male
EPI_ISL_195531	EPI642259|3000384011_271594_v1_2	EPI642260|3000384011_271594_v1_1	EPI642258|3000384011_271594_v1_3	EPI642262|3000384011_271594_v1_4	EPI642256|3000384011_271594_v1_5	EPI642261|3000384011_271594_v1_6	EPI642257|3000384011_271594_v1_7				B/Maryland/15/2015	B	Yamagata	CX/C1	North America / United States / Maryland	Human	Rebecca Garten Kondor (Centers for Disease Control and Prevention / WHO Collaborating Center for Surveillance, Epidemiology and Control of Influenza, Influenza Division)	Centers for Disease Control and Prevention	3000384011			Maryland Department of Health and Mental Hygiene	A15045480	2015-04-11		2015-09-03	2015-09-03	B/PHUKET/3073/2013-LIKE		Unknown	Unknown	Unknown	Unknown	Unknown	Unknown	Sensitive	Sensitive	Unknown	Unknown		Y	Male
EPI_ISL_195507	EPI642101|3000384013_271393_v1_2	EPI642102|3000384013_271393_v1_1	EPI642100|3000384013_271393_v1_3	EPI642104|3000384013_271393_v1_4	EPI649050|3000384013_271393_v1_5	EPI642103|3000384013_271393_v1_6	EPI642099|3000384013_271393_v1_7	EPI642098|3000384013_271393_v1_8			B/Maryland/16/2015	B	Yamagata	M1/C1	North America / United States / Maryland	Human	Rebecca Garten Kondor (Centers for Disease Control and Prevention / WHO Collaborating Center for Surveillance, Epidemiology and Control of Influenza, Influenza Division)	Centers for Disease Control and Prevention	3000384013			Maryland Department of Health and Mental Hygiene	A15045858	2015-04-09		2015-09-23	2015-09-03	B/PHUKET/3073/2013-LIKE		Unknown	Unknown	Unknown	Unknown	Unknown	Unknown	Sensitive	Sensitive	Unknown	Unknown	36	Y	Male
EPI_ISL_195494	EPI642011|3000384009_271392_v1_2	EPI642012|3000384009_271392_v1_1	EPI642010|3000384009_271392_v1_3	EPI642014|3000384009_271392_v1_4	EPI642007|3000384009_271392_v1_5	EPI642013|3000384009_271392_v1_6	EPI642009|3000384009_271392_v1_7	EPI642008|3000384009_271392_v1_8			B/Maryland/14/2015	B	Victoria	M1/C1	North America / United States / Maryland	Human	Rebecca Garten Kondor (Centers for Disease Control and Prevention / WHO Collaborating Center for Surveillance, Epidemiology and Control of Influenza, Influenza Division)	Centers for Disease Control and Prevention	3000384009			Maryland Department of Health and Mental Hygiene	A15034133	2015-03-18		2015-09-03	2015-09-03	B/BRISBANE/60/2008-LIKE		Unknown	Unknown	Unknown	Unknown	Unknown	Unknown	Sensitive	Sensitive	Unknown	Unknown	26	Y	Female
EPI_ISL_194877	EPI638617|3000411870_272626_v1_2		EPI638616|3000411870_272626_v1_3	EPI638619|3000411870_272626_v1_4	EPI638613|3000411870_272626_v1_5	EPI638618|3000411870_272626_v1_6	EPI638615|3000411870_272626_v1_7	EPI638614|3000411870_272626_v1_8			B/Maryland/25/2015	B	Yamagata	M1/C1	North America / United States / Maryland	Human	Rebecca Garten Kondor (Centers for Disease Control and Prevention / WHO Collaborating Center for Surveillance, Epidemiology and Control of Influenza, Influenza Division)	Centers for Disease Control and Prevention	3000411870			Maryland Department of Health and Mental Hygiene	A15052464	2015-04-22		2015-08-28	2015-08-28	B/PHUKET/3073/2013-LIKE		Unknown	Unknown	Unknown	Unknown	Unknown	Unknown	Unknown	Unknown	Unknown	Unknown	84	Y	Female
EPI_ISL_194876	EPI638609|3000411869_272540_v1_2	EPI638610|3000411869_272540_v1_1	EPI638608|3000411869_272540_v1_3	EPI638612|3000411869_272540_v1_4	EPI638605|3000411869_272540_v1_5	EPI638611|3000411869_272540_v1_6	EPI638607|3000411869_272540_v1_7	EPI638606|3000411869_272540_v1_8			B/Maryland/24/2015	B	Yamagata	CX/C1	North America / United States / Maryland	Human	Rebecca Garten Kondor (Centers for Disease Control and Prevention / WHO Collaborating Center for Surveillance, Epidemiology and Control of Influenza, Influenza Division)	Centers for Disease Control and Prevention	3000411869			Maryland Department of Health and Mental Hygiene	A15051504	2015-04-23		2015-08-28	2015-08-28	B/PHUKET/3073/2013-LIKE		Unknown	Unknown	Unknown	Unknown	Unknown	Unknown	Unknown	Unknown	Unknown	Unknown	16	Y	Male
EPI_ISL_194875			EPI638602|3000411863_272591_v1_3	EPI638604|3000411863_272591_v1_4	EPI638599|3000411863_272591_v1_5	EPI638603|3000411863_272591_v1_6	EPI638601|3000411863_272591_v1_7	EPI638600|3000411863_272591_v1_8			B/Maryland/18/2015	B	Yamagata	CX/C1	North America / United States / Maryland	Human	Rebecca Garten Kondor (Centers for Disease Control and Prevention / WHO Collaborating Center for Surveillance, Epidemiology and Control of Influenza, Influenza Division)	Centers for Disease Control and Prevention	3000411863			Maryland Department of Health and Mental Hygiene	A15057633	2015-04-29		2015-08-28	2015-08-28	B/PHUKET/3073/2013-LIKE		Unknown	Unknown	Unknown	Unknown	Unknown	Unknown	Unknown	Unknown	Unknown	Unknown	52	Y	Male
EPI_ISL_193656	EPI632810|3000411868_272543_v1_2	EPI632811|3000411868_272543_v1_1	EPI632809|3000411868_272543_v1_3	EPI632813|3000411868_272543_v1_4	EPI632806|3000411868_272543_v1_5	EPI632812|3000411868_272543_v1_6	EPI632808|3000411868_272543_v1_7	EPI632807|3000411868_272543_v1_8			B/Maryland/23/2015	B	Yamagata	CX/C1	North America / United States / Maryland	Human	Rebecca Garten Kondor (Centers for Disease Control and Prevention / WHO Collaborating Center for Surveillance, Epidemiology and Control of Influenza, Influenza Division)	Centers for Disease Control and Prevention	3000411868			Maryland Department of Health and Mental Hygiene	A15050037	2015-04-20		2015-08-25	2015-08-25	B/PHUKET/3073/2013-LIKE		Unknown	Unknown	Unknown	Unknown	Unknown	Unknown	Unknown	Unknown	Unknown	Unknown	71	Y	Female
EPI_ISL_193655	EPI632802|3000411862_272592_v1_2	EPI632803|3000411862_272592_v1_1	EPI632801|3000411862_272592_v1_3	EPI632805|3000411862_272592_v1_4	EPI632798|3000411862_272592_v1_5	EPI632804|3000411862_272592_v1_6	EPI632800|3000411862_272592_v1_7	EPI632799|3000411862_272592_v1_8			B/Maryland/17/2015	B	Victoria	M1/C1	North America / United States / Maryland	Human	Rebecca Garten Kondor (Centers for Disease Control and Prevention / WHO Collaborating Center for Surveillance, Epidemiology and Control of Influenza, Influenza Division)	Centers for Disease Control and Prevention	3000411862			Maryland Department of Health and Mental Hygiene	A15052466	2015-04-21		2015-08-25	2015-08-25	B/BRISBANE/60/2008-LIKE		Unknown	Unknown	Unknown	Unknown	Unknown	Unknown	Sensitive	Sensitive	Unknown	Unknown	4	Y
EPI_ISL_193278	EPI631263|3000411864_272593_v1_2	EPI631264|3000411864_272593_v1_1	EPI631262|3000411864_272593_v1_3	EPI631266|3000411864_272593_v1_4	EPI631259|3000411864_272593_v1_5	EPI631265|3000411864_272593_v1_6	EPI631261|3000411864_272593_v1_7	EPI631260|3000411864_272593_v1_8			B/Maryland/19/2015	B	Yamagata	MX/C1	North America / United States / Maryland	Human	Rebecca Garten Kondor (Centers for Disease Control and Prevention / WHO Collaborating Center for Surveillance, Epidemiology and Control of Influenza, Influenza Division)	Centers for Disease Control and Prevention	3000411864			Maryland Department of Health and Mental Hygiene	A15060388	2015-05-17		2015-08-21	2015-08-21	B/PHUKET/3073/2013-LIKE		Unknown	Unknown	Unknown	Unknown	Unknown	Unknown	Unknown	Unknown	Unknown	Unknown	81	Y	Male
EPI_ISL_193275	EPI631241|3000411865_272588_v1_2	EPI631242|3000411865_272588_v1_1	EPI631240|3000411865_272588_v1_3	EPI631244|3000411865_272588_v1_4	EPI631237|3000411865_272588_v1_5	EPI631243|3000411865_272588_v1_6	EPI631239|3000411865_272588_v1_7	EPI631238|3000411865_272588_v1_8			B/Maryland/20/2015	B	Yamagata	MX/C1	North America / United States / Maryland	Human	Rebecca Garten Kondor (Centers for Disease Control and Prevention / WHO Collaborating Center for Surveillance, Epidemiology and Control of Influenza, Influenza Division)	Centers for Disease Control and Prevention	3000411865			Maryland Department of Health and Mental Hygiene	A15057555	2015-05-10		2015-08-21	2015-08-21	B/PHUKET/3073/2013-LIKE		Unknown	Unknown	Unknown	Unknown	Unknown	Unknown	Unknown	Unknown	Unknown	Unknown	54	Y	Male
EPI_ISL_193220	EPI630845|3000384008_272011_v1_2	EPI630846|3000384008_272011_v1_1	EPI630844|3000384008_272011_v1_3	EPI630848|3000384008_272011_v1_4	EPI630841|3000384008_272011_v1_5	EPI630847|3000384008_272011_v1_6	EPI630843|3000384008_272011_v1_7	EPI630842|3000384008_272011_v1_8			B/Maryland/14/2015	B	Victoria	E2	North America / United States / Maryland	Human	Rebecca Garten Kondor (Centers for Disease Control and Prevention / WHO Collaborating Center for Surveillance, Epidemiology and Control of Influenza, Influenza Division)	Centers for Disease Control and Prevention	3000384008			Maryland Department of Health and Mental Hygiene	A15034133 ORIGINAL	2015-03-18		2015-08-20	2015-08-20	B/BRISBANE/60/2008-LIKE		Unknown	Unknown	Unknown	Unknown	Unknown	Unknown	Unknown	Unknown	Unknown	Unknown	26	Y	Female
EPI_ISL_192618	EPI629063|3000384005_271391_v1_2	EPI642097|3000384005_271391_v1_1	EPI629062|3000384005_271391_v1_3	EPI629065|3000384005_271391_v1_4	EPI642096|3000384005_271391_v1_5	EPI629064|3000384005_271391_v1_6	EPI629061|3000384005_271391_v1_7	EPI629060|3000384005_271391_v1_8			B/Maryland/12/2015	B	Yamagata	M1/C1	North America / United States / Maryland	Human	Rebecca Garten Kondor (Centers for Disease Control and Prevention / WHO Collaborating Center for Surveillance, Epidemiology and Control of Influenza, Influenza Division)	Centers for Disease Control and Prevention	3000384005			Maryland Department of Health and Mental Hygiene	A15032518	2015-03-14		2015-09-03	2015-08-11	B/PHUKET/3073/2013-LIKE		Unknown	Unknown	Unknown	Unknown	Unknown	Unknown	Sensitive	Sensitive	Unknown	Unknown	72	Y	Male
EPI_ISL_192617	EPI629056|3000384004_272012_v1_2	EPI629057|3000384004_272012_v1_1	EPI629055|3000384004_272012_v1_3	EPI629059|3000384004_272012_v1_4	EPI629052|3000384004_272012_v1_5	EPI629058|3000384004_272012_v1_6	EPI629054|3000384004_272012_v1_7	EPI629053|3000384004_272012_v1_8			B/Maryland/12/2015	B	Yamagata	E2	North America / United States / Maryland	Human	Rebecca Garten Kondor (Centers for Disease Control and Prevention / WHO Collaborating Center for Surveillance, Epidemiology and Control of Influenza, Influenza Division)	Centers for Disease Control and Prevention	3000384004			Maryland Department of Health and Mental Hygiene	A15032518 ORIGINAL	2015-03-14		2015-08-11	2015-08-11	B/PHUKET/3073/2013-LIKE LOW		Unknown	Unknown	Unknown	Unknown	Unknown	Unknown	Unknown	Unknown	Unknown	Unknown	72	Y	Male
EPI_ISL_182684	EPI603069|3000383608_268249_v1_2	EPI603070|3000383608_268249_v1_1	EPI603068|3000383608_268249_v1_3	EPI603072|3000383608_268249_v1_4	EPI603065|3000383608_268249_v1_5	EPI603071|3000383608_268249_v1_6	EPI603067|3000383608_268249_v1_7	EPI603066|3000383608_268249_v1_8			B/Maryland/04/2015	B	Victoria	M1/C1	North America / United States / Maryland	Human	Rebecca Garten Kondor (Centers for Disease Control and Prevention / WHO Collaborating Center for Surveillance, Epidemiology and Control of Influenza, Influenza Division)	Centers for Disease Control and Prevention	3000383608			Maryland Department of Health and Mental Hygiene	A15014440	2015-01-30		2015-06-05	2015-06-05	B/BRISBANE/60/2008-LIKE		Unknown	Unknown	Unknown	Unknown	Unknown	Unknown	Sensitive	Sensitive	Unknown	Unknown	3	Y	Male
EPI_ISL_173784	EPI568959|3000097491_263204_v1_2	EPI568960|3000097491_263204_v1_1	EPI568958|3000097491_263204_v1_3	EPI568962|3000097491_263204_v1_4	EPI568956|3000097491_263204_v1_5	EPI568961|3000097491_263204_v1_6	EPI575938|3000097491_263204_v1_7	EPI568957|3000097491_263204_v1_8			B/Maryland/19/2014	B	Yamagata	CX/C1	North America / United States / Maryland	Human	Rebecca Garten Kondor (Centers for Disease Control and Prevention / WHO Collaborating Center for Surveillance, Epidemiology and Control of Influenza, Influenza Division)	Centers for Disease Control and Prevention	3000097491			Maryland Department of Health and Mental Hygiene	A14171138	2014-12-04		2015-03-25	2015-03-10	B/MASSACHUSETTS/02/2012-LIKE		Unknown	Unknown	Unknown	Unknown	Unknown	Unknown	Sensitive	Sensitive	Unknown	Unknown	57	Y
EPI_ISL_172668	EPI565130|3000097489_263198_v1_2		EPI565129|3000097489_263198_v1_3	EPI565132|3000097489_263198_v1_4	EPI565127|3000097489_263198_v1_5	EPI565131|3000097489_263198_v1_6	EPI567176|3000097489_263198_v1_7	EPI565128|3000097489_263198_v1_8			B/Maryland/18/2014	B	Yamagata	CX/C1	North America / United States / Maryland	Human	Rebecca Garten Kondor (Centers for Disease Control and Prevention / WHO Collaborating Center for Surveillance, Epidemiology and Control of Influenza, Influenza Division)	Centers for Disease Control and Prevention	3000097489			Maryland Department of Health and Mental Hygiene	A14171137	2014-12-08		2015-02-27	2015-02-12	B/MASSACHUSETTS/02/2012-LIKE LOW		Unknown	Unknown	Unknown	Unknown	Unknown	Unknown	Sensitive	Sensitive	Unknown	Unknown	53	Y	Female
EPI_ISL_169168				EPI552496|3000092717_260058_v1_4		EPI552495|3000092717_260058_v1_6					B/Maryland/14/2014	B	Yamagata	M1/C1	North America / United States / Maryland	Human	Rebecca Garten Kondor (Centers for Disease Control and Prevention / WHO Collaborating Center for Surveillance, Epidemiology and Control of Influenza, Influenza Division)	Centers for Disease Control and Prevention	3000092717			Maryland Department of Health and Mental Hygiene	A14146562	2014-10-11		2014-12-11	2014-12-11	B/MASSACHUSETTS/02/2012-LIKE		Unknown	Unknown	Unknown	Unknown	Unknown	Unknown	Sensitive	Sensitive	Unknown	Unknown	44	Y
EPI_ISL_169166				EPI552492|3000093077_260438_v1_4		EPI552491|3000093077_260438_v1_6					B/Maryland/16/2014	B	Victoria	M1/C1	North America / United States / Maryland	Human	Rebecca Garten Kondor (Centers for Disease Control and Prevention / WHO Collaborating Center for Surveillance, Epidemiology and Control of Influenza, Influenza Division)	Centers for Disease Control and Prevention	3000093077			Maryland Department of Health and Mental Hygiene	A14158309	2014-11-08		2014-12-11	2014-12-11	B/BRISBANE/60/2008-LIKE LOW		Unknown	Unknown	Unknown	Unknown	Unknown	Unknown	Unknown	Unknown	Unknown	Unknown	70	Y	Female
EPI_ISL_169158				EPI552475|3000092725_260017_v1_4		EPI552474|3000092725_260017_v1_6					B/Maryland/15/2014	B	Yamagata	C1	North America / United States / Maryland	Human	Rebecca Garten Kondor (Centers for Disease Control and Prevention / WHO Collaborating Center for Surveillance, Epidemiology and Control of Influenza, Influenza Division)	Centers for Disease Control and Prevention	3000092725			Maryland Department of Health and Mental Hygiene	A14148290 ORIGINAL	2014-10-17		2014-12-11	2014-12-11	B/MASSACHUSETTS/02/2012-LIKE		Unknown	Unknown	Unknown	Unknown	Unknown	Unknown	Sensitive	Sensitive	Unknown	Unknown	3	Y	Male
EPI_ISL_168691				EPI550833|3000092277_259813_v1_4		EPI550832|3000092277_259813_v1_6					B/Maryland/13/2014	B	Yamagata	C1	North America / United States / Maryland	Human	Rebecca Garten Kondor (Centers for Disease Control and Prevention / WHO Collaborating Center for Surveillance, Epidemiology and Control of Influenza, Influenza Division)	Centers for Disease Control and Prevention	3000092277			Maryland Department of Health and Mental Hygiene	A14138257 ORIGINAL	2014-09-27		2014-11-28	2014-11-28	B/MASSACHUSETTS/02/2012-LIKE		Unknown	Unknown	Unknown	Unknown	Unknown	Unknown	Sensitive	Sensitive	Unknown	Unknown	60	Y	Female
EPI_ISL_165847				EPI540591|2014768231_256230_v1_4		EPI540590|2014768231_256230_v1_6		EPI541742|2014768231_256230_v1_8			B/Maryland/12/2014	B	Yamagata	M1/C1	North America / United States / Maryland	Human	Rebecca Garten Kondor (Centers for Disease Control and Prevention / WHO Collaborating Center for Surveillance, Epidemiology and Control of Influenza, Influenza Division)	Centers for Disease Control and Prevention	2014768231			Maryland Department of Health and Mental Hygiene	A14074220	2014-05-21		2014-09-15	2014-09-04	B/MASSACHUSETTS/02/2012-LIKE		Unknown	Unknown	Unknown	Unknown	Unknown	Unknown	Sensitive	Sensitive	Unknown	Unknown	17	Y	Female
EPI_ISL_164324				EPI536549|2014768032_255772_v1_4		EPI536548|2014768032_255772_v1_6		EPI536547|2014768032_255772_v1_8			B/Maryland/07/2014	B	Victoria	CX/C1	North America / United States / Maryland	Human	Rebecca Garten Kondor (Centers for Disease Control and Prevention / WHO Collaborating Center for Surveillance, Epidemiology and Control of Influenza, Influenza Division)	Centers for Disease Control and Prevention	2014768032			Maryland Department of Health and Mental Hygiene	A14064702	2014-05-03		2014-07-23	2014-07-23	B/BRISBANE/60/2008-LIKE		Unknown	Unknown	Unknown	Unknown	Unknown	Unknown	Sensitive	Sensitive	Unknown	Unknown	26	Y	Female
EPI_ISL_159692				EPI517101|2014704170_251391_v1_4		EPI517100|2014704170_251391_v1_6		EPI517099|2014704170_251391_v1_8			B/Maryland/05/2014	B	Yamagata	C1/C1	North America / United States / Maryland	Human	Rebecca Garten Kondor (Centers for Disease Control and Prevention / WHO Collaborating Center for Surveillance, Epidemiology and Control of Influenza, Influenza Division)	Centers for Disease Control and Prevention	2014704170			Maryland Department of Health and Mental Hygiene	A14034661	2014-03-12		2014-05-05	2014-05-05	B/MASSACHUSETTS/02/2012-LIKE		Unknown	Unknown	Unknown	Unknown	Unknown	Unknown	Sensitive	Sensitive	Unknown	Unknown	5	Y	Female
EPI_ISL_159056				EPI515758|2014705301_248947_v1_4		EPI515757|2014705301_248947_v1_6		EPI515756|2014705301_248947_v1_8			B/Maryland/04/2014	B	Yamagata	C1/C1	North America / United States / Maryland	Human	Rebecca Garten Kondor (Centers for Disease Control and Prevention / WHO Collaborating Center for Surveillance, Epidemiology and Control of Influenza, Influenza Division)	Centers for Disease Control and Prevention	2014705301			Maryland Department of Health and Mental Hygiene	A14013313	2014-01-27		2014-04-09	2014-04-09	B/MASSACHUSETTS/02/2012-LIKE		Unknown	Unknown	Unknown	Unknown	Unknown	Unknown	Sensitive	Sensitive	Unknown	Unknown	18	Y	Female
EPI_ISL_158694				EPI511839|2014705140_247888_v1_4		EPI511838|2014705140_247888_v1_6		EPI511837|2014705140_247888_v1_8			B/Maryland/02/2014	B	Yamagata	M1/C1	North America / United States / Maryland	Human	Rebecca Garten Kondor (Centers for Disease Control and Prevention / WHO Collaborating Center for Surveillance, Epidemiology and Control of Influenza, Influenza Division)	Centers for Disease Control and Prevention	2014705140			Maryland Department of Health and Mental Hygiene	A14008075	2014-01-14		2014-03-28	2014-03-28	B/MASSACHUSETTS/02/2012-LIKE		Unknown	Unknown	Unknown	Unknown	Unknown	Unknown	Sensitive	Sensitive	Unknown	Unknown	81	Y
EPI_ISL_157845				EPI510095|2014705046_247565_v1_4		EPI510094|2014705046_247565_v1_6		EPI511834|2014705046_247565_v1_8			B/Maryland/01/2014	B	Victoria	C1/C1	North America / United States / Maryland	Human	Rebecca Garten Kondor (Centers for Disease Control and Prevention / WHO Collaborating Center for Surveillance, Epidemiology and Control of Influenza, Influenza Division)	Centers for Disease Control and Prevention	2014705046			Maryland Department of Health and Mental Hygiene	A14000489	2014-01-02		2014-03-28	2014-03-24	B/BRISBANE/60/2008-LIKE		Unknown	Unknown	Unknown	Unknown	Unknown	Unknown	Sensitive	Sensitive	Unknown	Unknown		Y	Male
EPI_ISL_157838				EPI510075|2014705303_248930_v1_4		EPI510074|2014705303_248930_v1_6		EPI510073|2014705303_248930_v1_8			B/Maryland/03/2014	B	Yamagata	C1/C1	North America / United States / Maryland	Human	Rebecca Garten Kondor (Centers for Disease Control and Prevention / WHO Collaborating Center for Surveillance, Epidemiology and Control of Influenza, Influenza Division)	Centers for Disease Control and Prevention	2014705303			Maryland Department of Health and Mental Hygiene	A14014566	2014-01-29		2014-03-24	2014-03-24	B/MASSACHUSETTS/02/2012-LIKE		Unknown	Unknown	Unknown	Unknown	Unknown	Unknown	Sensitive	Sensitive	Unknown	Unknown	47	Y	Female
EPI_ISL_155569				EPI504566|2014703857_246181_v1_4		EPI504565|2014703857_246181_v1_6		EPI504599|2014703857_246181_v1_8			B/Maryland/06/2013	B	Yamagata	M1/C1	North America / United States / Maryland	Human	Rebecca Garten Kondor (Centers for Disease Control and Prevention / WHO Collaborating Center for Surveillance, Epidemiology and Control of Influenza, Influenza Division)	Centers for Disease Control and Prevention	2014703857			Maryland Department of Health and Mental Hygiene	A13195685	2013-11-15		2014-02-05	2014-02-05	B/MASSACHUSETTS/02/2012-LIKE		Unknown	Unknown	Unknown	Unknown	Unknown	Unknown	Sensitive	Sensitive	Unknown	Unknown	49	Y
EPI_ISL_155567				EPI504557|2014703855_246209_v1_4		EPI504556|2014703855_246209_v1_6		EPI504598|2014703855_246209_v1_8			B/Maryland/05/2013	B	Yamagata	CX/C1	North America / United States / Maryland	Human	Rebecca Garten Kondor (Centers for Disease Control and Prevention / WHO Collaborating Center for Surveillance, Epidemiology and Control of Influenza, Influenza Division)	Centers for Disease Control and Prevention	2014703855			Maryland Department of Health and Mental Hygiene	A13195682	2013-11-21		2014-02-05	2014-02-05	B/MASSACHUSETTS/02/2012-LIKE		Unknown	Unknown	Unknown	Unknown	Unknown	Unknown	Sensitive	Sensitive	Unknown	Unknown	35	Y	Male
EPI_ISL_143228				EPI459713|2013762976_238213_v1_4		EPI459712|2013762976_238213_v1_6		EPI459711|2013762976_238213_v1_8			B/Maryland/03/2013	B	Yamagata	M1/C1	North America / United States / Maryland	Human	Rebecca Garten Kondor (Centers for Disease Control and Prevention / WHO Collaborating Center for Surveillance, Epidemiology and Control of Influenza, Influenza Division)	Centers for Disease Control and Prevention	2013762976			Maryland Department of Health and Mental Hygiene	A13074312	2013-05-06		2013-06-21	2013-06-21	B/WISCONSIN/01/2010-LIKE		Unknown	Unknown	Unknown	Unknown	Unknown	Unknown	Sensitive	Sensitive	Unknown	Unknown	65	Y	Male
EPI_ISL_142897				EPI457604|2013762894_237335_v1_4		EPI457603|2013762894_237335_v1_6		EPI457602|2013762894_237335_v1_8			B/Maryland/02/2013	B	Yamagata	M1/C1	North America / United States / Maryland	Human	Rebecca Garten Kondor (Centers for Disease Control and Prevention / WHO Collaborating Center for Surveillance, Epidemiology and Control of Influenza, Influenza Division)	Centers for Disease Control and Prevention	2013762894			Maryland Department of Health and Mental Hygiene	A13056710	2013-04-07		2013-06-14	2013-06-14	B/WISCONSIN/01/2010-LIKE		Unknown	Unknown	Unknown	Unknown	Unknown	Unknown	Sensitive	Sensitive	Unknown	Unknown	70	Y	Female
EPI_ISL_139551				EPI442868|2013703980_235007_v1_4		EPI442867|2013703980_235007_v1_6		EPI442866|2013703980_235007_v1_8			B/Maryland/01/2013	B	Yamagata	C1/C1	North America / United States / Maryland	Human	Rebecca Garten Kondor (Centers for Disease Control and Prevention / WHO Collaborating Center for Surveillance, Epidemiology and Control of Influenza, Influenza Division)	Centers for Disease Control and Prevention	2013703980			Maryland Department of Health and Mental Hygiene	A13034337	2013-02-25		2013-04-25	2013-04-25	B/WISCONSIN/01/2010-LIKE		Unknown	Unknown	Unknown	Unknown	Unknown	Unknown	Sensitive	Sensitive	Unknown	Unknown	36	Y
EPI_ISL_136475				EPI426469|2013705963_231371_v1_4		EPI432553|2013705963_231371_v1_6		EPI426468|2013705963_231371_v1_8			B/Maryland/11/2012	B	Yamagata	M1/C1	North America / United States / Maryland	Human	Rebecca Garten Kondor (Centers for Disease Control and Prevention / WHO Collaborating Center for Surveillance, Epidemiology and Control of Influenza, Influenza Division)	Centers for Disease Control and Prevention	2013705963			Maryland Department of Health and Mental Hygiene	A12218624	2012-12-21		2013-03-06	2013-02-28	B/WISCONSIN/01/2010-LIKE		Unknown	Unknown	Unknown	Unknown	Unknown	Unknown	Sensitive	Sensitive	Unknown	Unknown	5	Y	Male
EPI_ISL_132491				EPI406970|2013700825_225780_v1_4		EPI406969|2013700825_225780_v1_6		EPI407205|2013700825_225780_v1_8			B/Maryland/08/2012	B	Yamagata	MX/C1	North America / United States / Maryland	Human	Rebecca Garten Kondor (Centers for Disease Control and Prevention / WHO Collaborating Center for Surveillance, Epidemiology and Control of Influenza, Influenza Division)	Centers for Disease Control and Prevention	2013700825			Maryland Department of Health and Mental Hygiene	A12191957	2012-11-06		2012-12-29	2012-12-19	B/WISCONSIN/01/2010-LIKE		Unknown	Unknown	Unknown	Unknown	Unknown	Unknown	Sensitive	Sensitive	Unknown	Unknown	36	Y	Male
EPI_ISL_130208				EPI399662|2013700469_224963_v1_4		EPI399661|2013700469_224963_v1_6		EPI399660|2013700469_224963_v1_8			B/Maryland/07/2012	B	Victoria	C1	North America / United States / Maryland	Human	Rebecca Garten Kondor (Centers for Disease Control and Prevention / WHO Collaborating Center for Surveillance, Epidemiology and Control of Influenza, Influenza Division)	Centers for Disease Control and Prevention	2013700469			Maryland Department of Health and Mental Hygiene	A12184022 ORIGINAL	2012-10-20		2012-11-22	2012-11-22	B/BRISBANE/60/2008-LIKE		Unknown	Unknown	Unknown	Unknown	Unknown	Unknown	Unknown	Unknown	Unknown	Unknown	61	Y
EPI_ISL_124957				EPI386057|2012787828_219815_v1_4		EPI386056|2012787828_219815_v1_6		EPI386055|2012787828_219815_v1_8			B/Maryland/06/2012	B	Victoria	M1/C2 (2012-07-26)	North America / United States / Maryland	Human	Rebecca Garten Kondor (Centers for Disease Control and Prevention / WHO Collaborating Center for Surveillance, Epidemiology and Control of Influenza, Influenza Division)	Centers for Disease Control and Prevention	2012787828			Maryland Department of Health and Mental Hygiene	A12110206	2012-06-20		2012-08-10	2012-08-10	B/BRISBANE/60/2008-LIKE		Unknown	Unknown	Unknown	Unknown	Unknown	Unknown	Unknown	Unknown	Unknown	Unknown	21	Y	Female
EPI_ISL_120324				EPI373048|2012785561_216343_v1_4		EPI373047|2012785561_216343_v1_6		EPI373046|2012785561_216343_v1_8			B/Maryland/05/2012	B	Victoria	M1/C1	North America / United States / Maryland	Human	Rebecca Garten Kondor (Centers for Disease Control and Prevention / WHO Collaborating Center for Surveillance, Epidemiology and Control of Influenza, Influenza Division)	Centers for Disease Control and Prevention	2012785561			Maryland Department of Health and Mental Hygiene	A12064995	2012-04-08		2012-05-25	2012-05-25	B/BRISBANE/60/2008-LIKE		Unknown	Unknown	Unknown	Unknown	Unknown	Unknown	Unknown	Unknown	Unknown	Unknown	70	Y	Male
EPI_ISL_117026				EPI368377|2012703346_213531_v1_4		EPI368376|2012703346_213531_v1_6		EPI368375|2012703346_213531_v1_8			B/Maryland/03/2012	B	Yamagata	M1/C1	North America / United States / Maryland	Human	Rebecca Garten Kondor (Centers for Disease Control and Prevention / WHO Collaborating Center for Surveillance, Epidemiology and Control of Influenza, Influenza Division)	Centers for Disease Control and Prevention	2012703346			Maryland Department of Health and Mental Hygiene	A12035814	2012-02-24		2012-04-23	2012-04-23	B/WISCONSIN/01/2010-LIKE		Unknown	Unknown	Unknown	Unknown	Unknown	Unknown	Sensitive	Sensitive	Unknown	Unknown	12	Y	Female
EPI_ISL_107112				EPI358212|2012703147_211006_v1_4		EPI358211|2012703147_211006_v1_6		EPI358210|2012703147_211006_v1_8			B/Maryland/02/2012	B	Victoria	M1/C1	North America / United States / Maryland	Human	Rebecca Garten Kondor (Centers for Disease Control and Prevention / WHO Collaborating Center for Surveillance, Epidemiology and Control of Influenza, Influenza Division)	Centers for Disease Control and Prevention	2012703147			Maryland Department of Health and Mental Hygiene	A12014155	2012-01-24		2012-03-20	2012-03-20	B/BRISBANE/60/2008-LIKE		Unknown	Unknown	Unknown	Unknown	Unknown	Unknown	Sensitive	Sensitive	Unknown	Unknown	5	Y	Female
EPI_ISL_93523				EPI325153|2011770249_200598_v1_4		EPI325152|2011770249_200598_v1_6		EPI325151|2011770249_200598_v1_8			B/Maryland/04/2011	B	Victoria	M1/C1	North America / United States / Maryland	Human	Rebecca Garten Kondor (Centers for Disease Control and Prevention / WHO Collaborating Center for Surveillance, Epidemiology and Control of Influenza, Influenza Division)	Centers for Disease Control and Prevention	2011770249			Maryland Department of Health and Mental Hygiene	A11068789	2011-04-13		2011-07-08	2011-07-08	B/BRISBANE/60/2008-LIKE		Unknown	Unknown	Unknown	Unknown	Unknown	Unknown	Sensitive	Sensitive	Unknown	Unknown	10	Y	Female
EPI_ISL_93522				EPI325150|2011770245_200596_v1_4		EPI325149|2011770245_200596_v1_6		EPI325148|2011770245_200596_v1_8			B/Maryland/03/2011	B	Yamagata	M1/C1	North America / United States / Maryland	Human	Rebecca Garten Kondor (Centers for Disease Control and Prevention / WHO Collaborating Center for Surveillance, Epidemiology and Control of Influenza, Influenza Division)	Centers for Disease Control and Prevention	2011770245			Maryland Department of Health and Mental Hygiene	A11061132	2011-04-04		2011-07-08	2011-07-08	B/WISCONSIN/01/2010-LIKE		Unknown	Unknown	Unknown	Unknown	Unknown	Unknown	Sensitive	Sensitive	Unknown	Unknown	36	Y	Female
EPI_ISL_93521				EPI325147|2011764853_198066_v1_4		EPI334442|2011764853_198066_v1_6		EPI325146|2011764853_198066_v1_8			B/Maryland/02/2011	B	Victoria	M1/C2	North America / United States / Maryland	Human	Rebecca Garten Kondor (Centers for Disease Control and Prevention / WHO Collaborating Center for Surveillance, Epidemiology and Control of Influenza, Influenza Division)	Centers for Disease Control and Prevention	2011764853			Maryland Department of Health and Mental Hygiene	A11025429	2011-02-09		2011-08-29	2011-07-08	B/BRISBANE/60/2008-LIKE		Unknown	Unknown	Unknown	Unknown	Unknown	Unknown	Sensitive	Sensitive	Unknown	Unknown	8	Y	Female
EPI_ISL_88881				EPI325154|2011764427_195868_v1_4		EPI312826|2011764427_195868_v1_6		EPI312825|2011764427_195868_v1_8			B/Maryland/08/2010	B	Victoria	M1/C2	North America / United States / Maryland	Human	Rebecca Garten Kondor (Centers for Disease Control and Prevention / WHO Collaborating Center for Surveillance, Epidemiology and Control of Influenza, Influenza Division)	Centers for Disease Control and Prevention	2011764427			Maryland Department of Health and Mental Hygiene	A10245544	2010-12-20		2011-07-08	2011-04-15	B/BRISBANE/60/2008-LIKE		Unknown	Unknown	Unknown	Unknown	Unknown	Unknown	Unknown	Unknown	Unknown	Unknown	54	Y	Male
EPI_ISL_88880				EPI312824|2011764612_195900_v1_4		EPI312823|2011764612_195900_v1_6		EPI312822|2011764612_195900_v1_8			B/Maryland/01/2011	B	Victoria	M1/C2	North America / United States / Maryland	Human	Rebecca Garten Kondor (Centers for Disease Control and Prevention / WHO Collaborating Center for Surveillance, Epidemiology and Control of Influenza, Influenza Division)	Centers for Disease Control and Prevention	2011764612			Maryland Department of Health and Mental Hygiene	A11006443	2011-01-11		2011-04-15	2011-04-15			Unknown	Unknown	Unknown	Unknown	Unknown	Unknown	Unknown	Unknown	Unknown	Unknown	25	Y	Male
EPI_ISL_85993				EPI302025|2011704750_191181_v1_4		EPI302024|2011704750_191181_v1_6		EPI302023|2011704750_191181_v1_8			B/Maryland/07/2010	B	Victoria	M1/C2	North America / United States / Maryland	Human	Rebecca Garten Kondor (Centers for Disease Control and Prevention / WHO Collaborating Center for Surveillance, Epidemiology and Control of Influenza, Influenza Division)	Centers for Disease Control and Prevention	2011704750			Maryland Department of Health and Mental Hygiene	229073	2010-11-30		2011-02-01	2011-02-01			Unknown	Unknown	Unknown	Unknown	Unknown	Unknown	Unknown	Unknown	Unknown	Unknown	63	Y	Male
EPI_ISL_79380				EPI278961|2010733089_184051_v1_4		EPI278960|2010733089_184051_v1_6		EPI278959|2010733089_184051_v1_8			B/Maryland/02/2010	B	Victoria	C1	North America / United States / Maryland	Human	Rebecca Garten Kondor (Centers for Disease Control and Prevention / WHO Collaborating Center for Surveillance, Epidemiology and Control of Influenza, Influenza Division)	Centers for Disease Control and Prevention	2010733089			Maryland Department of Health and Mental Hygiene	A10155223 ORIGINAL	2010-08-09		2010-09-13	2010-09-13	B/BRISBANE/60/2008-LIKE		Unknown	Unknown	Unknown	Unknown	Unknown	Unknown	Unknown	Unknown	Unknown	Unknown	16	Y	Female
EPI_ISL_71453				EPI247522|2010727362_179059_v1_4		EPI247521|2010727362_179059_v1_6		EPI247520|2010727362_179059_v1_8			B/Maryland/01/2010	B	Victoria	MX/C1	North America / United States / Maryland	Human	Rebecca Garten Kondor (Centers for Disease Control and Prevention / WHO Collaborating Center for Surveillance, Epidemiology and Control of Influenza, Influenza Division)	Centers for Disease Control and Prevention	2010727362			Maryland Department of Health and Mental Hygiene		2010-01-11	human case of seasonal B influenza		2010-03-23	B/BRISBANE/60/2008-LIKE		Unknown	Unknown	Unknown	Unknown	Unknown	Unknown	Unknown	Unknown	Unknown	Unknown		Y
EPI_ISL_70449				EPI244235|2010726313_177964_v1_4		EPI244234|2010726313_177964_v1_6		EPI244233|2010726313_177964_v1_8			B/Maryland/08/2009	B	Victoria	MX/C1	North America / United States / Maryland	Human	Rebecca Garten Kondor (Centers for Disease Control and Prevention / WHO Collaborating Center for Surveillance, Epidemiology and Control of Influenza, Influenza Division)	Centers for Disease Control and Prevention	2010726313			Maryland Department of Health and Mental Hygiene		2009-11-30	human case of seasonal B influenza		2010-02-24	B/BRISBANE/60/2008-LIKE		Unknown	Unknown	Unknown	Unknown	Unknown	Unknown	Unknown	Unknown	Unknown	Unknown		Y
EPI_ISL_33107				EPI187553|B/Maryland/06/2009		EPI187554|B/Maryland/06/2009		EPI339198|2009714997_155991_v1_8			B/Maryland/06/2009	B	Victoria	RX/C1	North America / United States / Maryland	Human	Rebecca Garten Kondor (Centers for Disease Control and Prevention / WHO Collaborating Center for Surveillance, Epidemiology and Control of Influenza, Influenza Division)	Centers for Disease Control and Prevention	2009714997			Maryland Department of Health and Mental Hygiene	6	2009-01-29		2011-10-18	2009-07-29	B/BRISBANE/60/2008-LIKE		Unknown	Unknown	Unknown	Unknown	Unknown	Unknown	Unknown	Unknown	Unknown	Unknown		Y
EPI_ISL_33106			EPI339224|2009718462_160986_v1_3	EPI187551|B/Maryland/03/2009	EPI339222|2009718462_160986_v1_5	EPI187552|B/Maryland/03/2009	EPI339223|2009718462_160986_v1_7	EPI232761|2009718462_160986_v1_8			B/Maryland/03/2009	B	Victoria	M1/C1	North America / United States / Maryland	Human	Rebecca Garten Kondor (Centers for Disease Control and Prevention / WHO Collaborating Center for Surveillance, Epidemiology and Control of Influenza, Influenza Division)	Centers for Disease Control and Prevention	2009718462			Maryland Department of Health and Mental Hygiene	3	2009-03-20		2011-10-18	2009-07-29	B/BRISBANE/60/2008-LIKE		Unknown	Unknown	Unknown	Unknown	Unknown	Unknown	Unknown	Unknown	Unknown	Unknown		Y
EPI_ISL_33105				EPI187549|B/Maryland/02/2009		EPI187550|B/Maryland/02/2009		EPI232759|2009715450_156043_v1_8			B/Maryland/02/2009	B	Victoria	M1/C1	North America / United States / Maryland	Human	Rebecca Garten Kondor (Centers for Disease Control and Prevention / WHO Collaborating Center for Surveillance, Epidemiology and Control of Influenza, Influenza Division)	Centers for Disease Control and Prevention	2009715450			Maryland Department of Health and Mental Hygiene	2	2009-02-17		2010-01-11	2009-07-29	B/BRISBANE/60/2008-LIKE		Unknown	Unknown	Unknown	Unknown	Unknown	Unknown	Unknown	Unknown	Unknown	Unknown		Y
EPI_ISL_29530				EPI176390|B/Maryland/01/2009		EPI176389|B/Maryland/01/2009					B/Maryland/01/2009	B	Victoria	CYNO,M1/C1	North America / United States / Maryland	Human	Rebecca Garten Kondor (Centers for Disease Control and Prevention / WHO Collaborating Center for Surveillance, Epidemiology and Control of Influenza, Influenza Division)	Centers for Disease Control and Prevention	2009714213			Maryland Department of Health and Mental Hygiene	1	2009-01-09			2009-04-16	B/OHIO/01/2005-LIKE		Unknown	Unknown	Unknown	Unknown	Unknown	Unknown	Unknown	Unknown	Unknown	Unknown		Y
EPI_ISL_17353886	EPI2495670|B/Baltimore/R0696/2020	EPI2495671|B/Baltimore/R0696/2020	EPI2495672|B/Baltimore/R0696/2020	EPI2495673|B/Baltimore/R0696/2020	EPI2495674|B/Baltimore/R0696/2020	EPI2495675|B/Baltimore/R0696/2020	EPI2495676|B/Baltimore/R0696/2020	EPI2495677|B/Baltimore/R0696/2020			B/Baltimore/R0696/2020	B	Victoria	hNEC1S1	North America / United States / Maryland / City of Baltimore	Human	Elgin Akin (Johns Hopkins Bloomberg School of Public Health)	Johns Hopkins Bloomberg School of Public Health	B/Baltimore/R0696/2020	Pekosz, A.; Jedlicka, A.; Dziedzic, A; Wilson, J		Johns Hopkins Center of Excellence for Influenza Research and Surveillance (JH-CEIRS)		2020-01-02		2023-04-06	2023-03-30			Unknown	Unknown	Unknown	Unknown	Unknown	Unknown	Unknown	Unknown	Unknown	Unknown		Y
EPI_ISL_17412142	EPI2505281|B/Baltimore/R0001/2017	EPI2505282|B/Baltimore/R0001/2017	EPI2505283|B/Baltimore/R0001/2017	EPI2505284|B/Baltimore/R0001/2017	EPI2505285|B/Baltimore/R0001/2017	EPI2505286|B/Baltimore/R0001/2017	EPI2505287|B/Baltimore/R0001/2017	EPI2505288|B/Baltimore/R0001/2017			B/Baltimore/R0001/2017	B	Victoria	hNEC1S1	North America / United States / Maryland / Baltimore County	Human	Elgin Akin (Johns Hopkins Bloomberg School of Public Health)	Johns Hopkins Bloomberg School of Public Health				Johns Hopkins Center of Excellence for Influenza Research and Surveillance (JH-CEIRS)	B/Baltimore/R0001/2017	2017-02-15		2023-04-06	2023-04-06			Unknown	Unknown	Unknown	Unknown	Unknown	Unknown	Unknown	Unknown	Unknown	Unknown		Y
EPI_ISL_17412143	EPI2505289|B/Baltimore/R0122/2017	EPI2505290|B/Baltimore/R0122/2017	EPI2505291|B/Baltimore/R0122/2017	EPI2505292|B/Baltimore/R0122/2017	EPI2505293|B/Baltimore/R0122/2017	EPI2505294|B/Baltimore/R0122/2017	EPI2505295|B/Baltimore/R0122/2017	EPI2505296|B/Baltimore/R0122/2017			B/Baltimore/R0122/2017	B	Victoria	hNEC1S1	North America / United States / Maryland / City of Baltimore	Human	Elgin Akin (Johns Hopkins Bloomberg School of Public Health)	Johns Hopkins Bloomberg School of Public Health				Johns Hopkins Center of Excellence for Influenza Research and Surveillance (JH-CEIRS)		2017-03-30		2023-04-06	2023-04-06			Unknown	Unknown	Unknown	Unknown	Unknown	Unknown	Unknown	Unknown	Unknown	Unknown		Y
EPI_ISL_17412144	EPI2505297|B/Baltimore/R0250/2018	EPI2505298|B/Baltimore/R0250/2018	EPI2505299|B/Baltimore/R0250/2018	EPI2505300|B/Baltimore/R0250/2018	EPI2505301|B/Baltimore/R0250/2018	EPI2505302|B/Baltimore/R0250/2018	EPI2505303|B/Baltimore/R0250/2018	EPI2505304|B/Baltimore/R0250/2018			B/Baltimore/R0250/2018	B	Yamagata	hNEC1S1	North America / United States / Maryland / City of Baltimore	Human	Elgin Akin (Johns Hopkins Bloomberg School of Public Health)	Johns Hopkins Bloomberg School of Public Health				Johns Hopkins Center of Excellence for Influenza Research and Surveillance (JH-CEIRS)		2018-01-17		2023-04-06	2023-04-06			Unknown	Unknown	Unknown	Unknown	Unknown	Unknown	Unknown	Unknown	Unknown	Unknown		Y
EPI_ISL_17412145	EPI2505305|B/Baltimore/R0337/2018	EPI2505306|B/Baltimore/R0337/2018	EPI2505307|B/Baltimore/R0337/2018	EPI2505308|B/Baltimore/R0337/2018	EPI2505309|B/Baltimore/R0337/2018	EPI2505310|B/Baltimore/R0337/2018	EPI2505311|B/Baltimore/R0337/2018	EPI2505312|B/Baltimore/R0337/2018			B/Baltimore/R0337/2018	B	Yamagata	hNEC1S1	North America / United States / Maryland / City of Baltimore	Human	Elgin Akin (Johns Hopkins Bloomberg School of Public Health)	Johns Hopkins Bloomberg School of Public Health				Johns Hopkins Center of Excellence for Influenza Research and Surveillance (JH-CEIRS)		2018-02-28		2023-04-06	2023-04-06			Unknown	Unknown	Unknown	Unknown	Unknown	Unknown	Unknown	Unknown	Unknown	Unknown		Y
[truncated: 13 more columns]
