# Supplementary material for: The Influenza B Virus Victoria and Yamagata Lineages Display Distinct Cell Tropism and Infection-Induced Host Gene Expression in Human Nasal Epithelial Cell Cultures
Source: Viruses. 2023 Sep 20;15(9):1956. doi: 10.3390/v15091956 (PMC10537232; doi:10.3390/v15091956)
Supplement: Supplementary file 1 [file viruses-15-01956-s001.zip › Supp Table 5 post_alignment_qaqc.txt]

Sample name	Filename	Project	Replicate	Sample ID	Treatment	Library Batch	Virus	Total reads	Total alignments	Aligned	Total unaligned	Unaligned	Total unique singleton	Unique singleton	Total unique paired	Unique paired	Total non-unique paired	Non-unique paired	Total non-unique singleton	Non-unique singleton	Coverage	Avg. coverage depth	Avg. length	Avg. quality	%GC
Jo1_Mock0_1_S44	Jo1_Mock0_1_S44	Jo hNEC Influenza B	rep1	Jo 1 Mock 0-1	Mock 0hr	Batch 1	Mock	80571784	187485614	92.68353050243991	5895010	7.31646949756009	6098	0.007568406329441582	67033288	83.19697625163668	7636209	9.477522553056538	1179	0.0014632914172534642	13.7611	43.4774	99.9312	35.9417	51.6291
Jo2_Mock48_1_S6	Jo2_Mock48_1_S6	Jo hNEC Influenza B	rep1	Jo 2 Mock 48-1	Mock 48hr	Batch 1	Mock	106594474	238304849	94.16128081836588	6223752	5.838719181634125	14154	0.013278361878309	92108047	86.40977673945837	8246468	7.736299726006434	2053	0.0019259910227616488	9.0634	84.005	99.9369	35.9325	50.4034
Jo3_225_1_S41	Jo3_225_1_S41	Jo hNEC Influenza B	rep1	Jo 3 225-1	Yamagata_225	Batch 1	Yamagata	115835472	272316062	94.29386103766211	6609733	5.706138962337892	13924	0.012020497486296772	98462664	85.00216928368886	10746562	9.277436189840017	2589	0.0022350666469421387	10.8404	80.3045	99.9385	35.9872	51.5587
Jo4_337_1_S36	Jo4_337_1_S36	Jo hNEC Influenza B	rep1	Jo 4 337-1	Yamagata_337	Batch 1	Yamagata	59359088	352182912	96.07259464633285	2331272	3.9274053536671585	1442	0.0024292826062287214	12497789	21.054550231634288	44522697	75.00569584222723	5888	0.009919289865100352	4.08246	275.451	99.9501	36.0909	55.7271
Jo5_0001_1_S42	Jo5_0001_1_S42	Jo hNEC Influenza B	rep1	Jo 5 0001-1	Victoria_0001	Batch 1	Victoria	82011872	189318284	93.73091739693493	5141392	6.269082603065078	6005	0.007322110632958116	68862772	83.96683348479108	8000501	9.755296160048633	1202	0.0014656414622507335	5.38375	112.425	99.938	35.9667	52.1633
Jo6_0012_1_S48	Jo6_0012_1_S48	Jo hNEC Influenza B	rep1	Jo 6 0012-1	Victoria_0012	Batch 1	Victoria	108972900	242536237	93.92680382003232	6618138	6.07319617996768	14627	0.013422603234382127	94005216	86.26476490944079	8332715	7.646593786161514	2204	0.0020225211956367136	8.838	87.672	99.9358	35.9036	50.2751
Jo7_Mock0_2_S27	Jo7_Mock0_2_S27	Jo hNEC Influenza B	rep2	Jo 7 Mock 0-2	Mock 0hr	Batch 2	Mock	49080840	118879675	91.56176218662925	4141558	8.438237813370757	5971	0.012165643456794953	39888078	81.27016163537544	5044113	10.277152958262329	1120	0.0022819495346860404	12.488	30.2508	99.9269	36.0034	51.5028
Jo8_Mock_48_2_S56	Jo8_Mock_48_2_S56	Jo hNEC Influenza B	rep2	Jo 8 Mock 48-2	Mock 48hr	Batch 2	Mock	83562475	214408526	90.48479475984884	7951141	9.515205240151156	11695	0.013995516528202403	64343086	76.99997636498918	11253709	13.4674194367747	2844	0.0034034415567514007	10.1961	66.6849	99.9135	36.0044	53.1514
Jo9_225_2_S45	Jo9_225_2_S45	Jo hNEC Influenza B	rep2	Jo 9 225-2	Yamagata_225	Batch 2	Yamagata	51818917	131574972	90.23985391280948	5057602	9.760146087190513	8495	0.016393627060943786	40079958	77.34619000238851	6670791	12.873273673396145	2071	0.003996609963886354	11.5977	35.9771	99.9123	36.0009	52.3711
Jo10_337_2_S28	Jo10_337_2_S28	Jo hNEC Influenza B	rep2	Jo 10 337-2	Yamagata_337	Batch 2	Yamagata	55499963	155172949	88.65810054684181	6294750	11.341899453158193	4378	0.007888293547150652	39469551	71.11635551901179	9729800	17.53118285862641	1484	0.0026738756564576452	11.1147	44.2125	99.9055	36.0111	53.2759
Jo11_0001_2_S40	Jo11_0001_2_S40	Jo hNEC Influenza B	rep2	Jo 11 0001-2	Victoria_0001	Batch 2	Victoria	112066526	290259901	90.43404539906948	10720233	9.565954600930523	11332	0.010111850884000812	85694114	76.46718164530236	15637687	13.953932149195023	3160	0.00281975368809059	16.8681	54.6177	99.9101	36.0219	53.1043
Jo12_0012_2_S1	Jo12_0012_2_S1	Jo hNEC Influenza B	rep2	Jo 12 0012-2	Victoria_0012	Batch 2	Victoria	63200357	189816789	91.56901123200933	5328415	8.430988767990662	7695	0.012175564134867149	44073354	69.73592570054628	13787628	21.815743857269666	3265	0.005166110058523878	12.9618	46.602	99.9163	36.0143	54.4525
Jo13_Mock0_3_S38	Jo13_Mock0_3_S38	Jo hNEC Influenza B	rep3	Jo 13 Mock 0-3	Mock 0hr	Batch 1	Mock	108099464	235902221	92.2078901334793	8423229	7.792109866520708	17140	0.01585576779548139	91616746	84.75226667173854	8039605	7.437229290979648	2744	0.0025384029656243252	12.2838	61.3399	99.9389	35.9463	50.2844
Jo14_Mock48_3_S35	Jo14_Mock48_3_S35	Jo hNEC Influenza B	rep3	Jo 14 Mock 48-3	Mock 48hr	Batch 1	Mock	92067054	203881851	91.66601333849566	7672856	8.333986661504342	9433	0.010245793245431747	76990053	83.62389112613509	7392997	8.03001364635823	1715	0.0018627727569082422	11.3629	57.2933	99.9386	35.9488	50.8926
Jo15_225_3_S29	Jo15_225_3_S29	Jo hNEC Influenza B	rep3	Jo 15 225-3	Yamagata_225	Batch 1	Yamagata	88877581	194040635	92.45167349907959	6708770	7.548326500920406	14063	0.015822887888904177	75588300	85.0476567313415	6564208	7.385673559229746	2240	0.002520320619437201	8.15219	75.9922	99.9381	35.9435	50.0636
Jo16_337_3_S17	Jo16_337_3_S17	Jo hNEC Influenza B	rep3	Jo 16 337-3	Yamagata_337	Batch 1	Yamagata	99159110	227756461	92.13583502312596	7798036	7.864164976874036	8723	0.008796972865125555	81695582	82.38837762864148	9654969	9.736845157242739	1800	0.0018152643766165305	10.2047	71.2607	99.939	35.9581	51.73
Jo17_0001_3_S24	Jo17_0001_3_S24	Jo hNEC Influenza B	rep3	Jo 17 0001-3	Victoria_0001	Batch 1	Victoria	65521781	153777426	91.63003063057764	5484153	8.36996936942236	5955	0.009088580788119908	53388507	81.48207540329223	6641816	10.13680626294331	1350	0.002060383553981843	13.1287	37.3521	99.9341	36.0131	52.1456
Jo18_0012_3_S51	Jo18_0012_3_S51	Jo hNEC Influenza B	rep3	Jo 18 0012-3	Victoria_0012	Batch 1	Victoria	87753868	199499987	92.52255638463708	6561746	7.477443615362915	13743	0.0156608481349221	73324216	83.5566769546842	7851824	8.947553172243074	2339	0.0026654095748805057	9.30565	68.4663	99.9374	35.946	51.405
