# Supplementary material for: The Influenza B Virus Victoria and Yamagata Lineages Display Distinct Cell Tropism and Infection-Induced Host Gene Expression in Human Nasal Epithelial Cell Cultures
Source: Viruses. 2023 Sep 20;15(9):1956. doi: 10.3390/v15091956 (PMC10537232; doi:10.3390/v15091956)
Supplement: Supplementary file 1 [file viruses-15-01956-s001.zip › Supp Table 6 post_alignment_qaqc_ann.txt]

Sample name	Filename	Included_in_analysis	Replicate	Sample ID	Treatment	Virus	Total reads	Total alignments	Aligned	Total unaligned	Unaligned	Total unique singleton	Unique singleton	Total unique paired	Unique paired	Total non-unique paired	Non-unique paired	Total non-unique singleton	Non-unique singleton	Coverage	Avg. coverage depth	Avg. length	Avg. quality	%GC
Jo1_Mock0_1_S44	Jo1_Mock0_1_S44	Included	rep1	Jo 1 Mock 0-1	Mock 0hr	Mock	80571784	187485614	92.6835305	5895010	7.316469498	6098	0.007568406	67033288	83.19697625	7636209	9.477522553	1179	0.001463291	13.7611	43.4774	99.9312	35.9417	51.6291
Jo2_Mock48_1_S6	Jo2_Mock48_1_S6	Included	rep1	Jo 2 Mock 48-1	Mock 48hr	Mock	106594474	238304849	94.16128082	6223752	5.838719182	14154	0.013278362	92108047	86.40977674	8246468	7.736299726	2053	0.001925991	9.0634	84.005	99.9369	35.9325	50.4034
Jo3_225_1_S41	Jo3_225_1_S41	Included	rep1	Jo 3 225-1	Yamagata_225	Yamagata	115835472	272316062	94.29386104	6609733	5.706138962	13924	0.012020497	98462664	85.00216928	10746562	9.27743619	2589	0.002235067	10.8404	80.3045	99.9385	35.9872	51.5587
Jo4_337_1_S36	Jo4_337_1_S36	Excluded - High rRNA	rep1	Jo 4 337-1	Yamagata_337	Yamagata	59359088	352182912	96.07259465	2331272	3.927405354	1442	0.002429283	12497789	21.05455023	44522697	75.00569584	5888	0.00991929	4.08246	275.451	99.9501	36.0909	55.7271
Jo5_0001_1_S42	Jo5_0001_1_S42	Included	rep1	Jo 5 0001-1	Victoria_0001	Victoria	82011872	189318284	93.7309174	5141392	6.269082603	6005	0.007322111	68862772	83.96683348	8000501	9.75529616	1202	0.001465641	5.38375	112.425	99.938	35.9667	52.1633
Jo6_0012_1_S48	Jo6_0012_1_S48	Included	rep1	Jo 6 0012-1	Victoria_0012	Victoria	108972900	242536237	93.92680382	6618138	6.07319618	14627	0.013422603	94005216	86.26476491	8332715	7.646593786	2204	0.002022521	8.838	87.672	99.9358	35.9036	50.2751
Jo7_Mock0_2_S27	Jo7_Mock0_2_S27	Included	rep2	Jo 7 Mock 0-2	Mock 0hr	Mock	49080840	118879675	91.56176219	4141558	8.438237813	5971	0.012165643	39888078	81.27016164	5044113	10.27715296	1120	0.00228195	12.488	30.2508	99.9269	36.0034	51.5028
Jo8_Mock_48_2_S56	Jo8_Mock_48_2_S56	Included	rep2	Jo 8 Mock 48-2	Mock 48hr	Mock	83562475	214408526	90.48479476	7951141	9.51520524	11695	0.013995517	64343086	76.99997636	11253709	13.46741944	2844	0.003403442	10.1961	66.6849	99.9135	36.0044	53.1514
Jo9_225_2_S45	Jo9_225_2_S45	Included	rep2	Jo 9 225-2	Yamagata_225	Yamagata	51818917	131574972	90.23985391	5057602	9.760146087	8495	0.016393627	40079958	77.34619	6670791	12.87327367	2071	0.00399661	11.5977	35.9771	99.9123	36.0009	52.3711
Jo10_337_2_S28	Jo10_337_2_S28	Included	rep2	Jo 10 337-2	Yamagata_337	Yamagata	55499963	155172949	88.65810055	6294750	11.34189945	4378	0.007888294	39469551	71.11635552	9729800	17.53118286	1484	0.002673876	11.1147	44.2125	99.9055	36.0111	53.2759
Jo11_0001_2_S40	Jo11_0001_2_S40	Included	rep2	Jo 11 0001-2	Victoria_0001	Victoria	112066526	290259901	90.4340454	10720233	9.565954601	11332	0.010111851	85694114	76.46718165	15637687	13.95393215	3160	0.002819754	16.8681	54.6177	99.9101	36.0219	53.1043
Jo12_0012_2_S1	Jo12_0012_2_S1	Included	rep2	Jo 12 0012-2	Victoria_0012	Victoria	63200357	189816789	91.56901123	5328415	8.430988768	7695	0.012175564	44073354	69.7359257	13787628	21.81574386	3265	0.00516611	12.9618	46.602	99.9163	36.0143	54.4525
Jo13_Mock0_3_S38	Jo13_Mock0_3_S38	Included	rep3	Jo 13 Mock 0-3	Mock 0hr	Mock	108099464	235902221	92.20789013	8423229	7.792109867	17140	0.015855768	91616746	84.75226667	8039605	7.437229291	2744	0.002538403	12.2838	61.3399	99.9389	35.9463	50.2844
Jo14_Mock48_3_S35	Jo14_Mock48_3_S35	Included	rep3	Jo 14 Mock 48-3	Mock 48hr	Mock	92067054	203881851	91.66601334	7672856	8.333986662	9433	0.010245793	76990053	83.62389113	7392997	8.030013646	1715	0.001862773	11.3629	57.2933	99.9386	35.9488	50.8926
Jo15_225_3_S29	Jo15_225_3_S29	Included	rep3	Jo 15 225-3	Yamagata_225	Yamagata	88877581	194040635	92.4516735	6708770	7.548326501	14063	0.015822888	75588300	85.04765673	6564208	7.385673559	2240	0.002520321	8.15219	75.9922	99.9381	35.9435	50.0636
Jo16_337_3_S17	Jo16_337_3_S17	Included	rep3	Jo 16 337-3	Yamagata_337	Yamagata	99159110	227756461	92.13583502	7798036	7.864164977	8723	0.008796973	81695582	82.38837763	9654969	9.736845157	1800	0.001815264	10.2047	71.2607	99.939	35.9581	51.73
Jo17_0001_3_S24	Jo17_0001_3_S24	Included	rep3	Jo 17 0001-3	Victoria_0001	Victoria	65521781	153777426	91.63003063	5484153	8.369969369	5955	0.009088581	53388507	81.4820754	6641816	10.13680626	1350	0.002060384	13.1287	37.3521	99.9341	36.0131	52.1456
Jo18_0012_3_S51	Jo18_0012_3_S51	Included	rep3	Jo 18 0012-3	Victoria_0012	Victoria	87753868	199499987	92.52255638	6561746	7.477443615	13743	0.015660848	73324216	83.55667695	7851824	8.947553172	2339	0.00266541	9.30565	68.4663	99.9374	35.946	51.405
